# Supplementary material for: Single-Cell RNA Sequencing of Coronary Perivascular Adipose Tissue From End-Stage Heart Failure Patients Identifies SPP1+ Macrophage Subpopulation as a Target for Alleviating Fibrosis
Source: Arterioscler Thromb Vasc Biol. 2023 Sep 14;43(11):2143–64. doi: 10.1161/ATVBAHA.123.319828 (PMC10597444; doi:10.1161/ATVBAHA.123.319828)
Supplement: Supplementary file 2 [file atv-43-2143-s002.xlsx]

## Sheet: atlas.marker
	p_val	avg_log2FC	pct.1	pct.2	p_val_adj	cluster	gene
ITLN1	0	7.71342	0.986	0.046	0	Mesothelial	ITLN1
HP	0	6.13538	0.986	0.036	0	Mesothelial	HP
PRG4	0	6.03186	0.98	0.014	0	Mesothelial	PRG4
SLPI	0	5.3365	0.986	0.071	0	Mesothelial	SLPI
KRT19	0	4.78841	0.966	0.01	0	Mesothelial	KRT19
UPK3B	0	4.04292	0.891	0.004	0	Mesothelial	UPK3B
KRT18	0	3.56358	0.891	0.023	0	Mesothelial	KRT18
MSLN	0	3.55727	0.878	0.004	0	Mesothelial	MSLN
RBP4	0	3.08334	0.762	0.016	0	Mesothelial	RBP4
KRT8	0	3.0452	0.81	0.014	0	Mesothelial	KRT8
ID4	0	2.76121	0.748	0.04	0	Mesothelial	ID4
HAS1	0	2.73504	0.605	0.011	0	Mesothelial	HAS1
CFB	0	2.71637	0.769	0.027	0	Mesothelial	CFB
CALB2	0	2.53006	0.735	0.005	0	Mesothelial	CALB2
C19orf33	0	2.3249	0.701	0.013	0	Mesothelial	C19orf33
ALOX15	0	2.09533	0.571	0.003	0	Mesothelial	ALOX15
CLDN15	0	2.09418	0.701	0.041	0	Mesothelial	CLDN15
CLDN1	0	2.07693	0.544	0.003	0	Mesothelial	CLDN1
KLK11	0	2.05146	0.673	0.001	0	Mesothelial	KLK11
TGM1	0	2.01775	0.578	0.002	0	Mesothelial	TGM1
AADAC	0	1.92155	0.558	0.001	0	Mesothelial	AADAC
UPK1B	0	1.82479	0.612	0.001	0	Mesothelial	UPK1B
SYT4	0	1.72341	0.571	0.001	0	Mesothelial	SYT4
PLLP	0	1.66967	0.531	0.015	0	Mesothelial	PLLP
PKHD1L1	0	1.63651	0.531	0.015	0	Mesothelial	PKHD1L1
MYRF	0	1.53279	0.531	0.002	0	Mesothelial	MYRF
SLC7A2	0	1.49344	0.49	0.018	0	Mesothelial	SLC7A2
VTN	0	1.46659	0.483	0.006	0	Mesothelial	VTN
LRP2	0	1.45578	0.49	0	0	Mesothelial	LRP2
MUC16	0	1.45418	0.463	0.001	0	Mesothelial	MUC16
WFDC2	0	1.44344	0.497	0.003	0	Mesothelial	WFDC2
DMKN	0	1.42856	0.517	0.013	0	Mesothelial	DMKN
CPA4	0	1.3235	0.408	0.001	0	Mesothelial	CPA4
CXADR	0	1.31473	0.531	0.006	0	Mesothelial	CXADR
CARNS1	0	1.28646	0.422	0.007	0	Mesothelial	CARNS1
FLRT3	0	1.18186	0.327	0.003	0	Mesothelial	FLRT3
CA9	0	1.12155	0.395	0.001	0	Mesothelial	CA9
HSD17B6	0	1.06727	0.32	0.002	0	Mesothelial	HSD17B6
BNC1	0	1.06608	0.435	0.001	0	Mesothelial	BNC1
ITGB8	0	1.05575	0.388	0.011	0	Mesothelial	ITGB8
CHAC1	0	1.03677	0.259	0.002	0	Mesothelial	CHAC1
SBSPON	0	1.02326	0.327	0.008	0	Mesothelial	SBSPON
ANXA8	0	1.00746	0.435	0	0	Mesothelial	ANXA8
SMPD3	0	0.998701	0.374	0.012	0	Mesothelial	SMPD3
TCEAL2	0	0.952121	0.354	0.005	0	Mesothelial	TCEAL2
AC245041.2	0	0.944353	0.381	0.001	0	Mesothelial	AC245041.2
DSC3	0	0.942635	0.374	0.008	0	Mesothelial	DSC3
TMEM151A	0	0.902924	0.354	0	0	Mesothelial	TMEM151A
ASPHD1	0	0.841308	0.367	0.002	0	Mesothelial	ASPHD1
PARD6B	0	0.836402	0.367	0.007	0	Mesothelial	PARD6B
CGN	0	0.822565	0.313	0	0	Mesothelial	CGN
VSIG2	0	0.804577	0.313	0.006	0	Mesothelial	VSIG2
WT1	0	0.781317	0.32	0.008	0	Mesothelial	WT1
EFNB3	0	0.777433	0.299	0.002	0	Mesothelial	EFNB3
MGAT4C	0	0.752026	0.306	0.005	0	Mesothelial	MGAT4C
CRB2	0	0.72367	0.354	0.001	0	Mesothelial	CRB2
FRAS1	0	0.721249	0.32	0.006	0	Mesothelial	FRAS1
UNC5B-AS1	0	0.719951	0.259	0.001	0	Mesothelial	UNC5B-AS1
IGSF9	0	0.699587	0.272	0.001	0	Mesothelial	IGSF9
SEZ6L2	0	0.695408	0.313	0.004	0	Mesothelial	SEZ6L2
PDZK1IP1	0	0.686576	0.252	0.002	0	Mesothelial	PDZK1IP1
WWC1	0	0.677273	0.279	0.001	0	Mesothelial	WWC1
MST1	0	0.643756	0.299	0.008	0	Mesothelial	MST1
AC139491.7	0	0.630719	0.313	0.001	0	Mesothelial	AC139491.7
MAL2	0	0.608218	0.252	0	0	Mesothelial	MAL2
LINC00842	0	0.57839	0.279	0.004	0	Mesothelial	LINC00842
CTXN1	0	0.54882	0.279	0.003	0	Mesothelial	CTXN1
GALNT9	0	0.545471	0.286	0	0	Mesothelial	GALNT9
PRR15	0	0.536985	0.279	0.004	0	Mesothelial	PRR15
FAM110C	0	0.525671	0.265	0.002	0	Mesothelial	FAM110C
DSP	4.03447e-305	1.17767	0.469	0.021	1.35308e-300	Mesothelial	DSP
SLC39A8	1.52225e-273	2.17622	0.646	0.046	5.10532e-269	Mesothelial	SLC39A8
ARHGAP44	2.15483e-267	0.707882	0.306	0.01	7.22688e-263	Mesothelial	ARHGAP44
PTPRF	1.32151e-259	1.59647	0.571	0.037	4.43209e-255	Mesothelial	PTPRF
PDPN	2.17347e-253	1.40879	0.551	0.035	7.28938e-249	Mesothelial	PDPN
LINC01133	5.18237e-252	1.37387	0.531	0.032	1.73806e-247	Mesothelial	LINC01133
PROCR	8.79304e-241	2.17638	0.735	0.067	2.94901e-236	Mesothelial	PROCR
TNFRSF11B	1.05874e-234	0.913753	0.265	0.009	3.55079e-230	Mesothelial	TNFRSF11B
PHYHIP	1.54822e-232	1.18954	0.435	0.024	5.19241e-228	Mesothelial	PHYHIP
NSG1	6.55288e-229	1.19887	0.429	0.023	2.19771e-224	Mesothelial	NSG1
PLA2G2A	1.3576e-221	3.8259	0.959	0.139	4.55313e-217	Mesothelial	PLA2G2A
MFSD2A	6.89832e-221	0.646958	0.252	0.008	2.31356e-216	Mesothelial	MFSD2A
SLC4A4	1.34238e-212	1.2903	0.469	0.03	4.50208e-208	Mesothelial	SLC4A4
EPHB6	2.20711e-211	1.55684	0.619	0.053	7.40219e-207	Mesothelial	EPHB6
IL18	1.10188e-208	1.66901	0.626	0.055	3.69549e-204	Mesothelial	IL18
CD200	5.01881e-205	1.22026	0.463	0.03	1.68321e-200	Mesothelial	CD200
BICDL1	4.63579e-200	1.16672	0.483	0.032	1.55475e-195	Mesothelial	BICDL1
REEP1	1.38435e-198	0.482045	0.265	0.01	4.64283e-194	Mesothelial	REEP1
PTGS1	2.71866e-192	1.0097	0.435	0.028	9.11785e-188	Mesothelial	PTGS1
RARRES1	3.6722e-169	2.71956	0.782	0.11	1.23158e-164	Mesothelial	RARRES1
CHI3L1	7.18867e-167	1.04532	0.327	0.018	2.41093e-162	Mesothelial	CHI3L1
CMYA5	3.23874e-158	0.72964	0.34	0.021	1.08621e-153	Mesothelial	CMYA5
SULF1	7.74545e-157	1.83214	0.639	0.075	2.59767e-152	Mesothelial	SULF1
SEMA3C	1.65948e-155	1.63374	0.571	0.059	5.56557e-151	Mesothelial	SEMA3C
BCHE	5.365e-154	1.47964	0.551	0.057	1.79931e-149	Mesothelial	BCHE
TM4SF1	1.00341e-152	3.12602	0.918	0.173	3.36525e-148	Mesothelial	TM4SF1
SCG5	1.11595e-146	0.565834	0.265	0.014	3.74268e-142	Mesothelial	SCG5
GPM6A	6.88658e-143	0.573109	0.286	0.016	2.30962e-138	Mesothelial	GPM6A
CA12	4.16778e-142	0.820288	0.32	0.02	1.39779e-137	Mesothelial	CA12
ARFGEF3	2.28135e-140	0.475824	0.265	0.014	7.65119e-136	Mesothelial	ARFGEF3
C3	2.7468e-135	3.29807	0.986	0.263	9.21223e-131	Mesothelial	C3
SLC7A8	4.64668e-131	1.05642	0.388	0.032	1.55841e-126	Mesothelial	SLC7A8
AQP1	1.2168e-129	1.77161	0.878	0.147	4.0809e-125	Mesothelial	AQP1
REC8	5.63015e-125	0.626114	0.381	0.031	1.88824e-120	Mesothelial	REC8
DHCR24	6.11306e-121	0.457803	0.259	0.015	2.0502e-116	Mesothelial	DHCR24
C2	2.90515e-114	1.08855	0.524	0.064	9.7433e-110	Mesothelial	C2
KDR	6.87704e-113	1.36765	0.619	0.086	2.30642e-108	Mesothelial	KDR
RARRES2	2.19794e-112	2.3999	0.884	0.21	7.37145e-108	Mesothelial	RARRES2
GAS1	1.05279e-111	2.52527	0.707	0.132	3.53085e-107	Mesothelial	GAS1
CCDC80	1.86228e-109	2.69636	0.946	0.253	6.24571e-105	Mesothelial	CCDC80
PERP	4.4256e-106	1.35643	0.558	0.077	1.48426e-101	Mesothelial	PERP
TIMP1	4.91591e-105	3.68259	1	0.486	1.6487e-100	Mesothelial	TIMP1
KIAA1522	2.09963e-99	0.562695	0.265	0.02	7.04174e-95	Mesothelial	KIAA1522
NEO1	4.34176e-98	0.821732	0.374	0.038	1.45614e-93	Mesothelial	NEO1
SEMA3B	6.36922e-98	1.16969	0.463	0.058	2.13611e-93	Mesothelial	SEMA3B
SERPING1	2.82091e-93	2.40308	0.946	0.324	9.46078e-89	Mesothelial	SERPING1
MET	3.31273e-91	0.535994	0.354	0.036	1.11102e-86	Mesothelial	MET
PTGIS	1.65744e-87	1.85239	0.639	0.125	5.55874e-83	Mesothelial	PTGIS
BEX2	1.48772e-85	0.649693	0.286	0.025	4.9895e-81	Mesothelial	BEX2
C1R	1.82072e-84	1.6815	0.939	0.247	6.10634e-80	Mesothelial	C1R
GFPT2	2.50145e-82	1.35496	0.435	0.061	8.38935e-78	Mesothelial	GFPT2
AOX1	1.12628e-81	1.04747	0.415	0.055	3.77732e-77	Mesothelial	AOX1
VGLL3	2.97324e-81	0.816307	0.401	0.052	9.97167e-77	Mesothelial	VGLL3
MEDAG	1.3768e-80	0.969452	0.415	0.056	4.6175e-76	Mesothelial	MEDAG
ADIRF	2.20481e-80	1.8417	0.952	0.335	7.39448e-76	Mesothelial	ADIRF
EZR	3.2096e-80	2.36392	0.871	0.314	1.07644e-75	Mesothelial	EZR
CYSTM1	2.86367e-79	1.84711	0.871	0.283	9.60418e-75	Mesothelial	CYSTM1
SELENBP1	1.14442e-77	1.437	0.646	0.141	3.83816e-73	Mesothelial	SELENBP1
RAMP1	1.21324e-76	0.886996	0.265	0.025	4.06896e-72	Mesothelial	RAMP1
CPE	1.28388e-76	1.38151	0.714	0.152	4.30589e-72	Mesothelial	CPE
RASSF7	2.60316e-76	0.731212	0.347	0.04	8.73048e-72	Mesothelial	RASSF7
TMEM176A	6.86117e-76	1.76955	0.721	0.185	2.3011e-71	Mesothelial	TMEM176A
PDZD2	1.55331e-75	0.580918	0.272	0.026	5.20951e-71	Mesothelial	PDZD2
DHCR7	2.23158e-75	0.81611	0.395	0.053	7.48426e-71	Mesothelial	DHCR7
CFI	9.49613e-74	1.51414	0.646	0.148	3.18481e-69	Mesothelial	CFI
CLIC3	2.10911e-73	1.05496	0.531	0.089	7.07353e-69	Mesothelial	CLIC3
COBLL1	2.79129e-73	0.925019	0.476	0.077	9.36142e-69	Mesothelial	COBLL1
HAND2-AS1	6.15949e-73	0.583967	0.333	0.04	2.06577e-68	Mesothelial	HAND2-AS1
CFH	7.46184e-73	1.81544	0.83	0.258	2.50255e-68	Mesothelial	CFH
EFEMP1	1.28406e-72	1.38392	0.81	0.207	4.30649e-68	Mesothelial	EFEMP1
ADGRG6	8.59479e-72	0.619941	0.293	0.031	2.88252e-67	Mesothelial	ADGRG6
CDON	1.11558e-71	0.812644	0.354	0.046	3.74142e-67	Mesothelial	CDON
MT1E	1.52799e-70	1.88643	0.912	0.358	5.12457e-66	Mesothelial	MT1E
GJA1	2.31747e-70	1.09887	0.469	0.075	7.77234e-66	Mesothelial	GJA1
TMEM98	1.56955e-69	1.10057	0.558	0.113	5.26397e-65	Mesothelial	TMEM98
SORBS2	2.63525e-69	0.597598	0.401	0.056	8.8381e-65	Mesothelial	SORBS2
CYR61	2.81171e-69	1.93645	0.571	0.123	9.4299e-65	Mesothelial	CYR61
ADGRD1	3.21206e-68	0.624204	0.367	0.05	1.07726e-63	Mesothelial	ADGRD1
TMEM176B	8.98415e-68	1.67225	0.755	0.218	3.01311e-63	Mesothelial	TMEM176B
CA11	1.33512e-66	0.685811	0.279	0.031	4.47771e-62	Mesothelial	CA11
ATP1B1	2.96863e-66	1.25949	0.565	0.12	9.9562e-62	Mesothelial	ATP1B1
PAWR	4.267e-66	0.564591	0.408	0.06	1.43107e-61	Mesothelial	PAWR
STEAP1	2.17873e-65	0.453199	0.279	0.031	7.30704e-61	Mesothelial	STEAP1
C1S	2.70095e-64	1.17366	0.878	0.233	9.05845e-60	Mesothelial	C1S
DAPK1	5.97731e-64	0.651354	0.401	0.062	2.00467e-59	Mesothelial	DAPK1
EFNA5	6.09233e-64	0.451237	0.272	0.03	2.04325e-59	Mesothelial	EFNA5
FBXO2	4.40498e-63	0.929503	0.388	0.06	1.47734e-58	Mesothelial	FBXO2
CD9	5.16854e-63	1.14979	0.68	0.171	1.73343e-58	Mesothelial	CD9
DSG2	5.63352e-63	0.767417	0.395	0.059	1.88937e-58	Mesothelial	DSG2
TPM1	6.4799e-63	1.62339	0.789	0.256	2.17323e-58	Mesothelial	TPM1
AGRN	7.44685e-63	0.823328	0.374	0.054	2.49752e-58	Mesothelial	AGRN
SDC4	1.38544e-62	0.631638	0.306	0.039	4.64649e-58	Mesothelial	SDC4
TFPI2	6.61657e-60	0.732828	0.252	0.027	2.21907e-55	Mesothelial	TFPI2
NHSL1	1.35499e-59	0.594989	0.272	0.032	4.54437e-55	Mesothelial	NHSL1
TPM2	7.61409e-59	0.85246	0.68	0.179	2.55361e-54	Mesothelial	TPM2
SGK1	2.0393e-57	1.64786	0.707	0.211	6.8394e-53	Mesothelial	SGK1
RBP1	2.35778e-57	1.16048	0.578	0.136	7.90752e-53	Mesothelial	RBP1
DPP4	3.65065e-57	0.67716	0.388	0.062	1.22436e-52	Mesothelial	DPP4
GCNT1	4.22061e-57	0.562701	0.286	0.036	1.41551e-52	Mesothelial	GCNT1
PHGDH	1.89676e-56	1.1862	0.51	0.111	6.36137e-52	Mesothelial	PHGDH
IPO5	1.99022e-56	1.06069	0.517	0.114	6.67481e-52	Mesothelial	IPO5
PPL	6.29023e-56	0.38214	0.252	0.029	2.10962e-51	Mesothelial	PPL
ALDH1A2	9.50532e-56	0.57941	0.34	0.051	3.18789e-51	Mesothelial	ALDH1A2
BNC2	4.60885e-55	0.688941	0.422	0.077	1.54572e-50	Mesothelial	BNC2
SLC16A1	5.94762e-54	0.739409	0.401	0.072	1.99471e-49	Mesothelial	SLC16A1
PLOD2	2.31054e-53	0.673843	0.388	0.067	7.7491e-49	Mesothelial	PLOD2
RASSF8	3.84168e-53	0.977932	0.435	0.086	1.28842e-48	Mesothelial	RASSF8
ALDH3B1	6.96222e-53	0.589088	0.265	0.034	2.33499e-48	Mesothelial	ALDH3B1
OBSL1	1.51423e-52	0.648996	0.395	0.07	5.07844e-48	Mesothelial	OBSL1
ILVBL	2.5478e-51	0.714371	0.422	0.08	8.54481e-47	Mesothelial	ILVBL
CGNL1	3.24221e-51	0.421669	0.252	0.032	1.08737e-46	Mesothelial	CGNL1
RETREG1	5.73428e-51	0.545118	0.293	0.041	1.92316e-46	Mesothelial	RETREG1
SOX6	9.25383e-51	0.39728	0.259	0.033	3.10355e-46	Mesothelial	SOX6
H6PD	3.91157e-49	1.05898	0.558	0.144	1.31186e-44	Mesothelial	H6PD
LGALS8	9.67661e-49	1.02633	0.524	0.126	3.24534e-44	Mesothelial	LGALS8
LGALS2	1.35609e-48	0.439641	0.306	0.045	4.54804e-44	Mesothelial	LGALS2
INMT	1.525e-48	1.32114	0.578	0.151	5.11455e-44	Mesothelial	INMT
S100A10	1.38577e-47	1.40956	0.959	0.725	4.64761e-43	Mesothelial	S100A10
MGST1	1.56822e-47	1.06227	0.755	0.229	5.25948e-43	Mesothelial	MGST1
LGALS3BP	2.47272e-47	1.15623	0.714	0.221	8.293e-43	Mesothelial	LGALS3BP
CLU	2.23264e-46	0.854415	0.83	0.302	7.48784e-42	Mesothelial	CLU
NNMT	1.09732e-45	1.48997	0.735	0.265	3.68019e-41	Mesothelial	NNMT
AHNAK2	1.18744e-45	0.577924	0.279	0.042	3.98244e-41	Mesothelial	AHNAK2
FLRT2	1.02344e-44	0.910035	0.456	0.103	3.43242e-40	Mesothelial	FLRT2
LXN	2.53725e-44	0.823303	0.442	0.097	8.50944e-40	Mesothelial	LXN
GOLM1	3.38133e-44	0.809138	0.367	0.072	1.13403e-39	Mesothelial	GOLM1
TPT1	8.61826e-42	1.15805	1	0.964	2.89039e-37	Mesothelial	TPT1
CHPF	9.24156e-42	0.908785	0.415	0.092	3.09944e-37	Mesothelial	CHPF
AAMDC	1.49451e-41	1.03597	0.531	0.146	5.01228e-37	Mesothelial	AAMDC
MT2A	1.87311e-41	1.40097	0.98	0.699	6.28205e-37	Mesothelial	MT2A
OGN	2.94429e-41	1.32497	0.544	0.152	9.87454e-37	Mesothelial	OGN
DCBLD2	4.69311e-41	0.513371	0.333	0.062	1.57398e-36	Mesothelial	DCBLD2
KIF22	1.08911e-40	0.847775	0.442	0.106	3.65267e-36	Mesothelial	KIF22
HTRA1	7.37945e-40	1.04359	0.667	0.218	2.47492e-35	Mesothelial	HTRA1
MT1G	9.11568e-40	1.11201	0.286	0.049	3.05722e-35	Mesothelial	MT1G
GSTM3	1.29355e-39	1.17843	0.537	0.158	4.33829e-35	Mesothelial	GSTM3
MT1M	1.54261e-39	1.40397	0.619	0.201	5.17362e-35	Mesothelial	MT1M
GATA6	5.20123e-39	0.547217	0.313	0.059	1.74439e-34	Mesothelial	GATA6
MEIS2	9.91079e-39	0.770754	0.49	0.126	3.32388e-34	Mesothelial	MEIS2
SQLE	1.89743e-38	0.640393	0.306	0.056	6.36359e-34	Mesothelial	SQLE
MT1A	1.98282e-38	0.509575	0.381	0.08	6.65e-34	Mesothelial	MT1A
TPBG	7.22175e-38	0.643234	0.347	0.072	2.42203e-33	Mesothelial	TPBG
CYB5A	1.31192e-37	1.28477	0.673	0.265	4.39992e-33	Mesothelial	CYB5A
IL1R1	3.67802e-36	0.939321	0.531	0.161	1.23353e-31	Mesothelial	IL1R1
ST3GAL5	5.29699e-36	0.637738	0.422	0.102	1.7765e-31	Mesothelial	ST3GAL5
S100A6	6.53004e-36	1.09655	1	0.894	2.19005e-31	Mesothelial	S100A6
AREG	1.41904e-35	0.776532	0.653	0.225	4.75918e-31	Mesothelial	AREG
DSC2	1.8536e-35	0.362992	0.313	0.061	6.2166e-31	Mesothelial	DSC2
TMEM37	5.42695e-35	0.619786	0.32	0.065	1.82009e-30	Mesothelial	TMEM37
C2orf40	1.13765e-34	0.994699	0.435	0.113	3.81545e-30	Mesothelial	C2orf40
HEG1	3.27996e-34	0.881076	0.503	0.144	1.10003e-29	Mesothelial	HEG1
ZNF395	8.99533e-34	0.361289	0.306	0.06	3.01685e-29	Mesothelial	ZNF395
CDH11	1.3603e-33	0.628622	0.327	0.07	4.56216e-29	Mesothelial	CDH11
ISOC2	2.56894e-33	0.764188	0.429	0.114	8.61573e-29	Mesothelial	ISOC2
ERRFI1	4.58209e-33	0.954243	0.429	0.119	1.53674e-28	Mesothelial	ERRFI1
MIF	5.11585e-33	1.2956	0.735	0.404	1.71575e-28	Mesothelial	MIF
CYBRD1	6.05067e-33	0.941525	0.66	0.239	2.02928e-28	Mesothelial	CYBRD1
CRIM1	7.19023e-33	0.847901	0.544	0.168	2.41146e-28	Mesothelial	CRIM1
NAXE	9.9993e-33	0.776922	0.469	0.134	3.35357e-28	Mesothelial	NAXE
RDH10	1.04694e-32	0.895766	0.252	0.047	3.51122e-28	Mesothelial	RDH10
CRIP1	1.42587e-32	1.31398	0.769	0.365	4.78209e-28	Mesothelial	CRIP1
LSR	1.42601e-32	0.322783	0.272	0.05	4.78256e-28	Mesothelial	LSR
EEF1A1	2.51622e-32	0.81725	1	0.902	8.43889e-28	Mesothelial	EEF1A1
C1QTNF1	2.88248e-32	0.670815	0.272	0.053	9.66725e-28	Mesothelial	C1QTNF1
ADI1	4.69877e-32	1.13926	0.605	0.228	1.57587e-27	Mesothelial	ADI1
CRLS1	5.86161e-32	0.657149	0.347	0.082	1.96587e-27	Mesothelial	CRLS1
RPLP0	1.23239e-31	1.1146	0.912	0.713	4.1332e-27	Mesothelial	RPLP0
TEAD1	4.94122e-31	0.472262	0.327	0.073	1.65719e-26	Mesothelial	TEAD1
CAPG	1.09447e-30	0.565743	0.422	0.111	3.67065e-26	Mesothelial	CAPG
PTPN13	1.20066e-30	0.447387	0.293	0.061	4.02676e-26	Mesothelial	PTPN13
RPLP1	2.25358e-30	0.748084	1	0.916	7.55804e-26	Mesothelial	RPLP1
IFITM3	3.7247e-30	1.07956	0.898	0.577	1.24919e-25	Mesothelial	IFITM3
LRRC75A	5.12971e-30	1.01424	0.299	0.067	1.7204e-25	Mesothelial	LRRC75A
PRDX6	6.79451e-30	1.27123	0.748	0.424	2.27874e-25	Mesothelial	PRDX6
ARL4D	1.2118e-29	0.88459	0.333	0.081	4.06412e-25	Mesothelial	ARL4D
NR2F1	1.60458e-29	0.456514	0.272	0.055	5.38143e-25	Mesothelial	NR2F1
CPXM1	1.63118e-29	0.974068	0.422	0.12	5.47064e-25	Mesothelial	CPXM1
NDFIP2	2.49301e-29	0.375337	0.259	0.051	8.36106e-25	Mesothelial	NDFIP2
RAB13	7.78478e-29	0.670039	0.531	0.177	2.61086e-24	Mesothelial	RAB13
SEL1L3	1.39706e-28	0.423848	0.299	0.065	4.68546e-24	Mesothelial	SEL1L3
CHP1	1.62628e-28	0.585705	0.442	0.13	5.45421e-24	Mesothelial	CHP1
FKBP2	2.15004e-28	1.17026	0.721	0.361	7.21082e-24	Mesothelial	FKBP2
OSR1	3.55257e-28	0.550279	0.286	0.063	1.19146e-23	Mesothelial	OSR1
ACTG1	8.24096e-28	0.893439	0.952	0.846	2.76385e-23	Mesothelial	ACTG1
SMOC2	7.43041e-27	0.533268	0.401	0.11	2.49201e-22	Mesothelial	SMOC2
CTTN	7.94686e-27	0.801469	0.497	0.165	2.66522e-22	Mesothelial	CTTN
ARHGAP18	8.88668e-27	0.608304	0.49	0.158	2.98042e-22	Mesothelial	ARHGAP18
HSBP1L1	1.54502e-26	0.564569	0.286	0.065	5.18168e-22	Mesothelial	HSBP1L1
CRYAB	3.70604e-26	0.522689	0.449	0.139	1.24293e-21	Mesothelial	CRYAB
PBX1	4.38121e-26	0.767588	0.476	0.158	1.46937e-21	Mesothelial	PBX1
MRPL23	4.91756e-26	0.798458	0.367	0.103	1.64925e-21	Mesothelial	MRPL23
EGR1	5.54609e-26	0.430239	0.694	0.273	1.86005e-21	Mesothelial	EGR1
PDLIM5	9.1929e-26	0.64591	0.463	0.153	3.08312e-21	Mesothelial	PDLIM5
LSAMP	1.27772e-25	0.412527	0.306	0.074	4.28522e-21	Mesothelial	LSAMP
HCFC1R1	1.43401e-25	0.680898	0.449	0.143	4.80938e-21	Mesothelial	HCFC1R1
RPS5	2.33078e-25	0.886777	0.98	0.783	7.81699e-21	Mesothelial	RPS5
CMBL	3.4869e-25	0.534645	0.367	0.101	1.16944e-20	Mesothelial	CMBL
OAT	3.8435e-25	0.821993	0.51	0.188	1.28903e-20	Mesothelial	OAT
TRIP6	7.00623e-25	0.72494	0.388	0.114	2.34975e-20	Mesothelial	TRIP6
TSPAN3	7.71958e-25	0.809165	0.503	0.181	2.58899e-20	Mesothelial	TSPAN3
NR4A1	9.32355e-25	1.13962	0.578	0.244	3.12693e-20	Mesothelial	NR4A1
SLC9A3R1	1.15635e-24	0.608985	0.463	0.147	3.87816e-20	Mesothelial	SLC9A3R1
EVA1C	1.95986e-24	0.309081	0.313	0.077	6.57297e-20	Mesothelial	EVA1C
P4HTM	3.23579e-24	0.652	0.354	0.097	1.08522e-19	Mesothelial	P4HTM
LAMA4	4.89006e-24	0.660549	0.551	0.203	1.64003e-19	Mesothelial	LAMA4
EEF2	7.22161e-24	0.889691	0.864	0.629	2.42198e-19	Mesothelial	EEF2
TPD52L1	7.25069e-24	0.478099	0.313	0.08	2.43174e-19	Mesothelial	TPD52L1
SLC25A6	7.30225e-24	0.927801	0.816	0.562	2.44903e-19	Mesothelial	SLC25A6
ATP1A1	9.15222e-24	0.952489	0.687	0.355	3.06947e-19	Mesothelial	ATP1A1
LTC4S	9.18769e-24	0.649644	0.429	0.138	3.08137e-19	Mesothelial	LTC4S
ATF3	1.28952e-23	0.786863	0.483	0.17	4.32479e-19	Mesothelial	ATF3
PIP5K1A	1.6523e-23	0.460381	0.265	0.062	5.54148e-19	Mesothelial	PIP5K1A
RPS12	2.84484e-23	0.696003	1	0.88	9.54101e-19	Mesothelial	RPS12
SLIT3	4.3931e-23	0.397225	0.497	0.163	1.47336e-18	Mesothelial	SLIT3
CD151	1.4729e-22	0.926647	0.68	0.314	4.93982e-18	Mesothelial	CD151
FIS1	2.22766e-22	0.909378	0.755	0.442	7.47113e-18	Mesothelial	FIS1
CLTB	2.26971e-22	0.826206	0.605	0.281	7.61216e-18	Mesothelial	CLTB
RPL7A	5.06573e-22	0.742402	1	0.851	1.69894e-17	Mesothelial	RPL7A
FZD7	8.21825e-22	0.466577	0.272	0.068	2.75624e-17	Mesothelial	FZD7
RNF24	1.34008e-21	0.386456	0.449	0.152	4.49435e-17	Mesothelial	RNF24
TMEM14C	1.87985e-21	0.996219	0.653	0.336	6.30465e-17	Mesothelial	TMEM14C
RNH1	4.38591e-21	0.944553	0.714	0.409	1.47095e-16	Mesothelial	RNH1
PRKCI	5.62416e-21	0.341441	0.259	0.064	1.88623e-16	Mesothelial	PRKCI
RPL5	5.98223e-21	0.708717	0.98	0.819	2.00632e-16	Mesothelial	RPL5
TGM2	1.16257e-20	0.373891	0.32	0.089	3.89902e-16	Mesothelial	TGM2
PTGR1	2.03841e-20	0.376044	0.306	0.086	6.83641e-16	Mesothelial	PTGR1
OSMR	2.30983e-20	0.376639	0.299	0.083	7.74672e-16	Mesothelial	OSMR
C4orf48	2.54369e-20	0.7373	0.565	0.229	8.53104e-16	Mesothelial	C4orf48
TUBA1C	2.61261e-20	0.680328	0.401	0.133	8.76217e-16	Mesothelial	TUBA1C
SPTAN1	3.14714e-20	0.841978	0.68	0.339	1.05549e-15	Mesothelial	SPTAN1
PGM1	3.24421e-20	0.439117	0.279	0.074	1.08804e-15	Mesothelial	PGM1
AVPI1	4.08469e-20	0.470264	0.252	0.064	1.36992e-15	Mesothelial	AVPI1
C1RL	5.69852e-20	0.382485	0.34	0.102	1.91117e-15	Mesothelial	C1RL
LY6E	7.44128e-20	0.919857	0.755	0.468	2.49566e-15	Mesothelial	LY6E
BSG	9.17128e-20	0.962848	0.721	0.427	3.07586e-15	Mesothelial	BSG
ALDH3A2	9.62168e-20	0.427885	0.34	0.106	3.22692e-15	Mesothelial	ALDH3A2
RPL3	1.15899e-19	0.704943	0.993	0.848	3.88704e-15	Mesothelial	RPL3
CEBPB	1.3687e-19	0.49248	0.816	0.483	4.59034e-15	Mesothelial	CEBPB
TOR1AIP2	1.49769e-19	0.520806	0.476	0.18	5.02294e-15	Mesothelial	TOR1AIP2
RPS6	2.19543e-19	0.656693	0.973	0.836	7.36304e-15	Mesothelial	RPS6
SAT1	2.32225e-19	0.565437	0.898	0.693	7.78835e-15	Mesothelial	SAT1
MEST	2.39075e-19	0.423109	0.252	0.065	8.0181e-15	Mesothelial	MEST
BACE1	3.29335e-19	0.281183	0.259	0.068	1.10452e-14	Mesothelial	BACE1
MIR22HG	3.51732e-19	0.61923	0.374	0.128	1.17964e-14	Mesothelial	MIR22HG
ALKBH7	5.66872e-19	0.805437	0.578	0.275	1.90118e-14	Mesothelial	ALKBH7
NECTIN2	8.64855e-19	0.432387	0.388	0.129	2.90055e-14	Mesothelial	NECTIN2
BEX3	1.01052e-18	0.633441	0.537	0.224	3.38907e-14	Mesothelial	BEX3
HSPA5	1.09901e-18	0.991237	0.735	0.451	3.68586e-14	Mesothelial	HSPA5
EFNB2	1.43435e-18	0.369264	0.293	0.083	4.81052e-14	Mesothelial	EFNB2
SLC4A2	1.7162e-18	0.458231	0.252	0.067	5.75579e-14	Mesothelial	SLC4A2
RPL13	2.59471e-18	0.559987	0.993	0.891	8.70215e-14	Mesothelial	RPL13
PDGFRL	3.68886e-18	0.513309	0.354	0.114	1.23717e-13	Mesothelial	PDGFRL
RPL12	3.69957e-18	0.602528	0.966	0.855	1.24076e-13	Mesothelial	RPL12
GXYLT2	4.10299e-18	0.361851	0.265	0.074	1.37606e-13	Mesothelial	GXYLT2
PPA1	4.15001e-18	0.707881	0.619	0.304	1.39183e-13	Mesothelial	PPA1
ZFAS1	5.644e-18	0.880582	0.796	0.535	1.89289e-13	Mesothelial	ZFAS1
METRN	7.18464e-18	0.687301	0.381	0.136	2.40958e-13	Mesothelial	METRN
TFRC	1.262e-17	0.466488	0.401	0.142	4.23249e-13	Mesothelial	TFRC
MYH10	1.49239e-17	0.509735	0.333	0.11	5.00517e-13	Mesothelial	MYH10
TMEM205	1.89807e-17	0.553185	0.503	0.206	6.36575e-13	Mesothelial	TMEM205
DNPH1	2.00278e-17	0.63102	0.381	0.138	6.71693e-13	Mesothelial	DNPH1
EDEM2	2.74368e-17	0.362757	0.272	0.077	9.20176e-13	Mesothelial	EDEM2
RPL8	3.61475e-17	0.608995	0.98	0.854	1.21231e-12	Mesothelial	RPL8
ZNF330	4.28979e-17	0.502244	0.327	0.11	1.43871e-12	Mesothelial	ZNF330
CETN2	5.88768e-17	0.444196	0.313	0.099	1.97461e-12	Mesothelial	CETN2
TCEAL9	6.99716e-17	0.492436	0.463	0.186	2.34671e-12	Mesothelial	TCEAL9
YAP1	7.63944e-17	0.261375	0.272	0.078	2.56211e-12	Mesothelial	YAP1
CAMSAP2	1.57675e-16	0.273389	0.265	0.077	5.2881e-12	Mesothelial	CAMSAP2
COMTD1	1.58023e-16	0.300544	0.293	0.088	5.29977e-12	Mesothelial	COMTD1
BICC1	1.61438e-16	0.443717	0.347	0.117	5.4143e-12	Mesothelial	BICC1
ACO1	1.86768e-16	0.299948	0.265	0.078	6.26382e-12	Mesothelial	ACO1
NDN	2.34658e-16	0.571402	0.374	0.133	7.86995e-12	Mesothelial	NDN
DSE	2.34863e-16	0.481932	0.374	0.135	7.87683e-12	Mesothelial	DSE
CFAP36	2.82661e-16	0.428714	0.381	0.137	9.47988e-12	Mesothelial	CFAP36
MAGED1	3.75616e-16	0.469739	0.272	0.083	1.25974e-11	Mesothelial	MAGED1
MARVELD1	3.99665e-16	0.385866	0.272	0.081	1.3404e-11	Mesothelial	MARVELD1
UBE2E2	4.24129e-16	0.294685	0.299	0.095	1.42245e-11	Mesothelial	UBE2E2
TCEAL3	5.1543e-16	0.307471	0.327	0.109	1.72865e-11	Mesothelial	TCEAL3
FMOD	5.15467e-16	0.479202	0.272	0.084	1.72877e-11	Mesothelial	FMOD
TBC1D2B	6.03009e-16	0.408752	0.354	0.124	2.02237e-11	Mesothelial	TBC1D2B
ARID5B	1.13394e-15	0.851881	0.612	0.339	3.803e-11	Mesothelial	ARID5B
ODC1	1.14716e-15	0.505945	0.388	0.144	3.84736e-11	Mesothelial	ODC1
SLC35F5	1.56032e-15	0.373635	0.272	0.085	5.23301e-11	Mesothelial	SLC35F5
RPS9	1.61767e-15	0.567094	0.973	0.9	5.42534e-11	Mesothelial	RPS9
GSTP1	1.90416e-15	0.675551	0.864	0.582	6.38618e-11	Mesothelial	GSTP1
PTTG1IP	1.95562e-15	0.524552	0.619	0.304	6.55876e-11	Mesothelial	PTTG1IP
RPL10A	2.27414e-15	0.718852	0.973	0.783	7.62701e-11	Mesothelial	RPL10A
AFDN	2.42251e-15	0.291619	0.456	0.181	8.12463e-11	Mesothelial	AFDN
LAMB1	3.01527e-15	0.574671	0.49	0.208	1.01126e-10	Mesothelial	LAMB1
DAB2	3.38883e-15	0.293056	0.524	0.236	1.13655e-10	Mesothelial	DAB2
PARVA	3.41972e-15	0.41872	0.272	0.087	1.1469e-10	Mesothelial	PARVA
COL18A1	4.179e-15	0.423643	0.483	0.202	1.40155e-10	Mesothelial	COL18A1
RPS4X	4.1826e-15	0.618639	0.98	0.833	1.40276e-10	Mesothelial	RPS4X
PRDX2	4.39036e-15	0.798105	0.667	0.381	1.47244e-10	Mesothelial	PRDX2
SOX4	5.03299e-15	0.490405	0.381	0.146	1.68796e-10	Mesothelial	SOX4
RACK1	5.05773e-15	0.601569	0.966	0.801	1.69626e-10	Mesothelial	RACK1
ZNF331	5.08413e-15	0.974997	0.503	0.247	1.70512e-10	Mesothelial	ZNF331
RPL18	5.5443e-15	0.538399	0.966	0.841	1.85945e-10	Mesothelial	RPL18
DNAJB9	7.16594e-15	0.532955	0.422	0.168	2.40331e-10	Mesothelial	DNAJB9
SPRY1	8.60956e-15	0.638354	0.558	0.27	2.88747e-10	Mesothelial	SPRY1
IMPDH2	1.1123e-14	0.454416	0.374	0.144	3.73044e-10	Mesothelial	IMPDH2
TOB1	1.14418e-14	0.427268	0.571	0.269	3.83736e-10	Mesothelial	TOB1
TSTD1	1.1729e-14	0.507938	0.476	0.198	3.93368e-10	Mesothelial	TSTD1
UBXN6	1.27076e-14	0.516781	0.333	0.122	4.26186e-10	Mesothelial	UBXN6
CANX	1.43376e-14	0.799174	0.667	0.405	4.80854e-10	Mesothelial	CANX
B4GALT4	1.45659e-14	0.35272	0.279	0.09	4.88511e-10	Mesothelial	B4GALT4
MUM1	1.50524e-14	0.323973	0.374	0.14	5.04826e-10	Mesothelial	MUM1
LAPTM4B	1.52068e-14	0.299974	0.327	0.113	5.10007e-10	Mesothelial	LAPTM4B
CLIC4	2.04513e-14	0.52078	0.429	0.179	6.85897e-10	Mesothelial	CLIC4
SMARCA1	2.04944e-14	0.401063	0.286	0.096	6.8734e-10	Mesothelial	SMARCA1
SSR4	2.19506e-14	0.881303	0.789	0.59	7.36178e-10	Mesothelial	SSR4
RAB34	2.47673e-14	0.520278	0.401	0.16	8.30647e-10	Mesothelial	RAB34
RPS18	3.15134e-14	0.510368	0.993	0.883	1.0569e-09	Mesothelial	RPS18
MT-CO3	3.31429e-14	0.689197	0.959	0.966	1.11155e-09	Mesothelial	MT-CO3
TJP1	3.62501e-14	0.320723	0.435	0.174	1.21576e-09	Mesothelial	TJP1
PROS1	3.75948e-14	0.365654	0.442	0.181	1.26086e-09	Mesothelial	PROS1
ARHGAP5	4.69714e-14	0.37301	0.422	0.17	1.57533e-09	Mesothelial	ARHGAP5
ENO1	5.22468e-14	0.684309	0.721	0.468	1.75225e-09	Mesothelial	ENO1
RPL4	5.35924e-14	0.685214	0.884	0.661	1.79738e-09	Mesothelial	RPL4
RHOB	5.46921e-14	0.69876	0.653	0.361	1.83426e-09	Mesothelial	RHOB
ANXA4	5.83374e-14	0.735766	0.49	0.223	1.95652e-09	Mesothelial	ANXA4
MSRB2	5.85447e-14	0.478718	0.422	0.18	1.96347e-09	Mesothelial	MSRB2
RPL26	5.88416e-14	0.543854	0.993	0.858	1.97343e-09	Mesothelial	RPL26
MMP14	6.76521e-14	0.327409	0.306	0.108	2.26892e-09	Mesothelial	MMP14
EIF3M	8.0054e-14	0.801234	0.578	0.303	2.68485e-09	Mesothelial	EIF3M
CYP27A1	8.26338e-14	0.436149	0.313	0.111	2.77137e-09	Mesothelial	CYP27A1
CARHSP1	1.27708e-13	0.668757	0.544	0.273	4.28307e-09	Mesothelial	CARHSP1
PRSS23	1.73225e-13	0.431108	0.306	0.108	5.80961e-09	Mesothelial	PRSS23
COX5B	1.73332e-13	0.782702	0.83	0.586	5.81319e-09	Mesothelial	COX5B
GCHFR	1.96436e-13	0.304835	0.279	0.095	6.58807e-09	Mesothelial	GCHFR
FKBP11	2.03724e-13	0.524113	0.469	0.203	6.8325e-09	Mesothelial	FKBP11
EBNA1BP2	2.21973e-13	0.3635	0.306	0.108	7.44454e-09	Mesothelial	EBNA1BP2
ANG	2.34147e-13	0.279161	0.299	0.104	7.85281e-09	Mesothelial	ANG
RPL11	2.34683e-13	0.499624	0.993	0.883	7.87081e-09	Mesothelial	RPL11
HYI	2.69676e-13	0.315848	0.32	0.117	9.04441e-09	Mesothelial	HYI
IER3	2.8193e-13	0.516254	0.408	0.173	9.45537e-09	Mesothelial	IER3
RPL41	2.84996e-13	0.508505	0.993	0.95	9.55821e-09	Mesothelial	RPL41
CUX1	3.00612e-13	0.506066	0.401	0.174	1.00819e-08	Mesothelial	CUX1
MMP23B	3.01702e-13	0.425011	0.299	0.105	1.01185e-08	Mesothelial	MMP23B
RPS4Y1	3.06977e-13	0.757527	0.789	0.63	1.02954e-08	Mesothelial	RPS4Y1
PGM3	3.21073e-13	0.328527	0.252	0.081	1.07682e-08	Mesothelial	PGM3
RARRES3	3.3679e-13	0.650907	0.633	0.35	1.12953e-08	Mesothelial	RARRES3
TP53TG1	3.53943e-13	0.447486	0.299	0.107	1.18705e-08	Mesothelial	TP53TG1
CALD1	4.83869e-13	0.388592	0.646	0.321	1.6228e-08	Mesothelial	CALD1
RPL29	5.48448e-13	0.643762	0.959	0.841	1.83938e-08	Mesothelial	RPL29
NPDC1	5.6326e-13	0.373567	0.551	0.252	1.88906e-08	Mesothelial	NPDC1
NFIX	8.05942e-13	0.380276	0.381	0.154	2.70297e-08	Mesothelial	NFIX
PTMA	8.19836e-13	0.465403	0.952	0.851	2.74957e-08	Mesothelial	PTMA
PKM	8.4792e-13	0.589259	0.592	0.327	2.84375e-08	Mesothelial	PKM
ITSN1	9.83947e-13	0.350164	0.279	0.097	3.29996e-08	Mesothelial	ITSN1
HDLBP	1.17114e-12	0.620449	0.503	0.244	3.92776e-08	Mesothelial	HDLBP
RPS23	1.26996e-12	0.525529	0.986	0.87	4.25918e-08	Mesothelial	RPS23
EEF1B2	1.39041e-12	0.601646	0.918	0.713	4.66315e-08	Mesothelial	EEF1B2
RPSA	1.40846e-12	0.550989	0.912	0.743	4.72369e-08	Mesothelial	RPSA
FOSL2	1.56635e-12	0.465546	0.639	0.339	5.25322e-08	Mesothelial	FOSL2
ARMCX1	1.7533e-12	0.320371	0.265	0.091	5.88021e-08	Mesothelial	ARMCX1
P4HB	2.04465e-12	0.587158	0.639	0.374	6.85734e-08	Mesothelial	P4HB
SPARC	3.18392e-12	0.367827	0.653	0.323	1.06782e-07	Mesothelial	SPARC
MRPL12	3.52071e-12	0.388761	0.259	0.091	1.18078e-07	Mesothelial	MRPL12
TMED10	4.25447e-12	0.594658	0.585	0.333	1.42686e-07	Mesothelial	TMED10
BDH2	4.26884e-12	0.46301	0.374	0.158	1.43168e-07	Mesothelial	BDH2
RPS24	4.31254e-12	0.528698	0.986	0.878	1.44634e-07	Mesothelial	RPS24
NDUFA4	5.45242e-12	0.677529	0.803	0.62	1.82863e-07	Mesothelial	NDUFA4
RPS3A	6.33437e-12	0.476754	0.993	0.855	2.12442e-07	Mesothelial	RPS3A
CISD1	8.28485e-12	0.29616	0.313	0.119	2.77857e-07	Mesothelial	CISD1
NR4A3	8.9678e-12	0.693706	0.32	0.132	3.00762e-07	Mesothelial	NR4A3
HINT1	1.0297e-11	0.620164	0.83	0.648	3.45342e-07	Mesothelial	HINT1
METTL7A	1.08836e-11	0.47409	0.497	0.251	3.65014e-07	Mesothelial	METTL7A
SPATS2L	1.30097e-11	0.382402	0.408	0.18	4.36321e-07	Mesothelial	SPATS2L
B4GALT1	1.35883e-11	0.591367	0.537	0.289	4.55723e-07	Mesothelial	B4GALT1
LMAN1	2.24157e-11	0.696823	0.558	0.321	7.51777e-07	Mesothelial	LMAN1
IL6ST	2.52933e-11	0.4529	0.66	0.383	8.48288e-07	Mesothelial	IL6ST
TNKS1BP1	2.53773e-11	0.357874	0.252	0.092	8.51103e-07	Mesothelial	TNKS1BP1
COPRS	2.55059e-11	0.416733	0.388	0.169	8.55418e-07	Mesothelial	COPRS
PRDX5	2.61042e-11	0.763213	0.673	0.47	8.75484e-07	Mesothelial	PRDX5
SELENOM	2.63108e-11	0.475561	0.667	0.342	8.82411e-07	Mesothelial	SELENOM
LGALS3	2.76891e-11	0.369731	0.789	0.478	9.28637e-07	Mesothelial	LGALS3
MAP1B	3.05484e-11	0.432628	0.354	0.152	1.02453e-06	Mesothelial	MAP1B
SLC20A1	3.16252e-11	0.725427	0.333	0.145	1.06065e-06	Mesothelial	SLC20A1
PDXK	3.797e-11	0.330533	0.34	0.14	1.27344e-06	Mesothelial	PDXK
NENF	3.82709e-11	0.561879	0.558	0.305	1.28353e-06	Mesothelial	NENF
PLA2G16	4.24443e-11	0.329681	0.524	0.261	1.4235e-06	Mesothelial	PLA2G16
LMNA	5.21868e-11	0.450058	0.687	0.397	1.75024e-06	Mesothelial	LMNA
TFG	5.60845e-11	0.486598	0.415	0.194	1.88096e-06	Mesothelial	TFG
RPL10	6.09342e-11	0.413648	1	0.902	2.04361e-06	Mesothelial	RPL10
DPYSL3	8.10563e-11	0.288326	0.279	0.106	2.71847e-06	Mesothelial	DPYSL3
RPL13A	9.03314e-11	0.626604	0.884	0.767	3.02953e-06	Mesothelial	RPL13A
COX7C	9.10407e-11	0.551894	0.85	0.685	3.05332e-06	Mesothelial	COX7C
ATP6V1D	1.08134e-10	0.37234	0.367	0.159	3.6266e-06	Mesothelial	ATP6V1D
PGRMC1	1.14145e-10	0.46581	0.483	0.239	3.8282e-06	Mesothelial	PGRMC1
LDHA	1.24172e-10	0.784927	0.694	0.501	4.16447e-06	Mesothelial	LDHA
MARK3	1.29278e-10	0.29119	0.401	0.181	4.33572e-06	Mesothelial	MARK3
ADAM9	1.62672e-10	0.333084	0.259	0.099	5.4557e-06	Mesothelial	ADAM9
LAPTM4A	1.70993e-10	0.478021	0.755	0.483	5.73477e-06	Mesothelial	LAPTM4A
TMEM9	1.99586e-10	0.326583	0.286	0.111	6.69373e-06	Mesothelial	TMEM9
TNFRSF1A	2.01336e-10	0.319546	0.551	0.286	6.75242e-06	Mesothelial	TNFRSF1A
FAM162A	2.15169e-10	0.424621	0.449	0.217	7.21634e-06	Mesothelial	FAM162A
NIT2	2.50058e-10	0.308374	0.272	0.106	8.38645e-06	Mesothelial	NIT2
PTOV1	2.55113e-10	0.267434	0.333	0.138	8.55599e-06	Mesothelial	PTOV1
RPS3	2.55183e-10	0.437728	0.993	0.857	8.55832e-06	Mesothelial	RPS3
HSPA1A	2.69499e-10	0.277246	0.673	0.401	9.03847e-06	Mesothelial	HSPA1A
TCEAL4	3.23397e-10	0.361059	0.503	0.249	1.08461e-05	Mesothelial	TCEAL4
RPL7	3.98596e-10	0.605118	0.823	0.7	1.33681e-05	Mesothelial	RPL7
SND1	4.13866e-10	0.41309	0.313	0.128	1.38802e-05	Mesothelial	SND1
SYNE1	4.43593e-10	0.724122	0.537	0.317	1.48772e-05	Mesothelial	SYNE1
MPST	4.58878e-10	0.359677	0.306	0.128	1.53898e-05	Mesothelial	MPST
MYC	4.99701e-10	0.303243	0.354	0.159	1.6759e-05	Mesothelial	MYC
S100A16	5.7161e-10	0.325063	0.415	0.192	1.91707e-05	Mesothelial	S100A16
APOL1	5.89172e-10	0.311724	0.259	0.099	1.97596e-05	Mesothelial	APOL1
UAP1	6.21973e-10	0.314645	0.313	0.131	2.08597e-05	Mesothelial	UAP1
VAMP8	7.66146e-10	0.468885	0.571	0.293	2.5695e-05	Mesothelial	VAMP8
NFIA	8.08571e-10	0.322491	0.585	0.303	2.71178e-05	Mesothelial	NFIA
EPHX1	8.74867e-10	0.37981	0.531	0.265	2.93413e-05	Mesothelial	EPHX1
LRPAP1	9.73671e-10	0.500029	0.626	0.348	3.2655e-05	Mesothelial	LRPAP1
RPL18A	9.81546e-10	0.433511	0.986	0.848	3.29191e-05	Mesothelial	RPL18A
ANXA2	1.11954e-09	0.606923	0.803	0.561	3.75473e-05	Mesothelial	ANXA2
MDH1	1.25895e-09	0.511107	0.476	0.247	4.22228e-05	Mesothelial	MDH1
KLF10	1.27583e-09	0.278475	0.333	0.147	4.27888e-05	Mesothelial	KLF10
FAM107B	1.40244e-09	0.344359	0.524	0.274	4.70349e-05	Mesothelial	FAM107B
EPB41L4A-AS1	1.43965e-09	0.498616	0.401	0.192	4.8283e-05	Mesothelial	EPB41L4A-AS1
CUTA	1.47024e-09	0.605048	0.619	0.387	4.9309e-05	Mesothelial	CUTA
ST6GAL1	1.53454e-09	0.364759	0.299	0.122	5.14654e-05	Mesothelial	ST6GAL1
YIF1A	1.69971e-09	0.526924	0.388	0.184	5.7005e-05	Mesothelial	YIF1A
NPM1	1.81136e-09	0.595911	0.796	0.658	6.07494e-05	Mesothelial	NPM1
HDDC2	1.84897e-09	0.396546	0.347	0.155	6.20107e-05	Mesothelial	HDDC2
GCSH	1.98118e-09	0.418609	0.313	0.133	6.64448e-05	Mesothelial	GCSH
LRPPRC	2.03288e-09	0.292155	0.333	0.146	6.81788e-05	Mesothelial	LRPPRC
TSPAN4	2.06566e-09	0.362986	0.558	0.293	6.92781e-05	Mesothelial	TSPAN4
TM7SF3	2.32446e-09	0.273217	0.272	0.11	7.79578e-05	Mesothelial	TM7SF3
FAM210B	2.37484e-09	0.298915	0.306	0.129	7.96474e-05	Mesothelial	FAM210B
UQCRB	2.72174e-09	0.453921	0.85	0.652	9.12819e-05	Mesothelial	UQCRB
EGFR	3.14566e-09	0.263029	0.279	0.114	0.000105499	Mesothelial	EGFR
ERGIC3	3.17499e-09	0.318091	0.429	0.211	0.000106483	Mesothelial	ERGIC3
TRAPPC2L	3.20164e-09	0.565044	0.429	0.217	0.000107376	Mesothelial	TRAPPC2L
MMP24OS	3.20513e-09	0.422305	0.422	0.21	0.000107494	Mesothelial	MMP24OS
TUBB	3.90801e-09	0.49184	0.599	0.364	0.000131067	Mesothelial	TUBB
PTPN11	3.91889e-09	0.276821	0.306	0.129	0.000131432	Mesothelial	PTPN11
EFEMP2	3.94087e-09	0.489244	0.367	0.167	0.000132169	Mesothelial	EFEMP2
SEC63	4.00189e-09	0.501292	0.415	0.213	0.000134215	Mesothelial	SEC63
CASC4	4.64871e-09	0.31238	0.422	0.213	0.000155908	Mesothelial	CASC4
IFT57	4.87146e-09	0.469808	0.34	0.155	0.000163379	Mesothelial	IFT57
ID2	5.00107e-09	0.477852	0.633	0.378	0.000167726	Mesothelial	ID2
TSPYL1	5.03567e-09	0.286468	0.388	0.183	0.000168886	Mesothelial	TSPYL1
C12orf57	5.34655e-09	0.485628	0.68	0.448	0.000179313	Mesothelial	C12orf57
APEX1	5.59217e-09	0.476068	0.442	0.228	0.00018755	Mesothelial	APEX1
TMEM14B	5.92759e-09	0.570274	0.551	0.334	0.000198799	Mesothelial	TMEM14B
ATP5F1B	6.72084e-09	0.507378	0.633	0.4	0.000225403	Mesothelial	ATP5F1B
COPB2	6.88637e-09	0.41054	0.408	0.206	0.000230955	Mesothelial	COPB2
RPL6	7.59655e-09	0.393832	0.952	0.829	0.000254773	Mesothelial	RPL6
RPS8	8.00714e-09	0.399623	0.966	0.858	0.000268544	Mesothelial	RPS8
XBP1	8.16267e-09	0.434446	0.551	0.324	0.00027376	Mesothelial	XBP1
RPS14	8.9268e-09	0.353741	0.993	0.874	0.000299387	Mesothelial	RPS14
RPS10	8.98308e-09	0.400268	0.98	0.795	0.000301275	Mesothelial	RPS10
CCNG1	9.66068e-09	0.449633	0.279	0.122	0.000324	Mesothelial	CCNG1
C5orf15	1.02913e-08	0.398045	0.299	0.132	0.000345149	Mesothelial	C5orf15
SAT2	1.12237e-08	0.337164	0.51	0.265	0.000376422	Mesothelial	SAT2
RPL22	1.13328e-08	0.39091	0.939	0.8	0.000380079	Mesothelial	RPL22
MGAT4B	1.23064e-08	0.36249	0.293	0.127	0.000412733	Mesothelial	MGAT4B
ATP5PD	1.244e-08	0.614591	0.626	0.408	0.000417214	Mesothelial	ATP5PD
MVP	1.26076e-08	0.319222	0.395	0.196	0.000422834	Mesothelial	MVP
RPL19	1.39348e-08	0.355063	0.993	0.868	0.000467345	Mesothelial	RPL19
APLP2	1.43401e-08	0.441528	0.694	0.46	0.000480939	Mesothelial	APLP2
DST	1.48997e-08	0.265314	0.51	0.282	0.000499705	Mesothelial	DST
HPCAL1	1.5322e-08	0.256964	0.333	0.148	0.000513868	Mesothelial	HPCAL1
CNIH1	1.58682e-08	0.396874	0.34	0.163	0.000532189	Mesothelial	CNIH1
C1orf122	1.72133e-08	0.408603	0.401	0.202	0.000577299	Mesothelial	C1orf122
MRPS33	1.79942e-08	0.512605	0.32	0.145	0.000603488	Mesothelial	MRPS33
YBX3	2.46121e-08	0.274428	0.653	0.396	0.000825442	Mesothelial	YBX3
RPL23A	2.52111e-08	0.40903	0.952	0.805	0.000845531	Mesothelial	RPL23A
ST13	2.54207e-08	0.566741	0.605	0.437	0.00085256	Mesothelial	ST13
RPL36	2.61311e-08	0.38547	0.98	0.851	0.000876386	Mesothelial	RPL36
MYL6B	2.94562e-08	0.364363	0.286	0.126	0.000987901	Mesothelial	MYL6B
CLSTN1	3.05445e-08	0.282292	0.388	0.193	0.0010244	Mesothelial	CLSTN1
RHOU	3.11098e-08	0.2507	0.306	0.139	0.00104336	Mesothelial	RHOU
QARS	3.17833e-08	0.303558	0.265	0.114	0.00106595	Mesothelial	QARS
SEC61A1	3.22947e-08	0.459689	0.361	0.183	0.0010831	Mesothelial	SEC61A1
SUCO	3.2994e-08	0.251969	0.279	0.122	0.00110655	Mesothelial	SUCO
ARF4	3.41794e-08	0.463358	0.558	0.314	0.00114631	Mesothelial	ARF4
TUBB4B	3.43251e-08	0.523928	0.66	0.423	0.0011512	Mesothelial	TUBB4B
NDUFS3	3.89327e-08	0.386716	0.354	0.171	0.00130572	Mesothelial	NDUFS3
ATP5F1A	4.62e-08	0.475376	0.531	0.316	0.00154946	Mesothelial	ATP5F1A
HACD3	4.98186e-08	0.275912	0.354	0.167	0.00167082	Mesothelial	HACD3
MT-CO2	5.42231e-08	0.537647	0.939	0.966	0.00181854	Mesothelial	MT-CO2
MYOF	5.55739e-08	0.283202	0.293	0.131	0.00186384	Mesothelial	MYOF
AHI1	5.67669e-08	0.311532	0.374	0.182	0.00190385	Mesothelial	AHI1
GNL1	5.72518e-08	0.346838	0.279	0.124	0.00192011	Mesothelial	GNL1
RPS16	5.76817e-08	0.418723	0.912	0.805	0.00193453	Mesothelial	RPS16
TMEM165	5.88054e-08	0.38237	0.503	0.282	0.00197222	Mesothelial	TMEM165
HIGD2A	6.7056e-08	0.505566	0.592	0.376	0.00224892	Mesothelial	HIGD2A
EIF4B	6.95606e-08	0.443869	0.653	0.428	0.00233292	Mesothelial	EIF4B
NUCB2	7.63578e-08	0.510535	0.497	0.288	0.00256089	Mesothelial	NUCB2
RPL14	7.89966e-08	0.398486	0.959	0.829	0.00264939	Mesothelial	RPL14
ECI1	8.11977e-08	0.283966	0.313	0.147	0.00272321	Mesothelial	ECI1
RPL15	8.80505e-08	0.420721	0.952	0.835	0.00295304	Mesothelial	RPL15
SEC61B	9.16644e-08	0.632807	0.707	0.532	0.00307424	Mesothelial	SEC61B
SGCB	9.46019e-08	0.429565	0.265	0.117	0.00317276	Mesothelial	SGCB
PHPT1	9.66629e-08	0.448185	0.571	0.339	0.00324188	Mesothelial	PHPT1
NACA	1.08325e-07	0.45161	0.939	0.835	0.00363302	Mesothelial	NACA
MRPS18B	1.20313e-07	0.301948	0.306	0.141	0.00403507	Mesothelial	MRPS18B
ATL3	1.25926e-07	0.319708	0.361	0.181	0.00422329	Mesothelial	ATL3
LMO4	1.53636e-07	0.282836	0.497	0.284	0.00515263	Mesothelial	LMO4
MT-ND1	1.5786e-07	0.419554	0.918	0.951	0.0052943	Mesothelial	MT-ND1
RPS28	1.70877e-07	0.32638	0.993	0.895	0.00573088	Mesothelial	RPS28
PRNP	1.90004e-07	0.391611	0.524	0.293	0.00637237	Mesothelial	PRNP
NDUFA13	1.98369e-07	0.602699	0.694	0.505	0.00665288	Mesothelial	NDUFA13
ARMC10	2.20089e-07	0.251665	0.265	0.119	0.00738136	Mesothelial	ARMC10
RPS21	2.27745e-07	0.470557	0.952	0.807	0.00763811	Mesothelial	RPS21
NDUFS4	2.33707e-07	0.355965	0.442	0.24	0.00783806	Mesothelial	NDUFS4
LGALS1	2.44269e-07	0.306283	0.884	0.64	0.00819229	Mesothelial	LGALS1
UGP2	2.49766e-07	0.605741	0.503	0.312	0.00837667	Mesothelial	UGP2
NHP2	2.50505e-07	0.372734	0.415	0.222	0.00840145	Mesothelial	NHP2
MRPL51	2.51857e-07	0.597082	0.558	0.336	0.00844679	Mesothelial	MRPL51
RPS2	2.71087e-07	0.385312	0.98	0.829	0.00909171	Mesothelial	RPS2
BAD	2.89752e-07	0.408798	0.34	0.173	0.00971769	Mesothelial	BAD
PDIA4	3.13805e-07	0.336233	0.361	0.186	0.0105244	Mesothelial	PDIA4
SQSTM1	3.22169e-07	0.452609	0.673	0.475	0.0108049	Mesothelial	SQSTM1
FILIP1L	3.35373e-07	0.274927	0.374	0.192	0.0112477	Mesothelial	FILIP1L
SLIRP	3.36222e-07	0.486561	0.497	0.278	0.0112762	Mesothelial	SLIRP
NDUFA1	3.50592e-07	0.451094	0.735	0.556	0.0117581	Mesothelial	NDUFA1
EIF4A1	3.70367e-07	0.3408	0.571	0.34	0.0124214	Mesothelial	EIF4A1
MRPL40	3.803e-07	0.403785	0.34	0.174	0.0127545	Mesothelial	MRPL40
NDUFS8	4.06846e-07	0.488605	0.469	0.268	0.0136448	Mesothelial	NDUFS8
MCFD2	4.12839e-07	0.354735	0.367	0.193	0.0138458	Mesothelial	MCFD2
RPL34	4.21852e-07	0.285944	0.993	0.897	0.0141481	Mesothelial	RPL34
MORF4L2	4.51236e-07	0.572648	0.463	0.263	0.0151335	Mesothelial	MORF4L2
ACAA2	4.79234e-07	0.44174	0.347	0.179	0.0160726	Mesothelial	ACAA2
AHCYL1	5.00159e-07	0.328382	0.395	0.214	0.0167743	Mesothelial	AHCYL1
TMEM141	5.0105e-07	0.326331	0.32	0.158	0.0168042	Mesothelial	TMEM141
COA6	5.24855e-07	0.311567	0.265	0.119	0.0176026	Mesothelial	COA6
COA4	6.54555e-07	0.415228	0.34	0.172	0.0219525	Mesothelial	COA4
TUBB2A	7.68404e-07	0.301646	0.252	0.117	0.0257707	Mesothelial	TUBB2A
SUMF2	8.64391e-07	0.495565	0.367	0.195	0.02899	Mesothelial	SUMF2
TMEM160	9.01397e-07	0.294753	0.449	0.258	0.030231	Mesothelial	TMEM160
JAGN1	9.75198e-07	0.296068	0.272	0.13	0.0327062	Mesothelial	JAGN1
SLK	9.92521e-07	0.289557	0.361	0.193	0.0332872	Mesothelial	SLK
KLF9	1.33818e-06	0.352386	0.51	0.314	0.0448799	Mesothelial	KLF9
ARL2	1.34393e-06	0.29192	0.497	0.284	0.0450726	Mesothelial	ARL2
TMED3	1.41675e-06	0.303518	0.286	0.139	0.047515	Mesothelial	TMED3
DAAM1	1.51379e-06	0.31786	0.367	0.193	0.0507696	Mesothelial	DAAM1
MRPL33	1.52418e-06	0.41289	0.571	0.369	0.0511181	Mesothelial	MRPL33
SLC38A2	1.58405e-06	0.406992	0.592	0.415	0.053126	Mesothelial	SLC38A2
KCNQ1OT1	1.59121e-06	0.301447	0.367	0.195	0.0533661	Mesothelial	KCNQ1OT1
ST3GAL1	1.73448e-06	0.31048	0.354	0.187	0.058171	Mesothelial	ST3GAL1
HPF1	1.84457e-06	0.341859	0.272	0.131	0.0618632	Mesothelial	HPF1
ZFP36L1	1.88367e-06	0.437568	0.721	0.554	0.0631744	Mesothelial	ZFP36L1
TPGS1	1.90911e-06	0.261355	0.32	0.161	0.0640278	Mesothelial	TPGS1
RPL37	2.01991e-06	0.334355	0.986	0.901	0.0677438	Mesothelial	RPL37
MT-CYB	2.09008e-06	0.397362	0.932	0.95	0.070097	Mesothelial	MT-CYB
ERP29	2.09468e-06	0.442535	0.673	0.463	0.0702513	Mesothelial	ERP29
PRDX1	2.19504e-06	0.367225	0.707	0.513	0.0736173	Mesothelial	PRDX1
NDUFB7	2.22112e-06	0.402101	0.639	0.43	0.0744919	Mesothelial	NDUFB7
KDELR1	2.26869e-06	0.359616	0.537	0.336	0.0760873	Mesothelial	KDELR1
TMEM59	2.39316e-06	0.374827	0.782	0.583	0.0802618	Mesothelial	TMEM59
COX6A1	2.49921e-06	0.57917	0.673	0.54	0.0838184	Mesothelial	COX6A1
TMEM245	2.56798e-06	0.318591	0.299	0.152	0.086125	Mesothelial	TMEM245
EIF6	2.69167e-06	0.29709	0.401	0.217	0.0902731	Mesothelial	EIF6
RPL24	2.74479e-06	0.376184	0.966	0.826	0.0920549	Mesothelial	RPL24
TUFM	2.807e-06	0.490992	0.483	0.299	0.094141	Mesothelial	TUFM
IFI27L2	2.86127e-06	0.342882	0.503	0.305	0.0959613	Mesothelial	IFI27L2
EIF5A	3.31974e-06	0.373613	0.551	0.347	0.111337	Mesothelial	EIF5A
PSMB5	3.69545e-06	0.32853	0.388	0.221	0.123938	Mesothelial	PSMB5
CHMP2A	3.91237e-06	0.328739	0.571	0.383	0.131213	Mesothelial	CHMP2A
GRHPR	4.01144e-06	0.326194	0.347	0.184	0.134536	Mesothelial	GRHPR
MRPL27	4.58235e-06	0.500598	0.313	0.164	0.153683	Mesothelial	MRPL27
OCIAD1	4.58643e-06	0.42457	0.571	0.375	0.15382	Mesothelial	OCIAD1
SRSF6	5.9779e-06	0.319782	0.463	0.269	0.200487	Mesothelial	SRSF6
PPP2R1A	6.0248e-06	0.287553	0.347	0.191	0.20206	Mesothelial	PPP2R1A
SF3B5	6.55171e-06	0.404182	0.551	0.358	0.219731	Mesothelial	SF3B5
RPL35A	7.30022e-06	0.37143	0.966	0.854	0.244835	Mesothelial	RPL35A
RPL37A	7.48508e-06	0.320803	0.918	0.824	0.251035	Mesothelial	RPL37A
RBBP7	7.48586e-06	0.26849	0.367	0.207	0.251061	Mesothelial	RBBP7
HSP90AB1	7.65282e-06	0.275437	0.769	0.689	0.25666	Mesothelial	HSP90AB1
ATP5PO	7.69413e-06	0.452393	0.544	0.37	0.258046	Mesothelial	ATP5PO
NDUFB9	7.78038e-06	0.332433	0.531	0.333	0.260938	Mesothelial	NDUFB9
LDHB	7.80494e-06	0.364737	0.612	0.401	0.261762	Mesothelial	LDHB
TXNDC15	7.82425e-06	0.263883	0.34	0.181	0.26241	Mesothelial	TXNDC15
MYDGF	8.05896e-06	0.452214	0.524	0.339	0.270282	Mesothelial	MYDGF
HSPE1	9.79376e-06	0.31008	0.646	0.449	0.328463	Mesothelial	HSPE1
RPL32	9.96182e-06	0.276266	0.98	0.885	0.334099	Mesothelial	RPL32
SELENOS	1.05137e-05	0.293036	0.544	0.354	0.352607	Mesothelial	SELENOS
NDUFB2	1.15294e-05	0.38525	0.66	0.494	0.386674	Mesothelial	NDUFB2
ATP5MC2	1.19118e-05	0.432141	0.748	0.633	0.399497	Mesothelial	ATP5MC2
RPS13	1.3403e-05	0.31446	0.939	0.843	0.44951	Mesothelial	RPS13
SSR2	1.41956e-05	0.432954	0.667	0.519	0.476092	Mesothelial	SSR2
RTL8C	1.49838e-05	0.337461	0.293	0.158	0.502525	Mesothelial	RTL8C
MT-CO1	1.53848e-05	0.39031	0.939	0.937	0.515975	Mesothelial	MT-CO1
NME4	1.6321e-05	0.265591	0.313	0.172	0.547375	Mesothelial	NME4
COX6C	1.66303e-05	0.491315	0.782	0.612	0.557746	Mesothelial	COX6C
BTF3	1.74495e-05	0.343646	0.85	0.719	0.585223	Mesothelial	BTF3
TMEM258	2.08241e-05	0.454369	0.673	0.507	0.698399	Mesothelial	TMEM258
COMMD6	2.12198e-05	0.42729	0.803	0.648	0.711668	Mesothelial	COMMD6
OSTC	2.14775e-05	0.348218	0.544	0.367	0.720311	Mesothelial	OSTC
NDUFB5	2.42467e-05	0.348017	0.456	0.28	0.813185	Mesothelial	NDUFB5
ATRAID	2.46219e-05	0.423005	0.565	0.364	0.825771	Mesothelial	ATRAID
HSP90B1	2.51018e-05	0.485919	0.707	0.58	0.841865	Mesothelial	HSP90B1
HSD17B10	2.56832e-05	0.26954	0.313	0.172	0.861363	Mesothelial	HSD17B10
TMEM219	2.84733e-05	0.318278	0.524	0.339	0.954936	Mesothelial	TMEM219
PDIA3	2.91736e-05	0.442875	0.653	0.471	0.978424	Mesothelial	PDIA3
ATP5MC1	3.14322e-05	0.499557	0.476	0.298	1	Mesothelial	ATP5MC1
SLC39A1	3.41797e-05	0.257159	0.34	0.194	1	Mesothelial	SLC39A1
TOMM7	3.49162e-05	0.340856	0.871	0.703	1	Mesothelial	TOMM7
PHB2	4.62109e-05	0.341751	0.456	0.289	1	Mesothelial	PHB2
NSA2	4.76632e-05	0.281122	0.599	0.402	1	Mesothelial	NSA2
PEBP1	4.86848e-05	0.325551	0.701	0.478	1	Mesothelial	PEBP1
RPL36A	5.26454e-05	0.281999	0.844	0.65	1	Mesothelial	RPL36A
RPL36AL	5.29998e-05	0.378726	0.803	0.715	1	Mesothelial	RPL36AL
NME1	6.2013e-05	0.251597	0.252	0.131	1	Mesothelial	NME1
MT-ATP6	8.08947e-05	0.338924	0.946	0.964	1	Mesothelial	MT-ATP6
COX7B	8.72861e-05	0.405673	0.639	0.45	1	Mesothelial	COX7B
MRPL20	9.23428e-05	0.296333	0.544	0.349	1	Mesothelial	MRPL20
ARPC1A	9.93274e-05	0.263022	0.347	0.206	1	Mesothelial	ARPC1A
TMEM147	0.000101663	0.409764	0.381	0.228	1	Mesothelial	TMEM147
RPA3	0.000101923	0.271494	0.299	0.17	1	Mesothelial	RPA3
PER1	0.000105605	0.302372	0.483	0.307	1	Mesothelial	PER1
UQCRH	0.000114964	0.373925	0.687	0.513	1	Mesothelial	UQCRH
HNRNPR	0.00011546	0.263367	0.517	0.34	1	Mesothelial	HNRNPR
IGBP1	0.000115828	0.37947	0.367	0.226	1	Mesothelial	IGBP1
RPL9	0.00011862	0.261316	0.946	0.849	1	Mesothelial	RPL9
DDOST	0.000120725	0.464743	0.435	0.283	1	Mesothelial	DDOST
HSPD1	0.000123292	0.299062	0.551	0.379	1	Mesothelial	HSPD1
ATP5ME	0.000126017	0.312698	0.769	0.582	1	Mesothelial	ATP5ME
CCND2	0.000126279	0.263206	0.408	0.245	1	Mesothelial	CCND2
PCBD1	0.000129127	0.260673	0.293	0.168	1	Mesothelial	PCBD1
GAPDH	0.000134026	0.308135	0.871	0.768	1	Mesothelial	GAPDH
SDF2L1	0.000141476	0.283808	0.313	0.181	1	Mesothelial	SDF2L1
POLR2L	0.000164688	0.276517	0.735	0.586	1	Mesothelial	POLR2L
SLC3A2	0.00025962	0.361064	0.395	0.252	1	Mesothelial	SLC3A2
PPP1R14B	0.000294137	0.289015	0.422	0.274	1	Mesothelial	PPP1R14B
PDIA6	0.00029536	0.402402	0.565	0.388	1	Mesothelial	PDIA6
RPL35	0.00031843	0.287542	0.925	0.818	1	Mesothelial	RPL35
NDUFS5	0.000322902	0.311528	0.639	0.51	1	Mesothelial	NDUFS5
ATP5MC3	0.000323509	0.344318	0.633	0.461	1	Mesothelial	ATP5MC3
YWHAE	0.000346041	0.267357	0.605	0.427	1	Mesothelial	YWHAE
CLNS1A	0.000369537	0.253113	0.354	0.212	1	Mesothelial	CLNS1A
NUDT5	0.000377024	0.277427	0.279	0.163	1	Mesothelial	NUDT5
SDHC	0.000404761	0.378125	0.333	0.198	1	Mesothelial	SDHC
SNU13	0.000427829	0.372166	0.585	0.432	1	Mesothelial	SNU13
BAG1	0.000435802	0.289808	0.367	0.231	1	Mesothelial	BAG1
MT-ND4	0.000480543	0.3928	0.891	0.951	1	Mesothelial	MT-ND4
MDH2	0.000597747	0.28725	0.429	0.276	1	Mesothelial	MDH2
RPL23	0.000605504	0.299929	0.803	0.722	1	Mesothelial	RPL23
KTN1	0.000623071	0.311943	0.571	0.439	1	Mesothelial	KTN1
TMED9	0.000665118	0.374192	0.429	0.293	1	Mesothelial	TMED9
UBB	0.000712323	0.458683	0.803	0.735	1	Mesothelial	UBB
EIF3L	0.000723985	0.322632	0.524	0.361	1	Mesothelial	EIF3L
SPCS3	0.000768374	0.28063	0.531	0.369	1	Mesothelial	SPCS3
CNIH4	0.000783739	0.266057	0.34	0.208	1	Mesothelial	CNIH4
PLP2	0.000824018	0.283871	0.469	0.314	1	Mesothelial	PLP2
VEGFB	0.000850667	0.301567	0.415	0.263	1	Mesothelial	VEGFB
HNRNPA1	0.000856488	0.269518	0.748	0.649	1	Mesothelial	HNRNPA1
CYC1	0.000988451	0.328878	0.347	0.217	1	Mesothelial	CYC1
PPIB	0.00100101	0.293369	0.673	0.604	1	Mesothelial	PPIB
SELENOF	0.00115172	0.434034	0.537	0.39	1	Mesothelial	SELENOF
PTRHD1	0.00131707	0.2916	0.259	0.149	1	Mesothelial	PTRHD1
NDUFB4	0.00133071	0.289759	0.599	0.448	1	Mesothelial	NDUFB4
EIF3E	0.0013847	0.293655	0.633	0.5	1	Mesothelial	EIF3E
PIH1D1	0.00150179	0.279071	0.272	0.162	1	Mesothelial	PIH1D1
SPCS2	0.0017237	0.307969	0.612	0.485	1	Mesothelial	SPCS2
UBXN4	0.00175746	0.339921	0.571	0.425	1	Mesothelial	UBXN4
CYHR1	0.00204617	0.305142	0.272	0.168	1	Mesothelial	CYHR1
ALG5	0.00224494	0.263524	0.252	0.154	1	Mesothelial	ALG5
UQCRFS1	0.00253062	0.359266	0.361	0.243	1	Mesothelial	UQCRFS1
TOMM20	0.00295982	0.276582	0.571	0.461	1	Mesothelial	TOMM20
SEC61G	0.00313043	0.26243	0.599	0.454	1	Mesothelial	SEC61G
TRMT112	0.00331902	0.328098	0.612	0.484	1	Mesothelial	TRMT112
ESD	0.0036283	0.257865	0.415	0.284	1	Mesothelial	ESD
TIMM8B	0.00375268	0.281493	0.367	0.245	1	Mesothelial	TIMM8B
HMGN3	0.00382982	0.297274	0.476	0.359	1	Mesothelial	HMGN3
BZW1	0.00421076	0.279685	0.592	0.453	1	Mesothelial	BZW1
VDAC1	0.0048968	0.2752	0.415	0.28	1	Mesothelial	VDAC1
MT-ND3	0.00600886	0.349344	0.939	0.971	1	Mesothelial	MT-ND3
SPAG7	0.00619211	0.329354	0.293	0.188	1	Mesothelial	SPAG7
COX8A	0.00635359	0.259256	0.633	0.503	1	Mesothelial	COX8A
C1orf56	0.00641819	0.48626	0.252	0.174	1	Mesothelial	C1orf56
SEM1	0.00671214	0.266423	0.585	0.441	1	Mesothelial	SEM1
RPL17	0.00705201	0.251242	0.687	0.554	1	Mesothelial	RPL17
COX7A2L	0.0074215	0.374844	0.49	0.354	1	Mesothelial	COX7A2L
COX6B1	0.0077166	0.346832	0.721	0.593	1	Mesothelial	COX6B1
EMC10	0.00802115	0.288431	0.286	0.189	1	Mesothelial	EMC10
RNF187	0.00849767	0.381401	0.265	0.177	1	Mesothelial	RNF187
ATP5F1D	0.00868437	0.283249	0.605	0.513	1	Mesothelial	ATP5F1D
NDUFB3	0.00875058	0.270688	0.422	0.299	1	Mesothelial	NDUFB3
TPSB2	0	5.73939	0.695	0.006	0	Mast	TPSB2
CTSG	0	4.98046	0.649	0.004	0	Mast	CTSG
TPSAB1	0	4.2645	0.626	0.002	0	Mast	TPSAB1
CPA3	0	4.08248	0.641	0.001	0	Mast	CPA3
MS4A2	0	3.40159	0.553	0.001	0	Mast	MS4A2
CMA1	0	3.26235	0.466	0.001	0	Mast	CMA1
HPGDS	0	3.1074	0.565	0.012	0	Mast	HPGDS
HDC	0	2.92913	0.454	0.001	0	Mast	HDC
ADCYAP1	0	2.8645	0.275	0.001	0	Mast	ADCYAP1
KIT	0	2.85194	0.511	0.011	0	Mast	KIT
RHEX	0	2.74934	0.45	0.002	0	Mast	RHEX
IL1RL1	0	2.32766	0.439	0.003	0	Mast	IL1RL1
SLC18A2	0	2.09644	0.351	0.001	0	Mast	SLC18A2
FCER1A	0	1.89665	0.309	0.013	0	Mast	FCER1A
LIF	0	1.84293	0.263	0.004	0	Mast	LIF
RGS13	0	1.74661	0.26	0.004	0	Mast	RGS13
AL157895.1	0	1.70168	0.286	0	0	Mast	AL157895.1
HPGD	1.91983e-290	4.42695	0.656	0.08	6.43873e-286	Mast	HPGD
VWA5A	1.92305e-191	1.88938	0.344	0.031	6.44953e-187	Mast	VWA5A
RAB27B	2.35523e-173	1.49177	0.256	0.019	7.89896e-169	Mast	RAB27B
AREG1	1.70607e-135	3.93871	0.752	0.224	5.7218e-131	Mast	AREG
GATA2	2.92816e-110	1.98938	0.363	0.056	9.82045e-106	Mast	GATA2
CD69	1.96214e-109	2.64582	0.763	0.268	6.58062e-105	Mast	CD69
ALAS1	2.24587e-84	1.60793	0.313	0.053	7.53221e-80	Mast	ALAS1
BTK	1.88115e-80	1.57956	0.298	0.05	6.30902e-76	Mast	BTK
BATF	4.11599e-79	1.6131	0.34	0.064	1.38042e-74	Mast	BATF
IL18R1	1.29648e-65	1.28651	0.336	0.07	4.34813e-61	Mast	IL18R1
CAPG1	1.94049e-62	1.64339	0.408	0.11	6.50802e-58	Mast	CAPG
RHOH	9.83178e-59	1.76156	0.427	0.123	3.29738e-54	Mast	RHOH
FOSB	2.96078e-55	1.82336	0.779	0.471	9.92988e-51	Mast	FOSB
ANKRD28	1.64985e-53	1.7887	0.477	0.164	5.53325e-49	Mast	ANKRD28
BIRC3	1.22397e-51	3.78528	0.523	0.205	4.10496e-47	Mast	BIRC3
NTM	6.4626e-50	1.38937	0.267	0.06	2.16743e-45	Mast	NTM
STX3	1.32431e-48	1.39806	0.382	0.111	4.44146e-44	Mast	STX3
FCER1G	1.34673e-48	1.08384	0.637	0.239	4.51668e-44	Mast	FCER1G
FTH1	8.75074e-45	1.12641	0.996	0.975	2.93482e-40	Mast	FTH1
NFKBIZ	2.06543e-43	2.04817	0.55	0.255	6.92704e-39	Mast	NFKBIZ
MT-ND31	2.54353e-42	1.15819	0.989	0.971	8.53048e-38	Mast	MT-ND3
JUND	5.89773e-42	1.1122	0.905	0.782	1.97798e-37	Mast	JUND
MT-CO21	1.16055e-40	0.906953	0.981	0.966	3.89225e-36	Mast	MT-CO2
RGS1	9.03708e-40	1.45324	0.466	0.176	3.03085e-35	Mast	RGS1
LTC4S1	1.21623e-39	1.62466	0.385	0.137	4.07899e-35	Mast	LTC4S
RPL231	2.29213e-39	1.3284	0.832	0.722	7.68736e-35	Mast	RPL23
SRGN	3.20032e-39	1.27595	0.92	0.744	1.07332e-34	Mast	SRGN
RPL341	2.79097e-38	0.971092	0.935	0.897	9.36035e-34	Mast	RPL34
ANXA1	5.44225e-36	1.72059	0.779	0.65	1.82522e-31	Mast	ANXA1
NR4A31	9.55949e-34	1.81003	0.359	0.132	3.20606e-29	Mast	NR4A3
LMO41	4.84096e-33	1.89829	0.515	0.283	1.62356e-28	Mast	LMO4
PTMA1	3.36225e-32	0.840563	0.931	0.85	1.12763e-27	Mast	PTMA
NR4A11	5.11048e-32	1.51025	0.5	0.244	1.71395e-27	Mast	NR4A1
GPR65	8.2274e-31	1.71909	0.416	0.176	2.7593e-26	Mast	GPR65
SELENOK	2.40808e-30	1.76795	0.672	0.516	8.07623e-26	Mast	SELENOK
RPL111	7.12914e-30	0.737045	0.927	0.883	2.39097e-25	Mast	RPL11
SOCS1	2.60043e-29	1.65548	0.508	0.273	8.72133e-25	Mast	SOCS1
MT-ND41	4.84089e-29	0.743102	0.985	0.951	1.62354e-24	Mast	MT-ND4
UBB1	1.65745e-28	1.11347	0.798	0.735	5.55876e-24	Mast	UBB
SGK11	2.04451e-28	1.7221	0.447	0.211	6.85687e-24	Mast	SGK1
BMP2K	2.62438e-28	1.27115	0.29	0.102	8.80166e-24	Mast	BMP2K
LAT2	3.095e-28	0.861625	0.252	0.076	1.038e-23	Mast	LAT2
EGR11	3.89279e-28	1.73307	0.515	0.273	1.30557e-23	Mast	EGR1
EGR3	4.26801e-28	1.52201	0.256	0.081	1.4314e-23	Mast	EGR3
NFKBIA	1.63074e-27	1.11685	0.805	0.741	5.46919e-23	Mast	NFKBIA
CD83	3.90845e-26	1.14304	0.324	0.123	1.31082e-21	Mast	CD83
FAU	1.13624e-25	0.680751	0.939	0.913	3.81071e-21	Mast	FAU
PPP1R15A	1.5712e-25	1.51716	0.565	0.363	5.26948e-21	Mast	PPP1R15A
RPS27A	1.82439e-24	0.692834	0.935	0.889	6.11864e-20	Mast	RPS27A
RPL39	2.45038e-24	0.72049	0.931	0.898	8.21809e-20	Mast	RPL39
MT-ND2	3.34439e-24	0.776492	0.966	0.935	1.12164e-19	Mast	MT-ND2
RPL37A1	4.38604e-24	0.933932	0.851	0.824	1.47099e-19	Mast	RPL37A
RPL30	9.05027e-24	0.665591	0.931	0.919	3.03528e-19	Mast	RPL30
AC020916.1	1.92056e-23	1.34847	0.416	0.207	6.44116e-19	Mast	AC020916.1
MT-CYB1	5.91447e-23	0.59004	0.969	0.95	1.98359e-18	Mast	MT-CYB
PLIN2	1.86475e-22	1.81893	0.489	0.312	6.25401e-18	Mast	PLIN2
TNFAIP3	2.48243e-22	1.56605	0.588	0.381	8.32557e-18	Mast	TNFAIP3
RPLP11	4.69614e-22	0.579447	0.95	0.916	1.57499e-17	Mast	RPLP1
ALOX5	6.6539e-22	0.835172	0.252	0.087	2.23158e-17	Mast	ALOX5
RPS281	2.10554e-21	0.689668	0.935	0.895	7.06156e-17	Mast	RPS28
RPL51	3.23533e-21	0.649443	0.863	0.819	1.08507e-16	Mast	RPL5
CD84	4.62173e-21	0.995009	0.298	0.12	1.55004e-16	Mast	CD84
RPL35A1	6.72111e-21	0.611582	0.908	0.854	2.25413e-16	Mast	RPL35A
RPL221	2.94946e-20	0.758593	0.836	0.8	9.89191e-16	Mast	RPL22
C4orf481	7.36869e-20	1.32096	0.412	0.229	2.47131e-15	Mast	C4orf48
RPL36AL1	1.24199e-19	0.841621	0.771	0.715	4.16539e-15	Mast	RPL36AL
RPL241	1.83262e-19	0.716038	0.828	0.826	6.14624e-15	Mast	RPL24
RPS29	3.78263e-19	0.504666	0.931	0.857	1.26862e-14	Mast	RPS29
RPL371	4.90254e-19	0.629309	0.905	0.901	1.64421e-14	Mast	RPL37
RPS20	7.91978e-19	0.903349	0.721	0.63	2.65614e-14	Mast	RPS20
CLIC1	2.46676e-18	0.871752	0.744	0.693	8.27302e-14	Mast	CLIC1
RPS131	2.14277e-17	0.677819	0.878	0.843	7.18641e-13	Mast	RPS13
ELL2	2.38895e-17	1.0904	0.366	0.188	8.01207e-13	Mast	ELL2
ARHGAP181	1.43305e-16	1.16859	0.317	0.158	4.80618e-12	Mast	ARHGAP18
RPS4X1	2.1069e-16	0.555994	0.893	0.833	7.06612e-12	Mast	RPS4X
RPL321	2.14108e-16	0.525049	0.935	0.885	7.18075e-12	Mast	RPL32
SOX41	7.28736e-16	1.10057	0.302	0.145	2.44403e-11	Mast	SOX4
RPL121	9.06459e-16	0.515041	0.893	0.855	3.04008e-11	Mast	RPL12
H3F3B	1.55132e-15	0.547184	0.874	0.922	5.2028e-11	Mast	H3F3B
RPS11	3.20984e-15	0.708643	0.817	0.806	1.07652e-10	Mast	RPS11
NFKBID	6.9212e-15	0.818841	0.275	0.126	2.32123e-10	Mast	NFKBID
ALOX5AP	1.25164e-14	0.461917	0.515	0.31	4.19775e-10	Mast	ALOX5AP
MEIS21	1.59625e-14	0.94568	0.263	0.127	5.35352e-10	Mast	MEIS2
MT-ATP61	1.71711e-14	0.388109	0.996	0.964	5.75885e-10	Mast	MT-ATP6
RPL141	1.72424e-14	0.494952	0.87	0.829	5.78274e-10	Mast	RPL14
RPS241	3.39424e-14	0.56669	0.916	0.878	1.13836e-09	Mast	RPS24
MT-ND5	8.2722e-14	0.596636	0.813	0.802	2.77433e-09	Mast	MT-ND5
TPT11	1.08659e-13	0.441378	0.977	0.964	3.6442e-09	Mast	TPT1
KDM6B	4.45848e-13	1.06913	0.427	0.273	1.49529e-08	Mast	KDM6B
FXYD5	4.57798e-13	1.08252	0.542	0.424	1.53536e-08	Mast	FXYD5
PEBP11	9.13865e-13	0.914231	0.576	0.478	3.06492e-08	Mast	PEBP1
CD91	1.12611e-12	0.962559	0.313	0.172	3.77676e-08	Mast	CD9
CLU1	1.41168e-12	0.838357	0.458	0.303	4.73449e-08	Mast	CLU
SAMSN1	3.49962e-12	1.13513	0.55	0.36	1.1737e-07	Mast	SAMSN1
ASAH1	3.6037e-12	0.886492	0.515	0.388	1.20861e-07	Mast	ASAH1
EMP3	4.52739e-12	0.959978	0.626	0.531	1.5184e-07	Mast	EMP3
BACE2	6.0761e-12	0.984306	0.256	0.132	2.0378e-07	Mast	BACE2
CKLF	7.11843e-12	0.783769	0.519	0.381	2.38738e-07	Mast	CKLF
NR4A2	1.06937e-11	0.976922	0.45	0.3	3.58645e-07	Mast	NR4A2
FDX1	1.13157e-11	1.59459	0.279	0.158	3.79508e-07	Mast	FDX1
CCL4L2	2.50475e-11	1.74691	0.359	0.212	8.40042e-07	Mast	CCL4L2
RPL81	2.69612e-11	0.489786	0.905	0.854	9.04226e-07	Mast	RPL8
BEX4	3.44888e-11	0.869318	0.267	0.146	1.15669e-06	Mast	BEX4
LGALS31	4.30836e-11	0.932041	0.561	0.478	1.44494e-06	Mast	LGALS3
LMNA1	5.24961e-11	1.31388	0.489	0.397	1.76062e-06	Mast	LMNA
NACA1	6.56344e-11	0.482235	0.863	0.835	2.20125e-06	Mast	NACA
IER2	9.63195e-11	0.974531	0.603	0.518	3.23036e-06	Mast	IER2
PAG1	1.23601e-10	0.956787	0.298	0.17	4.14532e-06	Mast	PAG1
RPS27	1.97088e-10	0.272537	0.981	0.91	6.60994e-06	Mast	RPS27
SQSTM11	2.10689e-10	1.13361	0.546	0.475	7.0661e-06	Mast	SQSTM1
SERPINB1	2.50301e-10	0.889975	0.466	0.353	8.39459e-06	Mast	SERPINB1
EEF1B21	3.13364e-10	0.552172	0.744	0.714	1.05096e-05	Mast	EEF1B2
RPL411	3.80139e-10	0.323006	0.958	0.95	1.27491e-05	Mast	RPL41
FOS	3.96718e-10	0.70699	0.748	0.624	1.33051e-05	Mast	FOS
RPS231	4.34784e-10	0.363702	0.916	0.871	1.45818e-05	Mast	RPS23
RPLP2	4.8737e-10	0.411501	0.882	0.837	1.63454e-05	Mast	RPLP2
RGS10	5.07077e-10	1.05595	0.328	0.214	1.70064e-05	Mast	RGS10
CTSD	9.99449e-10	0.94898	0.531	0.454	3.35195e-05	Mast	CTSD
RPL181	1.09039e-09	0.398535	0.882	0.842	3.65693e-05	Mast	RPL18
OST4	2.03842e-09	0.596044	0.687	0.688	6.83647e-05	Mast	OST4
MALAT1	4.40029e-09	0.315457	0.989	0.983	0.000147577	Mast	MALAT1
TMEM154	8.38918e-09	0.504097	0.271	0.146	0.000281356	Mast	TMEM154
RPL101	9.46998e-09	0.336518	0.939	0.902	0.000317604	Mast	RPL10
RPS25	1.01116e-08	0.49071	0.851	0.85	0.000339123	Mast	RPS25
JUN	1.27943e-08	0.522532	0.622	0.52	0.000429095	Mast	JUN
RPL7A1	1.43766e-08	0.39188	0.878	0.851	0.000482163	Mast	RPL7A
RPL21	1.4542e-08	0.333294	0.882	0.844	0.000487711	Mast	RPL21
RPS121	2.44094e-08	0.344932	0.935	0.88	0.000818644	Mast	RPS12
ATP5MC21	2.51353e-08	0.739745	0.664	0.633	0.000842987	Mast	ATP5MC2
RPL261	3.0865e-08	0.374785	0.866	0.858	0.00103515	Mast	RPL26
RPS7	3.48357e-08	0.410415	0.866	0.855	0.00116832	Mast	RPS7
MT-ND4L	3.66566e-08	0.651894	0.679	0.665	0.00122939	Mast	MT-ND4L
RPL38	5.83337e-08	0.420483	0.79	0.783	0.00195639	Mast	RPL38
SEC61B1	7.06169e-08	0.828927	0.561	0.533	0.00236835	Mast	SEC61B
RPS81	7.86972e-08	0.350275	0.866	0.858	0.00263935	Mast	RPS8
RPL191	1.62264e-07	0.310372	0.885	0.869	0.00544201	Mast	RPL19
STMN1	3.96364e-07	0.777551	0.252	0.154	0.0132933	Mast	STMN1
UGP21	6.10695e-07	1.71727	0.389	0.312	0.0204815	Mast	UGP2
LAPTM4A1	6.436e-07	0.704787	0.557	0.484	0.0215851	Mast	LAPTM4A
SERP1	8.11804e-07	0.648598	0.569	0.533	0.0272263	Mast	SERP1
C1orf162	8.18e-07	0.484853	0.267	0.161	0.0274341	Mast	C1orf162
RPL31	8.20001e-07	0.493004	0.683	0.642	0.0275012	Mast	RPL31
RGS2	8.27031e-07	0.47913	0.431	0.309	0.027737	Mast	RGS2
ZFP36	1.12666e-06	0.544741	0.664	0.628	0.037786	Mast	ZFP36
GADD45B	1.20487e-06	1.05261	0.485	0.409	0.0404089	Mast	GADD45B
MT-CO11	1.29555e-06	0.267956	0.962	0.936	0.0434503	Mast	MT-CO1
RPL61	1.33312e-06	0.381121	0.836	0.83	0.04471	Mast	RPL6
SYAP1	2.24448e-06	1.08983	0.416	0.342	0.0752754	Mast	SYAP1
TSTD11	3.79834e-06	0.513739	0.302	0.198	0.127389	Mast	TSTD1
REL	3.84594e-06	0.786845	0.424	0.342	0.128985	Mast	REL
SDCBP	4.01589e-06	0.497267	0.599	0.584	0.134685	Mast	SDCBP
RPL361	4.02641e-06	0.352413	0.878	0.851	0.135038	Mast	RPL36
CD37	4.40078e-06	0.40179	0.5	0.386	0.147594	Mast	CD37
LDHB1	5.18592e-06	0.620376	0.462	0.401	0.173925	Mast	LDHB
DBI	7.96305e-06	1.00757	0.531	0.53	0.267065	Mast	DBI
PRDX11	1.13357e-05	0.872056	0.523	0.514	0.380175	Mast	PRDX1
CREM	1.23743e-05	0.784298	0.42	0.331	0.41501	Mast	CREM
SEC61G1	1.38229e-05	0.799375	0.481	0.454	0.463594	Mast	SEC61G
RAC2	1.47965e-05	0.424833	0.481	0.372	0.496244	Mast	RAC2
DUSP6	1.8991e-05	0.695831	0.263	0.18	0.63692	Mast	DUSP6
HSP90AB11	4.31985e-05	0.603303	0.656	0.689	1	Mast	HSP90AB1
RPS3A1	5.01922e-05	0.304662	0.851	0.855	1	Mast	RPS3A
EIF1	7.71074e-05	0.251892	0.897	0.931	1	Mast	EIF1
UBA52	7.7808e-05	0.325114	0.794	0.84	1	Mast	UBA52
VAMP81	0.000120474	0.446121	0.374	0.293	1	Mast	VAMP8
SLC2A3	0.000125369	0.506945	0.382	0.297	1	Mast	SLC2A3
TMEM176B1	0.000125878	0.945416	0.282	0.219	1	Mast	TMEM176B
IRS2	0.000228852	0.365809	0.313	0.227	1	Mast	IRS2
RPS4Y11	0.00029177	0.606453	0.618	0.63	1	Mast	RPS4Y1
HSP90AA1	0.000333714	0.467275	0.714	0.764	1	Mast	HSP90AA1
COX4I1	0.000363659	0.323391	0.676	0.707	1	Mast	COX4I1
CD63	0.000406921	0.294587	0.752	0.72	1	Mast	CD63
SUB1	0.000460865	0.465626	0.592	0.599	1	Mast	SUB1
UQCRH1	0.000463597	0.583204	0.5	0.514	1	Mast	UQCRH
VMP1	0.00058282	0.561497	0.405	0.363	1	Mast	VMP1
EEF1A11	0.000633654	0.28505	0.95	0.902	1	Mast	EEF1A1
DUSP1	0.000940841	0.326882	0.706	0.7	1	Mast	DUSP1
RPS26	0.00109137	0.59642	0.664	0.719	1	Mast	RPS26
TOMM71	0.00143476	0.43841	0.672	0.703	1	Mast	TOMM7
FOSL21	0.00144526	0.552374	0.389	0.339	1	Mast	FOSL2
ELF1	0.00155846	0.505476	0.462	0.445	1	Mast	ELF1
TSC22D3	0.00166284	0.259208	0.767	0.785	1	Mast	TSC22D3
COX17	0.00184195	0.804775	0.366	0.342	1	Mast	COX17
PRDX61	0.00239549	0.713013	0.427	0.425	1	Mast	PRDX6
DAD1	0.00250837	0.621268	0.515	0.548	1	Mast	DAD1
ID21	0.00255634	0.611443	0.42	0.379	1	Mast	ID2
DDX5	0.00270169	0.380537	0.752	0.817	1	Mast	DDX5
COX8A1	0.00280143	0.573807	0.5	0.504	1	Mast	COX8A
ARHGDIB	0.0029184	0.336432	0.607	0.613	1	Mast	ARHGDIB
HNRNPH1	0.00299167	0.639962	0.534	0.563	1	Mast	HNRNPH1
CCL4	0.00342438	0.41897	0.45	0.399	1	Mast	CCL4
SSR41	0.00428167	0.513983	0.553	0.59	1	Mast	SSR4
HINT11	0.00462955	0.470743	0.603	0.648	1	Mast	HINT1
ATP6V1G1	0.00478847	0.512089	0.5	0.522	1	Mast	ATP6V1G1
KLF6	0.00557414	0.331143	0.603	0.622	1	Mast	KLF6
AP1S2	0.00565028	0.356758	0.275	0.223	1	Mast	AP1S2
CLINT1	0.00640301	0.720133	0.279	0.248	1	Mast	CLINT1
PABPC1	0.00673248	0.345132	0.634	0.645	1	Mast	PABPC1
ARPC3	0.00715518	0.250758	0.676	0.696	1	Mast	ARPC3
DDX3X	0.00784952	0.584251	0.504	0.516	1	Mast	DDX3X
STMP1	0.00863805	0.693545	0.305	0.279	1	Mast	STMP1
COMMD61	0.00884266	0.454538	0.615	0.649	1	Mast	COMMD6
CAVIN2	0.00958524	0.630666	0.271	0.222	1	Mast	CAVIN2
SAA1	0	4.85595	0.534	0.011	0	Adipocyte	SAA1
PLIN1	0	4.07139	0.805	0.011	0	Adipocyte	PLIN1
RBP41	0	4.04715	0.711	0.015	0	Adipocyte	RBP4
PPP1R1A	0	3.91828	0.805	0.021	0	Adipocyte	PPP1R1A
ADIPOQ	0	3.70334	0.692	0.007	0	Adipocyte	ADIPOQ
PLIN4	0	3.64616	0.699	0.013	0	Adipocyte	PLIN4
GPD1	0	3.61527	0.711	0.007	0	Adipocyte	GPD1
CIDEA	0	3.49162	0.65	0.005	0	Adipocyte	CIDEA
S100B	0	3.46882	0.643	0.022	0	Adipocyte	S100B
PRKAR2B	0	3.36395	0.677	0.045	0	Adipocyte	PRKAR2B
CIDEC	0	3.30329	0.643	0.006	0	Adipocyte	CIDEC
GPAM	0	3.26836	0.56	0.033	0	Adipocyte	GPAM
THRSP	0	3.07763	0.545	0.003	0	Adipocyte	THRSP
LPL	0	2.82896	0.699	0.073	0	Adipocyte	LPL
LIPE	0	2.55347	0.477	0.034	0	Adipocyte	LIPE
SORBS1	0	2.19646	0.406	0.025	0	Adipocyte	SORBS1
KCNIP2	0	2.14015	0.421	0.004	0	Adipocyte	KCNIP2
TM7SF2	0	2.01912	0.38	0.023	0	Adipocyte	TM7SF2
LEP	0	1.95534	0.32	0.006	0	Adipocyte	LEP
MRAP	0	1.93123	0.346	0.002	0	Adipocyte	MRAP
TRARG1	0	1.90184	0.335	0.003	0	Adipocyte	TRARG1
CALB21	0	1.89131	0.289	0.005	0	Adipocyte	CALB2
TF	0	1.85432	0.282	0.011	0	Adipocyte	TF
AZGP1	0	1.79877	0.305	0.002	0	Adipocyte	AZGP1
MESP1	0	1.50625	0.271	0.01	0	Adipocyte	MESP1
C14orf180	0	1.50064	0.259	0.003	0	Adipocyte	C14orf180
AQP7	9.50691e-307	2.44376	0.53	0.047	3.18843e-302	Adipocyte	AQP7
CRYAB1	4.99358e-297	4.54575	0.823	0.137	1.67475e-292	Adipocyte	CRYAB
SCD	3.91815e-239	3.49627	0.38	0.031	1.31407e-234	Adipocyte	SCD
MGST11	2.11271e-236	3.57568	0.914	0.228	7.08562e-232	Adipocyte	MGST1
G0S2	5.96492e-234	3.59162	0.936	0.227	2.00051e-229	Adipocyte	G0S2
AKR1C2	9.89877e-233	2.48504	0.519	0.061	3.31985e-228	Adipocyte	AKR1C2
ADIRF1	6.53358e-211	4.0504	0.977	0.334	2.19123e-206	Adipocyte	ADIRF
PLA2G161	9.72959e-195	3.46384	0.865	0.259	3.26311e-190	Adipocyte	PLA2G16
AGPAT2	7.18034e-193	3.13938	0.688	0.139	2.40814e-188	Adipocyte	AGPAT2
DGAT2	1.59348e-187	2.33107	0.372	0.036	5.34422e-183	Adipocyte	DGAT2
FAH	9.32525e-171	1.79675	0.327	0.031	3.1275e-166	Adipocyte	FAH
NMB	1.68493e-168	2.67848	0.447	0.06	5.65091e-164	Adipocyte	NMB
FABP4	3.77177e-158	2.62836	0.996	0.406	1.26497e-153	Adipocyte	FABP4
ADH1B	1.20465e-144	2.46172	0.793	0.212	4.04017e-140	Adipocyte	ADH1B
GPX4	6.43065e-142	3.12634	0.936	0.561	2.15671e-137	Adipocyte	GPX4
PNPLA2	1.43238e-137	2.65894	0.692	0.192	4.80393e-133	Adipocyte	PNPLA2
FASN	2.33881e-136	2.44881	0.361	0.047	7.84389e-132	Adipocyte	FASN
MAOA	2.39651e-136	1.93391	0.391	0.055	8.03741e-132	Adipocyte	MAOA
RARRES21	1.23195e-132	2.54742	0.729	0.209	4.13171e-128	Adipocyte	RARRES2
ALDH2	4.11532e-132	2.80774	0.733	0.231	1.3802e-127	Adipocyte	ALDH2
ACOT2	7.10002e-130	1.72365	0.316	0.038	2.3812e-125	Adipocyte	ACOT2
CEBPA	8.18465e-120	1.88224	0.368	0.055	2.74497e-115	Adipocyte	CEBPA
CYB5A1	3.17774e-116	2.73157	0.733	0.264	1.06575e-111	Adipocyte	CYB5A
AIFM2	8.56039e-108	1.38966	0.267	0.032	2.87098e-103	Adipocyte	AIFM2
BOK	2.95556e-104	1.68624	0.308	0.043	9.91236e-100	Adipocyte	BOK
LGALS11	1.68142e-97	1.99872	0.959	0.639	5.63916e-93	Adipocyte	LGALS1
DPT	4.58155e-93	2.32045	0.639	0.19	1.53656e-88	Adipocyte	DPT
PRDX62	1.45345e-86	2.42114	0.778	0.424	4.87458e-82	Adipocyte	PRDX6
MGST3	7.17721e-86	2.14211	0.816	0.48	2.40709e-81	Adipocyte	MGST3
FHL1	8.95046e-85	2.48122	0.617	0.209	3.0018e-80	Adipocyte	FHL1
HADH	2.26582e-81	1.74553	0.376	0.079	7.59912e-77	Adipocyte	HADH
FAM89A	2.42921e-81	1.58415	0.365	0.073	8.14707e-77	Adipocyte	FAM89A
VEGFB1	8.11799e-81	2.32312	0.658	0.262	2.72261e-76	Adipocyte	VEGFB
AL078639.1	6.57036e-78	1.9495	0.35	0.07	2.20357e-73	Adipocyte	AL078639.1
HSPB6	1.4543e-76	2.143	0.504	0.146	4.87744e-72	Adipocyte	HSPB6
CHCHD10	8.77866e-76	2.73091	0.62	0.246	2.94419e-71	Adipocyte	CHCHD10
MT1X	2.49046e-74	1.6284	0.801	0.408	8.35249e-70	Adipocyte	MT1X
RETSAT	8.24335e-74	1.316	0.274	0.046	2.76465e-69	Adipocyte	RETSAT
PPARG	5.06649e-69	1.56392	0.429	0.112	1.6992e-64	Adipocyte	PPARG
HEBP2	1.83327e-68	2.13351	0.677	0.325	6.14841e-64	Adipocyte	HEBP2
PPA11	4.99244e-68	2.33373	0.658	0.303	1.67437e-63	Adipocyte	PPA1
FAM213A	1.50667e-66	1.81942	0.515	0.171	5.05307e-62	Adipocyte	FAM213A
MRAS	1.86076e-66	1.49738	0.301	0.06	6.24061e-62	Adipocyte	MRAS
MEST1	1.16517e-64	1.73034	0.308	0.064	3.90776e-60	Adipocyte	MEST
TIMP4	6.1199e-64	1.8435	0.402	0.105	2.05249e-59	Adipocyte	TIMP4
FTL	6.36177e-64	1.2411	1	0.976	2.13361e-59	Adipocyte	FTL
MTURN	6.63724e-62	1.898	0.41	0.117	2.226e-57	Adipocyte	MTURN
ECHS1	6.26297e-61	2.34545	0.575	0.251	2.10048e-56	Adipocyte	ECHS1
RHOBTB3	1.57171e-59	1.90651	0.489	0.169	5.27119e-55	Adipocyte	RHOBTB3
COX7A1	2.53885e-59	1.99454	0.571	0.229	8.5148e-55	Adipocyte	COX7A1
RPLP21	1.8605e-56	1.28273	0.959	0.837	6.23974e-52	Adipocyte	RPLP2
VKORC1L1	1.28088e-55	1.34132	0.335	0.084	4.29581e-51	Adipocyte	VKORC1L1
MYL9	1.92444e-53	1.54088	0.56	0.228	6.4542e-49	Adipocyte	MYL9
SNCG	2.61507e-53	2.1602	0.451	0.15	8.77044e-49	Adipocyte	SNCG
TNS1	1.28444e-51	1.59147	0.432	0.142	4.30775e-47	Adipocyte	TNS1
NUPR1	2.46501e-50	1.55031	0.632	0.282	8.26714e-46	Adipocyte	NUPR1
POLR2L1	1.57414e-49	1.85309	0.771	0.586	5.27935e-45	Adipocyte	POLR2L
HILPDA	2.05055e-45	1.60936	0.256	0.06	6.87712e-41	Adipocyte	HILPDA
CAV1	5.08112e-45	1.01887	0.722	0.348	1.7041e-40	Adipocyte	CAV1
AKR1C1	1.30857e-43	1.80977	0.402	0.143	4.38867e-39	Adipocyte	AKR1C1
ATP5MC31	2.29454e-43	1.86624	0.669	0.461	7.69543e-39	Adipocyte	ATP5MC3
MGLL	4.99677e-43	1.40996	0.575	0.262	1.67582e-38	Adipocyte	MGLL
SFRP1	2.73038e-42	1.41431	0.417	0.142	9.15713e-38	Adipocyte	SFRP1
ANXA5	5.1705e-42	1.69211	0.714	0.492	1.73408e-37	Adipocyte	ANXA5
CAV2	6.36261e-42	1.49919	0.477	0.192	2.13389e-37	Adipocyte	CAV2
FTH11	7.94437e-42	0.612981	0.992	0.975	2.66438e-37	Adipocyte	FTH1
SCRN2	1.6995e-41	1.40434	0.323	0.098	5.69977e-37	Adipocyte	SCRN2
HOOK2	1.04859e-39	1.32265	0.256	0.066	3.51676e-35	Adipocyte	HOOK2
MT-ATP62	1.12703e-39	0.857674	0.97	0.964	3.77983e-35	Adipocyte	MT-ATP6
SELENBP11	4.38725e-39	1.38177	0.387	0.141	1.4714e-34	Adipocyte	SELENBP1
VIM	5.80398e-39	0.788088	0.981	0.885	1.94654e-34	Adipocyte	VIM
PEBP12	1.33216e-38	1.49305	0.688	0.478	4.4678e-34	Adipocyte	PEBP1
MT-CYB2	1.65538e-38	0.92166	0.959	0.95	5.55182e-34	Adipocyte	MT-CYB
SPARC1	2.77565e-38	1.61756	0.605	0.322	9.30896e-34	Adipocyte	SPARC
MT-ND32	9.9284e-38	0.903017	0.985	0.971	3.32979e-33	Adipocyte	MT-ND3
ACACB	7.96846e-37	1.80604	0.361	0.131	2.67246e-32	Adipocyte	ACACB
ACO11	1.79148e-36	1.31285	0.271	0.078	6.00826e-32	Adipocyte	ACO1
ACSL1	2.25168e-36	1.23378	0.511	0.216	7.55168e-32	Adipocyte	ACSL1
HACD2	1.38327e-35	1.1523	0.267	0.075	4.63923e-31	Adipocyte	HACD2
IDH1	2.05638e-35	1.47058	0.293	0.09	6.89668e-31	Adipocyte	IDH1
MCAM	2.0379e-34	1.07376	0.308	0.095	6.83471e-30	Adipocyte	MCAM
CDKN1C	6.99867e-34	1.77384	0.545	0.295	2.34721e-29	Adipocyte	CDKN1C
AOC3	2.68925e-33	1.35606	0.331	0.117	9.0192e-29	Adipocyte	AOC3
MDH11	6.29893e-32	1.71328	0.477	0.246	2.11254e-27	Adipocyte	MDH1
S100A13	1.41014e-31	1.44975	0.56	0.296	4.72934e-27	Adipocyte	S100A13
PALMD	3.0903e-31	1.04212	0.429	0.171	1.03642e-26	Adipocyte	PALMD
DCXR	3.80036e-31	1.5311	0.41	0.181	1.27456e-26	Adipocyte	DCXR
NDUFA41	6.81584e-30	1.29629	0.718	0.62	2.2859e-25	Adipocyte	NDUFA4
COX6C1	2.0344e-29	1.42175	0.714	0.612	6.82298e-25	Adipocyte	COX6C
H2AFJ	2.37829e-29	1.45782	0.541	0.321	7.97631e-25	Adipocyte	H2AFJ
ASPH	4.37527e-29	1.50404	0.492	0.262	1.46738e-24	Adipocyte	ASPH
PCOLCE2	5.26021e-28	0.917277	0.361	0.138	1.76417e-23	Adipocyte	PCOLCE2
RHOQ	1.62601e-27	1.58654	0.421	0.205	5.4533e-23	Adipocyte	RHOQ
GCSH1	2.69832e-27	1.2767	0.331	0.133	9.04963e-23	Adipocyte	GCSH
PDXK1	1.38112e-26	1.39831	0.338	0.14	4.63201e-22	Adipocyte	PDXK
APOE	3.60315e-26	0.92138	0.568	0.295	1.20843e-21	Adipocyte	APOE
SOD3	6.45286e-26	1.41924	0.41	0.185	2.16416e-21	Adipocyte	SOD3
BNIP3	9.93753e-26	1.3802	0.368	0.166	3.33285e-21	Adipocyte	BNIP3
TKT	1.27111e-25	1.41484	0.545	0.341	4.26305e-21	Adipocyte	TKT
ETFB	4.81981e-25	1.78618	0.489	0.307	1.61647e-20	Adipocyte	ETFB
PPP1R14A	1.1888e-24	0.906358	0.252	0.082	3.987e-20	Adipocyte	PPP1R14A
AKR1C3	4.0135e-24	1.56258	0.402	0.197	1.34605e-19	Adipocyte	AKR1C3
ITIH5	4.5243e-24	1.21981	0.357	0.153	1.51736e-19	Adipocyte	ITIH5
CD36	1.14467e-23	0.310325	0.53	0.257	3.83898e-19	Adipocyte	CD36
COPRS1	2.42019e-22	1.34281	0.353	0.168	8.11684e-18	Adipocyte	COPRS
MYL6	4.04479e-22	0.71667	0.921	0.893	1.35654e-17	Adipocyte	MYL6
NDUFS51	4.39956e-22	1.47366	0.62	0.51	1.47553e-17	Adipocyte	NDUFS5
CLU2	6.37684e-22	0.818836	0.538	0.302	2.13866e-17	Adipocyte	CLU
ITGB1BP1	8.55191e-22	1.72098	0.47	0.292	2.86814e-17	Adipocyte	ITGB1BP1
HSDL2	1.11411e-21	1.26278	0.301	0.127	3.7365e-17	Adipocyte	HSDL2
SMIM3	2.53616e-21	0.994759	0.263	0.101	8.50579e-17	Adipocyte	SMIM3
TMEM14B1	1.14328e-20	1.52747	0.5	0.334	3.83432e-16	Adipocyte	TMEM14B
ACAT1	1.70926e-20	1.10667	0.297	0.127	5.73253e-16	Adipocyte	ACAT1
MT-ND42	1.4917e-19	0.63338	0.951	0.951	5.00285e-15	Adipocyte	MT-ND4
COX7C1	2.06382e-19	1.17629	0.741	0.685	6.92163e-15	Adipocyte	COX7C
S100A61	2.31453e-19	0.615821	0.921	0.894	7.76247e-15	Adipocyte	S100A6
DECR1	3.27472e-19	1.67106	0.391	0.222	1.09828e-14	Adipocyte	DECR1
CD1511	7.89912e-19	1.31627	0.485	0.314	2.64921e-14	Adipocyte	CD151
COX4I11	9.70522e-19	0.957662	0.756	0.707	3.25494e-14	Adipocyte	COX4I1
UQCR10	1.28499e-18	1.35716	0.59	0.49	4.30961e-14	Adipocyte	UQCR10
DEPP1	1.32536e-18	1.14922	0.331	0.15	4.445e-14	Adipocyte	DEPP1
SUCLG1	2.2989e-18	1.46766	0.376	0.213	7.71004e-14	Adipocyte	SUCLG1
UQCRQ	3.2786e-18	1.41582	0.549	0.428	1.09958e-13	Adipocyte	UQCRQ
RTN4	4.41644e-18	1.32428	0.594	0.494	1.48118e-13	Adipocyte	RTN4
COX5B1	4.77662e-18	1.2697	0.65	0.587	1.60198e-13	Adipocyte	COX5B
IGF1	7.23918e-18	1.01556	0.387	0.193	2.42788e-13	Adipocyte	IGF1
MT-ND11	1.21962e-17	0.583532	0.936	0.951	4.09038e-13	Adipocyte	MT-ND1
SERF2	1.80076e-17	0.69822	0.876	0.871	6.0394e-13	Adipocyte	SERF2
ANGPTL4	2.57405e-17	1.44577	0.274	0.125	8.63286e-13	Adipocyte	ANGPTL4
ACADVL	3.04991e-17	1.39045	0.44	0.286	1.02288e-12	Adipocyte	ACADVL
CES1	3.93365e-17	1.06712	0.308	0.14	1.31927e-12	Adipocyte	CES1
DDT	5.26329e-17	1.52063	0.5	0.364	1.7652e-12	Adipocyte	DDT
NME41	7.73931e-17	1.14414	0.331	0.172	2.59561e-12	Adipocyte	NME4
ECHDC1	9.78248e-17	1.35642	0.346	0.188	3.28085e-12	Adipocyte	ECHDC1
SELENOP	1.17203e-16	0.619842	0.579	0.377	3.93074e-12	Adipocyte	SELENOP
COX6A11	1.75258e-16	1.12549	0.609	0.54	5.87779e-12	Adipocyte	COX6A1
YBX1	1.98529e-16	0.947664	0.729	0.669	6.65826e-12	Adipocyte	YBX1
MT-CO22	2.07197e-16	0.485082	0.966	0.966	6.94898e-12	Adipocyte	MT-CO2
ANXA21	2.6175e-16	1.05574	0.665	0.562	8.77858e-12	Adipocyte	ANXA2
LDHB2	3.0255e-16	1.38117	0.526	0.401	1.01469e-11	Adipocyte	LDHB
SERPINF1	3.43374e-16	0.273168	0.496	0.244	1.15161e-11	Adipocyte	SERPINF1
CCDC107	3.95731e-16	1.26242	0.429	0.283	1.3272e-11	Adipocyte	CCDC107
CAT	4.18305e-16	1.13087	0.429	0.269	1.40291e-11	Adipocyte	CAT
MT-ND21	6.07901e-16	0.636505	0.917	0.935	2.03878e-11	Adipocyte	MT-ND2
LDHA1	9.31806e-16	1.22758	0.586	0.501	3.12509e-11	Adipocyte	LDHA
RPS201	1.02829e-15	1.07438	0.726	0.63	3.44867e-11	Adipocyte	RPS20
MT-CO31	1.18634e-15	0.460809	0.97	0.966	3.97876e-11	Adipocyte	MT-CO3
APOL6	1.49756e-15	1.20359	0.387	0.233	5.02251e-11	Adipocyte	APOL6
EPHX11	1.78896e-15	1.15544	0.432	0.265	5.9998e-11	Adipocyte	EPHX1
TMEM14C1	3.4994e-15	1.29796	0.474	0.336	1.17363e-10	Adipocyte	TMEM14C
ATP5MG	5.23551e-15	0.997856	0.695	0.67	1.75588e-10	Adipocyte	ATP5MG
ATP5MD	6.39163e-15	1.26608	0.59	0.514	2.14363e-10	Adipocyte	ATP5MD
BLVRB	8.23389e-15	1.08047	0.451	0.296	2.76148e-10	Adipocyte	BLVRB
CHRDL1	9.05712e-15	0.955952	0.267	0.124	3.03758e-10	Adipocyte	CHRDL1
FADS3	2.28318e-14	1.03748	0.271	0.13	7.65733e-10	Adipocyte	FADS3
ANXA11	3.38435e-14	0.781861	0.729	0.65	1.13504e-09	Adipocyte	ANXA1
MRPL41	3.48148e-14	1.3481	0.444	0.309	1.16762e-09	Adipocyte	MRPL41
ACAA21	4.36795e-14	1.35853	0.32	0.179	1.46492e-09	Adipocyte	ACAA2
RRAS	6.12573e-14	1.27885	0.391	0.245	2.05445e-09	Adipocyte	RRAS
ECH1	1.23404e-13	1.50125	0.436	0.325	4.13871e-09	Adipocyte	ECH1
YWHAG	1.56668e-13	1.24698	0.312	0.174	5.25433e-09	Adipocyte	YWHAG
C20orf27	2.05454e-13	1.255	0.267	0.135	6.89051e-09	Adipocyte	C20orf27
COX6B11	2.12883e-13	1.09415	0.643	0.593	7.13968e-09	Adipocyte	COX6B1
CD81	3.13194e-13	0.902358	0.714	0.656	1.05039e-08	Adipocyte	CD81
NDUFC2	3.17517e-13	1.21598	0.523	0.439	1.06489e-08	Adipocyte	NDUFC2
TSPAN31	3.57018e-13	1.10026	0.316	0.181	1.19737e-08	Adipocyte	TSPAN3
MYO1C	3.67323e-13	1.11043	0.308	0.169	1.23193e-08	Adipocyte	MYO1C
FMO2	3.78324e-13	0.823298	0.406	0.235	1.26882e-08	Adipocyte	FMO2
SOD1	6.02671e-13	1.1515	0.598	0.545	2.02124e-08	Adipocyte	SOD1
EEF1A12	9.11855e-13	0.449674	0.992	0.902	3.05818e-08	Adipocyte	EEF1A1
PRDX21	1.30161e-12	1.4683	0.474	0.381	4.36535e-08	Adipocyte	PRDX2
SPTBN1	4.36153e-12	0.869332	0.545	0.416	1.46277e-07	Adipocyte	SPTBN1
AKAP12	4.58541e-12	0.943024	0.338	0.197	1.53785e-07	Adipocyte	AKAP12
UQCRFS11	1.40085e-11	1.19457	0.368	0.243	4.69817e-07	Adipocyte	UQCRFS1
ATP5ME1	1.54111e-11	1.02639	0.628	0.583	5.16859e-07	Adipocyte	ATP5ME
HINT2	1.69495e-11	1.03426	0.282	0.157	5.68452e-07	Adipocyte	HINT2
PYGL	2.98426e-11	0.510796	0.256	0.125	1.00086e-06	Adipocyte	PYGL
FXYD1	3.17854e-11	0.775751	0.368	0.214	1.06602e-06	Adipocyte	FXYD1
UQCR11	3.22213e-11	0.978938	0.628	0.617	1.08064e-06	Adipocyte	UQCR11
RPL37A2	3.96857e-11	0.60575	0.914	0.824	1.33098e-06	Adipocyte	RPL37A
VTI1B	1.00961e-10	1.13899	0.327	0.207	3.38603e-06	Adipocyte	VTI1B
BRI3	1.25925e-10	0.638805	0.643	0.55	4.22326e-06	Adipocyte	BRI3
DBI1	1.74926e-10	1.08611	0.579	0.53	5.86665e-06	Adipocyte	DBI
TSPO	1.76067e-10	0.757107	0.632	0.577	5.90494e-06	Adipocyte	TSPO
FAM13A	1.98644e-10	1.10152	0.263	0.149	6.66213e-06	Adipocyte	FAM13A
COX7A2	2.00917e-10	0.997405	0.59	0.557	6.73835e-06	Adipocyte	COX7A2
NDUFB71	2.03295e-10	1.1955	0.508	0.43	6.8181e-06	Adipocyte	NDUFB7
MMP24OS1	4.84836e-10	1.11735	0.323	0.211	1.62604e-05	Adipocyte	MMP24OS
UQCRB1	5.30638e-10	0.875541	0.669	0.653	1.77965e-05	Adipocyte	UQCRB
ATP5PF	6.68014e-10	1.04184	0.564	0.524	2.24038e-05	Adipocyte	ATP5PF
SUB11	9.94375e-10	0.864888	0.62	0.599	3.33494e-05	Adipocyte	SUB1
PCBD11	1.11704e-09	1.18071	0.278	0.168	3.74632e-05	Adipocyte	PCBD1
MSRB21	1.32987e-09	0.948262	0.293	0.18	4.46012e-05	Adipocyte	MSRB2
UQCRH2	1.3899e-09	1.28772	0.549	0.513	4.66143e-05	Adipocyte	UQCRH
NDUFAF8	2.10132e-09	1.09503	0.35	0.239	7.04741e-05	Adipocyte	NDUFAF8
ETFA	2.53212e-09	1.02575	0.293	0.181	8.49224e-05	Adipocyte	ETFA
TAGLN	2.88361e-09	0.707753	0.282	0.165	9.67105e-05	Adipocyte	TAGLN
EHD2	4.13965e-09	0.862321	0.289	0.171	0.000138836	Adipocyte	EHD2
ATP5F1B1	4.40382e-09	1.34368	0.462	0.4	0.000147695	Adipocyte	ATP5F1B
ATP5MF	5.4788e-09	1.13853	0.5	0.442	0.000183748	Adipocyte	ATP5MF
PFKFB3	5.99971e-09	0.877407	0.289	0.176	0.000201218	Adipocyte	PFKFB3
HADHB	7.78008e-09	1.03175	0.35	0.245	0.000260928	Adipocyte	HADHB
PARK7	7.78708e-09	1.06475	0.564	0.523	0.000261163	Adipocyte	PARK7
UGP22	1.16017e-08	1.05662	0.41	0.312	0.000389097	Adipocyte	UGP2
NDUFS81	2.50366e-08	1.09251	0.365	0.268	0.000839678	Adipocyte	NDUFS8
S100A101	2.70996e-08	0.593627	0.767	0.725	0.000908866	Adipocyte	S100A10
LAMA41	2.94812e-08	0.853838	0.316	0.204	0.000988739	Adipocyte	LAMA4
RPLP01	3.31209e-08	0.645275	0.752	0.713	0.00111081	Adipocyte	RPLP0
2023-09-11	3.37359e-08	1.10437	0.335	0.235	0.00113143	Adipocyte	2023-09-11
CYB5R3	5.56524e-08	1.09876	0.414	0.331	0.00186647	Adipocyte	CYB5R3
ADH5	6.06362e-08	1.18131	0.368	0.273	0.00203362	Adipocyte	ADH5
MT1M1	8.86947e-08	0.564075	0.312	0.202	0.00297464	Adipocyte	MT1M
PNKD	1.18196e-07	0.893352	0.316	0.22	0.00396405	Adipocyte	PNKD
COX7B1	1.19287e-07	1.20173	0.481	0.451	0.00400063	Adipocyte	COX7B
LRP1	2.10504e-07	0.562811	0.395	0.27	0.00705988	Adipocyte	LRP1
CCDC69	2.84589e-07	1.00697	0.263	0.165	0.00954455	Adipocyte	CCDC69
POLR2E	3.08276e-07	1.03765	0.305	0.21	0.010339	Adipocyte	POLR2E
ATP5F1A1	3.16839e-07	1.17705	0.383	0.316	0.0106262	Adipocyte	ATP5F1A
FERMT2	3.98495e-07	0.853207	0.282	0.182	0.0133647	Adipocyte	FERMT2
NDUFV3	4.99312e-07	0.823864	0.263	0.171	0.0167459	Adipocyte	NDUFV3
NDUFAB1	5.52649e-07	1.14696	0.383	0.313	0.0185348	Adipocyte	NDUFAB1
GLUL	8.44065e-07	0.612419	0.545	0.49	0.0283083	Adipocyte	GLUL
OST41	9.85364e-07	0.711577	0.643	0.688	0.0330471	Adipocyte	OST4
ANAPC11	1.04158e-06	1.03904	0.383	0.319	0.0349326	Adipocyte	ANAPC11
SSB	1.10846e-06	1.06488	0.414	0.356	0.0371755	Adipocyte	SSB
GSTP11	1.40346e-06	0.692336	0.598	0.583	0.0470692	Adipocyte	GSTP1
METTL5	1.76592e-06	0.897405	0.278	0.19	0.0592255	Adipocyte	METTL5
SLC25A3	1.87376e-06	0.963731	0.564	0.569	0.0628421	Adipocyte	SLC25A3
GPX3	2.41687e-06	0.9332	0.387	0.281	0.0810569	Adipocyte	GPX3
C1orf1221	2.98565e-06	0.84121	0.289	0.203	0.100133	Adipocyte	C1orf122
PRDX3	3.11096e-06	0.961255	0.301	0.224	0.104335	Adipocyte	PRDX3
NDUFB51	3.35881e-06	0.955379	0.353	0.28	0.112648	Adipocyte	NDUFB5
BNIP3L	4.03128e-06	0.717072	0.44	0.364	0.135201	Adipocyte	BNIP3L
CYC11	4.2311e-06	0.914094	0.301	0.217	0.141903	Adipocyte	CYC1
CD631	4.40841e-06	0.375543	0.729	0.72	0.147849	Adipocyte	CD63
NDUFB41	4.842e-06	0.918226	0.481	0.449	0.162391	Adipocyte	NDUFB4
MT-ND4L1	6.11452e-06	0.695962	0.632	0.665	0.205069	Adipocyte	MT-ND4L
FAM162A1	6.58426e-06	0.947399	0.293	0.217	0.220823	Adipocyte	FAM162A
ADI11	7.01765e-06	0.973899	0.305	0.229	0.235358	Adipocyte	ADI1
APMAP	7.93707e-06	0.767557	0.301	0.214	0.266193	Adipocyte	APMAP
NDUFB21	7.95313e-06	0.915104	0.508	0.494	0.266732	Adipocyte	NDUFB2
NDUFB1	1.05466e-05	1.02848	0.477	0.456	0.353712	Adipocyte	NDUFB1
SMIM37	1.06402e-05	0.928072	0.278	0.204	0.35685	Adipocyte	SMIM37
EPB41L2	1.24605e-05	0.737683	0.357	0.271	0.417899	Adipocyte	EPB41L2
COX8A2	1.30118e-05	0.94791	0.504	0.503	0.436391	Adipocyte	COX8A
ECHDC2	1.36879e-05	0.741869	0.259	0.178	0.459064	Adipocyte	ECHDC2
DHRS3	1.738e-05	0.884209	0.282	0.204	0.58289	Adipocyte	DHRS3
PGRMC11	1.77209e-05	0.987369	0.305	0.239	0.594324	Adipocyte	PGRMC1
BEX31	1.78215e-05	0.875179	0.301	0.225	0.597697	Adipocyte	BEX3
SLC25A61	2.06792e-05	0.712975	0.575	0.563	0.693539	Adipocyte	SLC25A6
FABP5	3.55673e-05	0.313951	0.447	0.339	1	Adipocyte	FABP5
TMEM256	4.50681e-05	1.0088	0.316	0.25	1	Adipocyte	TMEM256
UQCRC2	5.20637e-05	0.964201	0.331	0.272	1	Adipocyte	UQCRC2
ANXA6	6.59324e-05	0.966954	0.346	0.293	1	Adipocyte	ANXA6
NDUFV2	8.14216e-05	0.896202	0.391	0.354	1	Adipocyte	NDUFV2
COL4A2	8.24985e-05	0.576679	0.301	0.218	1	Adipocyte	COL4A2
BCAP31	8.53575e-05	0.871781	0.391	0.355	1	Adipocyte	BCAP31
MRPS15	9.48504e-05	1.0305	0.252	0.191	1	Adipocyte	MRPS15
COL4A1	9.57238e-05	0.470348	0.312	0.229	1	Adipocyte	COL4A1
TECR	0.000169457	0.917031	0.338	0.286	1	Adipocyte	TECR
NDUFA2	0.000172491	0.981725	0.398	0.371	1	Adipocyte	NDUFA2
DDAH2	0.000187792	0.854055	0.357	0.306	1	Adipocyte	DDAH2
ATP5PD1	0.000233447	0.893861	0.429	0.408	1	Adipocyte	ATP5PD
ATP5MPL	0.000298231	0.775965	0.462	0.451	1	Adipocyte	ATP5MPL
NDUFB10	0.000393879	0.918744	0.436	0.422	1	Adipocyte	NDUFB10
ARL21	0.000421587	0.857228	0.338	0.284	1	Adipocyte	ARL2
PLAC9	0.000464622	0.267411	0.391	0.295	1	Adipocyte	PLAC9
RPL232	0.00067672	0.490049	0.707	0.722	1	Adipocyte	RPL23
MPC2	0.000776586	0.935374	0.301	0.261	1	Adipocyte	MPC2
EEF21	0.000927504	0.62741	0.598	0.629	1	Adipocyte	EEF2
PSMB51	0.00113214	0.83994	0.271	0.221	1	Adipocyte	PSMB5
MPC1	0.00117786	0.96006	0.267	0.219	1	Adipocyte	MPC1
TOMM72	0.00121581	0.53589	0.65	0.703	1	Adipocyte	TOMM7
NDUFA6	0.00129323	0.849854	0.297	0.252	1	Adipocyte	NDUFA6
NDUFB31	0.00131252	0.899195	0.335	0.299	1	Adipocyte	NDUFB3
MINOS1	0.0013697	0.879616	0.432	0.428	1	Adipocyte	MINOS1
COX5A	0.00141836	0.937747	0.331	0.297	1	Adipocyte	COX5A
NDUFA11	0.00153389	0.712949	0.53	0.557	1	Adipocyte	NDUFA1
GTF2A2	0.00224749	0.28853	0.188	0.3	1	Adipocyte	GTF2A2
FIS11	0.00247525	0.686213	0.436	0.443	1	Adipocyte	FIS1
ATP5F1D1	0.00248046	0.815339	0.47	0.514	1	Adipocyte	ATP5F1D
PSMB1	0.00277905	0.704689	0.47	0.483	1	Adipocyte	PSMB1
YWHAE1	0.00300358	0.775131	0.432	0.427	1	Adipocyte	YWHAE
COX7A2L1	0.0032436	0.268101	0.229	0.354	1	Adipocyte	COX7A2L
ATP5PO1	0.00408402	0.84725	0.38	0.37	1	Adipocyte	ATP5PO
RPL291	0.00490281	0.350935	0.876	0.842	1	Adipocyte	RPL29
NDUFB8	0.00545003	0.763261	0.432	0.439	1	Adipocyte	NDUFB8
NDUFA5	0.0059671	0.308405	0.18	0.281	1	Adipocyte	NDUFA5
NDUFA3	0.00606824	0.751618	0.41	0.403	1	Adipocyte	NDUFA3
GHITM	0.0068183	0.773693	0.353	0.338	1	Adipocyte	GHITM
PHB	0.00762148	0.792025	0.286	0.255	1	Adipocyte	PHB
SLIRP1	0.00802662	0.831676	0.308	0.279	1	Adipocyte	SLIRP
TALDO1	0.00818657	0.481643	0.417	0.405	1	Adipocyte	TALDO1
TMED2	0.00865014	0.256016	0.203	0.305	1	Adipocyte	TMED2
DYNLRB1	0.00914504	0.284287	0.278	0.408	1	Adipocyte	DYNLRB1
IGHG1	0	8.25428	0.819	0.111	0	Plasma	IGHG1
IGHG3	0	7.64778	0.672	0.134	0	Plasma	IGHG3
IGHG4	0	6.62925	0.762	0.177	0	Plasma	IGHG4
JCHAIN	0	6.19243	0.502	0.03	0	Plasma	JCHAIN
IGHG2	0	5.50887	0.336	0.026	0	Plasma	IGHG2
MZB1	0	4.03592	0.73	0.013	0	Plasma	MZB1
DERL3	0	2.37413	0.406	0.005	0	Plasma	DERL3
CD79A	0	1.90981	0.277	0.019	0	Plasma	CD79A
IGKC	5.17056e-229	8.84569	0.836	0.37	1.7341e-224	Plasma	IGKC
SSR42	7.08944e-171	2.73995	0.836	0.588	2.37766e-166	Plasma	SSR4
IGLC2	2.08619e-152	8.93787	0.523	0.15	6.99666e-148	Plasma	IGLC2
IGLC3	5.22119e-142	7.05833	0.357	0.072	1.75108e-137	Plasma	IGLC3
ITM2C	2.8882e-113	2.04502	0.406	0.109	9.68646e-109	Plasma	ITM2C
SEC11C	9.17908e-66	2.12063	0.46	0.211	3.07848e-61	Plasma	SEC11C
FKBP111	4.73235e-58	1.85891	0.436	0.202	1.58714e-53	Plasma	FKBP11
PRDX4	1.18515e-49	1.77539	0.506	0.294	3.97475e-45	Plasma	PRDX4
XBP11	3.28961e-35	1.74449	0.479	0.323	1.10327e-30	Plasma	XBP1
APOE1	1.30415e-28	0.706931	0.506	0.295	4.37385e-24	Plasma	APOE
HERPUD1	7.12145e-14	1.14903	0.502	0.473	2.38839e-09	Plasma	HERPUD1
SDF2L11	4.83088e-12	1.07489	0.281	0.181	1.62018e-07	Plasma	SDF2L1
FKBP21	1.25164e-07	1.15543	0.394	0.362	0.00419775	Plasma	FKBP2
CYBA	3.20974e-07	0.440683	0.713	0.765	0.0107648	Plasma	CYBA
DPP7	1.11557e-06	0.303211	0.247	0.394	0.037414	Plasma	DPP7
SSR21	9.96876e-06	0.309694	0.343	0.521	0.334332	Plasma	SSR2
ZNF706	1.62955e-05	0.266179	0.238	0.365	0.546518	Plasma	ZNF706
SPCS1	6.51887e-05	1.03876	0.43	0.462	1	Plasma	SPCS1
OSTC1	0.00029645	0.323485	0.257	0.368	1	Plasma	OSTC
RPL22L1	0.000772572	0.31513	0.219	0.307	1	Plasma	RPL22L1
LMAN2	0.00207303	0.416866	0.255	0.359	1	Plasma	LMAN2
RABAC1	0.00237144	0.332269	0.372	0.532	1	Plasma	RABAC1
RPN2	0.00281202	0.350381	0.234	0.335	1	Plasma	RPN2
SEC61G2	0.00322091	0.488238	0.323	0.455	1	Plasma	SEC61G
SUB12	0.00578614	0.440567	0.419	0.6	1	Plasma	SUB1
CTSH	0.00902193	0.272317	0.196	0.265	1	Plasma	CTSH
HSP90B11	0.00914459	0.444272	0.387	0.582	1	Plasma	HSP90B1
IGHM	0	3.67021	0.662	0.018	0	B	IGHM
MS4A1	0	3.41218	0.942	0.024	0	B	MS4A1
CD79A1	0	3.36357	0.922	0.006	0	B	CD79A
BANK1	0	2.60738	0.823	0.01	0	B	BANK1
CD371	0	2.55683	0.982	0.377	0	B	CD37
HLA-DRA	0	2.46349	0.996	0.403	0	B	HLA-DRA
IGHD	0	2.38867	0.481	0.001	0	B	IGHD
RALGPS2	0	2.31638	0.772	0.053	0	B	RALGPS2
LTB	0	2.29257	0.944	0.226	0	B	LTB
TNFRSF13C	0	2.13914	0.651	0.005	0	B	TNFRSF13C
LINC00926	0	2.06957	0.644	0.011	0	B	LINC00926
HLA-DQB1	0	2.06472	0.912	0.234	0	B	HLA-DQB1
CD74	0	2.05033	0.998	0.541	0	B	CD74
HLA-DQA1	0	2.00281	0.847	0.164	0	B	HLA-DQA1
VPREB3	0	1.96642	0.588	0.001	0	B	VPREB3
BIRC31	0	1.94944	0.767	0.197	0	B	BIRC3
BCL11A	0	1.86468	0.522	0.013	0	B	BCL11A
CD79B	0	1.86236	0.626	0.073	0	B	CD79B
CD831	0	1.8114	0.576	0.117	0	B	CD83
CD52	0	1.81088	0.978	0.346	0	B	CD52
HLA-DPB1	0	1.7733	0.962	0.423	0	B	HLA-DPB1
HLA-DQA2	0	1.75786	0.531	0.096	0	B	HLA-DQA2
CD24	0	1.68419	0.512	0.009	0	B	CD24
EEF1B22	0	1.59442	0.978	0.71	0	B	EEF1B2
TCL1A	0	1.58433	0.262	0	0	B	TCL1A
HLA-DPA1	0	1.5247	0.961	0.413	0	B	HLA-DPA1
ADAM28	0	1.51709	0.447	0.017	0	B	ADAM28
LINC02397	0	1.51214	0.432	0.001	0	B	LINC02397
2023-03-01	0	1.47896	0.495	0.064	0	B	2023-03-01
RPL18A1	0	1.46661	0.996	0.846	0	B	RPL18A
RPSA1	0	1.46363	0.99	0.74	0	B	RPSA
RPS51	0	1.44418	0.984	0.78	0	B	RPS5
POU2F2	0	1.43674	0.564	0.103	0	B	POU2F2
CCR7	0	1.42276	0.426	0.034	0	B	CCR7
RPS232	0	1.3968	0.994	0.869	0	B	RPS23
RPS111	0	1.36165	0.988	0.803	0	B	RPS11
RPS22	0	1.35305	0.992	0.826	0	B	RPS2
RPS82	0	1.3365	0.993	0.856	0	B	RPS8
IRF8	0	1.32232	0.477	0.064	0	B	IRF8
HLA-DRB1	0	1.30497	0.924	0.407	0	B	HLA-DRB1
RPS101	0	1.30222	0.984	0.792	0	B	RPS10
BLK	0	1.28272	0.405	0.001	0	B	BLK
RPL211	0	1.27934	0.992	0.842	0	B	RPL21
RPL131	0	1.27831	0.999	0.889	0	B	RPL13
MEF2C	0	1.27435	0.725	0.242	0	B	MEF2C
RPS271	0	1.27103	0.998	0.909	0	B	RPS27
HVCN1	0	1.26883	0.444	0.061	0	B	HVCN1
LY9	0	1.26609	0.375	0.04	0	B	LY9
RPL182	0	1.26574	0.992	0.839	0	B	RPL18
FAM129C	0	1.26362	0.38	0.002	0	B	FAM129C
LINC01781	0	1.25282	0.278	0.001	0	B	LINC01781
RPS181	0	1.24139	0.998	0.881	0	B	RPS18
RPL10A1	0	1.24129	0.99	0.78	0	B	RPL10A
RPL82	0	1.24073	0.991	0.852	0	B	RPL8
RPS122	0	1.2407	0.994	0.878	0	B	RPS12
RPLP12	0	1.22883	0.997	0.915	0	B	RPLP1
RPS211	0	1.22846	0.992	0.805	0	B	RPS21
AFF3	0	1.21955	0.385	0.034	0	B	AFF3
FCER2	0	1.20927	0.315	0.014	0	B	FCER2
CD22	0	1.19887	0.348	0.003	0	B	CD22
P2RX5	0	1.19515	0.342	0.011	0	B	P2RX5
SPIB	0	1.19471	0.348	0.004	0	B	SPIB
RPS3A2	0	1.19084	0.993	0.853	0	B	RPS3A
RPL91	0	1.18943	0.996	0.847	0	B	RPL9
RPL23A1	0	1.18774	0.992	0.803	0	B	RPL23A
RPS19	0	1.18761	0.996	0.858	0	B	RPS19
FAM30A	0	1.18679	0.301	0.001	0	B	FAM30A
RPS61	0	1.18412	0.993	0.834	0	B	RPS6
PAX5	0	1.18329	0.328	0	0	B	PAX5
RPL322	0	1.17675	0.994	0.884	0	B	RPL32
RPS291	0	1.17647	0.994	0.855	0	B	RPS29
RPL391	0	1.17613	0.994	0.897	0	B	RPL39
RPS161	0	1.17102	0.988	0.803	0	B	RPS16
RPLP22	0	1.16866	0.992	0.835	0	B	RPLP2
RPL112	0	1.16635	0.994	0.882	0	B	RPL11
RPL192	0	1.1571	0.993	0.867	0	B	RPL19
RPL33	0	1.15084	0.995	0.846	0	B	RPL3
IGKC1	0	1.13164	0.837	0.366	0	B	IGKC
GNG7	0	1.11854	0.406	0.029	0	B	GNG7
RPL372	0	1.11837	0.994	0.899	0	B	RPL37
RPL301	0	1.10672	0.994	0.918	0	B	RPL30
RPS27A1	0	1.09938	0.993	0.887	0	B	RPS27A
RPL151	0	1.08042	0.99	0.833	0	B	RPL15
RPL52	0	1.07447	0.992	0.816	0	B	RPL5
ARHGAP24	0	1.07181	0.398	0.07	0	B	ARHGAP24
RPL122	0	1.05791	0.993	0.853	0	B	RPL12
RPS4X2	0	1.04824	0.99	0.831	0	B	RPS4X
FCRLA	0	1.04758	0.326	0.001	0	B	FCRLA
FCMR	0	1.03154	0.427	0.076	0	B	FCMR
RPS132	0	1.02817	0.991	0.841	0	B	RPS13
RPL342	0	1.01898	0.995	0.896	0	B	RPL34
RPS91	0	1.0164	0.994	0.899	0	B	RPS9
RPS15	0	1.01603	0.993	0.861	0	B	RPS15
RPS251	0	1.01472	0.996	0.847	0	B	RPS25
RPL7A2	0	0.996058	0.992	0.849	0	B	RPL7A
LY86	0	0.987737	0.361	0.05	0	B	LY86
RPL102	0	0.987606	0.996	0.901	0	B	RPL10
JCHAIN1	0	0.981727	0.394	0.027	0	B	JCHAIN
RIC3	0	0.964465	0.331	0.033	0	B	RIC3
EEF1A13	0	0.957792	0.997	0.901	0	B	EEF1A1
RPL412	0	0.955811	0.997	0.949	0	B	RPL41
STRBP	0	0.95139	0.328	0.035	0	B	STRBP
FAU1	0	0.944733	0.992	0.912	0	B	FAU
SP140	0	0.934395	0.389	0.072	0	B	SP140
HLA-DOB	0	0.92296	0.285	0.007	0	B	HLA-DOB
FCRL1	0	0.922166	0.257	0.002	0	B	FCRL1
AIM2	0	0.869757	0.266	0.018	0	B	AIM2
TMEM156	0	0.835046	0.27	0.033	0	B	TMEM156
BCAS4	0	0.78333	0.278	0.03	0	B	BCAS4
FCGR2B	0	0.771903	0.35	0.055	0	B	FCGR2B
DAPP1	5.2566e-308	0.78941	0.351	0.062	1.76296e-303	B	DAPP1
RPL222	1.57026e-307	1.00363	0.988	0.797	5.26634e-303	B	RPL22
EAF2	1.25158e-301	0.861433	0.275	0.042	4.19756e-297	B	EAF2
RPL35A2	2.33149e-299	0.951133	0.99	0.852	7.81934e-295	B	RPL35A
RPL28	1.19465e-298	0.972866	0.995	0.915	4.00661e-294	B	RPL28
RPL27	5.05066e-296	1.09318	0.984	0.785	1.69389e-291	B	RPL27
RPL262	1.64928e-294	0.958615	0.995	0.856	5.53135e-290	B	RPL26
RPL292	8.72334e-293	1.02549	0.992	0.839	2.92563e-288	B	RPL29
BTK1	2.84474e-292	0.748546	0.291	0.047	9.5407e-288	B	BTK
HLA-DMB	4.47505e-290	1.08176	0.468	0.114	1.50084e-285	B	HLA-DMB
RPS15A	1.28115e-288	0.967	0.991	0.881	4.29674e-284	B	RPS15A
IGHA1	1.14668e-284	0.898219	0.341	0.066	3.84574e-280	B	IGHA1
RPS141	3.31639e-284	0.940435	0.994	0.872	1.11225e-279	B	RPS14
RPL351	4.45681e-279	0.973585	0.986	0.816	1.49472e-274	B	RPL35
RPL27A	5.3076e-278	1.13522	0.985	0.795	1.78006e-273	B	RPL27A
RPS71	1.99295e-276	0.934728	0.991	0.853	6.68395e-272	B	RPS7
HLA-DMA	3.20439e-276	1.01549	0.697	0.23	1.07469e-271	B	HLA-DMA
EZR1	9.39947e-275	1.29484	0.766	0.308	3.15239e-270	B	EZR
RPS31	1.02493e-262	1.01307	0.995	0.855	3.4374e-258	B	RPS3
RACK11	9.42522e-260	0.959239	0.99	0.798	3.16103e-255	B	RACK1
IGLC21	2.79265e-258	0.843601	0.483	0.147	9.36598e-254	B	IGLC2
RPS282	5.49206e-256	0.831483	0.993	0.894	1.84193e-251	B	RPS28
RPL37A3	4.08028e-244	0.972609	0.99	0.822	1.36844e-239	B	RPL37A
RPL362	1.6038e-240	0.857873	0.994	0.849	5.37883e-236	B	RPL36
RPL62	2.99773e-236	0.839364	0.99	0.827	1.00538e-231	B	RPL6
RPL142	2.03862e-234	0.880446	0.99	0.826	6.83713e-230	B	RPL14
GAPT	2.57268e-232	0.614506	0.269	0.047	8.62824e-228	B	GAPT
SEL1L31	8.59359e-232	0.754802	0.309	0.062	2.88212e-227	B	SEL1L3
LIMD2	5.3886e-228	0.99466	0.732	0.292	1.80723e-223	B	LIMD2
PARP15	6.43128e-226	0.741456	0.274	0.05	2.15692e-221	B	PARP15
AC025164.1	1.05668e-223	0.942559	0.387	0.096	3.54389e-219	B	AC025164.1
RNASE6	4.91552e-222	0.716072	0.34	0.075	1.64857e-217	B	RNASE6
REL1	6.12678e-222	1.16799	0.756	0.336	2.0548e-217	B	REL
NOP53	1.19525e-215	1.05868	0.888	0.553	4.00864e-211	B	NOP53
TPD52	1.00662e-212	0.741814	0.297	0.061	3.37599e-208	B	TPD52
RPL42	2.69634e-209	0.972222	0.941	0.657	9.04299e-205	B	RPL4
CXCR4	5.55932e-203	0.977284	0.944	0.488	1.86448e-198	B	CXCR4
RPL381	2.1265e-202	0.921452	0.975	0.78	7.13187e-198	B	RPL38
RPL13A1	2.51864e-202	1.23694	0.977	0.764	8.44702e-198	B	RPL13A
TNFAIP8	6.18426e-198	0.936291	0.573	0.209	2.07408e-193	B	TNFAIP8
CXXC5	1.18486e-194	0.83388	0.34	0.087	3.97378e-190	B	CXXC5
GPR183	3.72218e-191	0.983079	0.505	0.162	1.24834e-186	B	GPR183
NACA2	6.12423e-190	0.742668	0.982	0.833	2.05394e-185	B	NACA
BTG1	3.30175e-188	1.04332	0.99	0.821	1.10734e-183	B	BTG1
RPL242	1.29255e-185	0.72465	0.986	0.823	4.33495e-181	B	RPL24
IGLC31	2.39014e-184	1.2336	0.295	0.07	8.01606e-180	B	IGLC3
RHOH1	1.38516e-180	0.889999	0.413	0.12	4.64556e-176	B	RHOH
CD40	6.11316e-179	0.913535	0.375	0.112	2.05023e-174	B	CD40
ZFAS11	8.77469e-174	0.971657	0.842	0.531	2.94286e-169	B	ZFAS1
RPL233	5.09879e-173	0.895426	0.952	0.718	1.71003e-168	B	RPL23
UBA521	7.45406e-171	0.696941	0.979	0.838	2.49994e-166	B	UBA52
NFKBID1	1.1671e-168	0.90876	0.398	0.122	3.91423e-164	B	NFKBID
MT-CO23	1.44991e-167	0.635194	0.998	0.966	4.86272e-163	B	MT-CO2
TMEM243	1.67843e-166	0.947789	0.551	0.234	5.62912e-162	B	TMEM243
RPLP02	4.12105e-161	0.824631	0.956	0.709	1.38212e-156	B	RPLP0
SNX2	6.41868e-159	0.956616	0.539	0.234	2.1527e-154	B	SNX2
CHCHD101	8.51436e-152	0.840826	0.558	0.242	2.85555e-147	B	CHCHD10
NPM11	8.24295e-149	0.796774	0.909	0.655	2.76452e-144	B	NPM1
TP53INP1	4.86896e-148	0.834302	0.304	0.084	1.63295e-143	B	TP53INP1
RPL36A1	2.15012e-147	0.827577	0.928	0.646	7.21107e-143	B	RPL36A
PRKCB	1.20109e-146	0.646077	0.514	0.192	4.02822e-142	B	PRKCB
RASGRP2	2.30147e-146	0.72734	0.431	0.148	7.71868e-142	B	RASGRP2
RPS242	4.49007e-146	0.593822	0.996	0.876	1.50588e-141	B	RPS24
MT-CO32	9.00913e-144	0.648512	0.998	0.965	3.02148e-139	B	MT-CO3
SWAP70	7.58294e-143	0.737202	0.443	0.164	2.54317e-138	B	SWAP70
PPM1K	1.33862e-142	0.788209	0.392	0.131	4.48947e-138	B	PPM1K
CIITA	4.57739e-142	0.724779	0.281	0.076	1.53517e-137	B	CIITA
RPL311	2.68502e-141	0.91864	0.904	0.638	9.00501e-137	B	RPL31
EIF1AY	1.84371e-139	0.861393	0.471	0.19	6.18345e-135	B	EIF1AY
IKZF3	5.65928e-139	0.683885	0.435	0.147	1.89801e-134	B	IKZF3
PFDN5	5.73363e-137	0.666016	0.966	0.777	1.92295e-132	B	PFDN5
CYBB	7.58366e-137	0.372218	0.366	0.106	2.54341e-132	B	CYBB
PTMA2	4.07183e-136	0.641998	0.995	0.849	1.36561e-131	B	PTMA
IFT571	1.05905e-135	0.890412	0.399	0.152	3.55184e-131	B	IFT57
HINT12	1.30674e-135	0.72065	0.911	0.644	4.38255e-131	B	HINT1
PLAC8	5.63347e-133	0.658002	0.419	0.143	1.88935e-128	B	PLAC8
COBLL11	6.78113e-133	0.635763	0.273	0.074	2.27425e-128	B	COBLL1
MT-ND33	5.33836e-131	0.601693	0.997	0.97	1.79038e-126	B	MT-ND3
RPS202	1.17484e-130	1.07563	0.864	0.627	3.94016e-126	B	RPS20
CD48	1.81686e-127	0.697141	0.674	0.305	6.09339e-123	B	CD48
ODC11	1.28008e-125	0.754093	0.388	0.14	4.29312e-121	B	ODC1
LAPTM5	2.39686e-124	0.481777	0.847	0.443	8.03858e-120	B	LAPTM5
PDE7A	1.53334e-122	0.706508	0.423	0.16	5.14253e-118	B	PDE7A
SLC25A62	1.33095e-121	0.762183	0.831	0.558	4.46375e-117	B	SLC25A6
PRDM2	3.8642e-118	0.892209	0.49	0.229	1.29598e-113	B	PRDM2
RPL71	2.40707e-117	0.761595	0.918	0.697	8.07283e-113	B	RPL7
EEF1D	4.00868e-117	0.647432	0.952	0.761	1.34443e-112	B	EEF1D
MT-ATP63	2.39158e-116	0.492278	0.999	0.964	8.02088e-112	B	MT-ATP6
CD691	2.07903e-114	1.10818	0.576	0.265	6.97264e-110	B	CD69
CD82	8.19535e-111	0.466204	0.299	0.093	2.74856e-106	B	CD82
ISG20	2.04979e-109	0.600096	0.688	0.348	6.87458e-105	B	ISG20
RCSD1	3.89064e-109	0.601674	0.408	0.159	1.30484e-104	B	RCSD1
TRAF5	1.78541e-108	0.616183	0.264	0.08	5.98791e-104	B	TRAF5
SMAP2	4.69491e-108	0.37679	0.774	0.409	1.57458e-103	B	SMAP2
TPT12	1.13375e-106	0.405247	0.996	0.964	3.80238e-102	B	TPT1
TOMM73	5.58835e-106	0.622289	0.932	0.7	1.87422e-101	B	TOMM7
BCL2	6.05039e-103	0.64882	0.416	0.17	2.02918e-98	B	BCL2
GGA2	1.85868e-102	0.626918	0.298	0.103	6.23363e-98	B	GGA2
RPL22L11	7.68652e-102	0.812325	0.555	0.303	2.5779e-97	B	RPL22L1
RPL171	1.95102e-101	0.695584	0.806	0.551	6.54332e-97	B	RPL17
SINHCAF	2.01177e-98	0.560639	0.266	0.086	6.74709e-94	B	SINHCAF
PLPP5	1.59222e-94	0.852018	0.271	0.095	5.33998e-90	B	PLPP5
SMDT1	5.85924e-94	0.688888	0.672	0.418	1.96507e-89	B	SMDT1
TSTD12	6.42473e-94	0.526153	0.457	0.195	2.15473e-89	B	TSTD1
HNRNPA11	6.65659e-94	0.603363	0.882	0.645	2.23249e-89	B	HNRNPA1
HIST1H4C	2.0931e-93	0.747385	0.711	0.458	7.01985e-89	B	HIST1H4C
CYB561A3	2.11829e-92	0.596552	0.265	0.092	7.10433e-88	B	CYB561A3
JUND1	7.56759e-91	0.703441	0.934	0.781	2.53802e-86	B	JUND
LYL1	1.49264e-90	0.566156	0.256	0.085	5.00602e-86	B	LYL1
MBD4	2.38004e-90	0.702175	0.402	0.182	7.98219e-86	B	MBD4
SNHG8	1.27252e-89	0.751278	0.639	0.388	4.26779e-85	B	SNHG8
NR4A12	2.10355e-89	0.782578	0.5	0.241	7.05489e-85	B	NR4A1
PMAIP1	4.4578e-89	0.604321	0.265	0.088	1.49506e-84	B	PMAIP1
CD53	1.49028e-88	0.483738	0.689	0.361	4.99809e-84	B	CD53
SYNGR2	5.34114e-88	0.636009	0.354	0.146	1.79131e-83	B	SYNGR2
STK17A	1.09039e-87	0.604108	0.498	0.237	3.65694e-83	B	STK17A
PNISR	1.30746e-87	0.595228	0.839	0.58	4.38497e-83	B	PNISR
AC004687.1	5.39268e-87	0.568082	0.26	0.086	1.8086e-82	B	AC004687.1
ORAI2	1.51752e-85	0.446962	0.298	0.108	5.08947e-81	B	ORAI2
IL16	2.91923e-85	0.570446	0.307	0.117	9.7905e-81	B	IL16
MT-ND43	4.18323e-85	0.426351	0.999	0.951	1.40297e-80	B	MT-ND4
HERPUD11	7.53822e-84	0.906442	0.693	0.47	2.52817e-79	B	HERPUD1
TAF1D	3.04787e-83	0.698016	0.597	0.367	1.0222e-78	B	TAF1D
DRAM2	3.08373e-83	0.708125	0.364	0.166	1.03422e-78	B	DRAM2
NAP1L1	1.25665e-82	0.638034	0.736	0.488	4.21456e-78	B	NAP1L1
CYBA1	1.54012e-82	0.406242	0.974	0.762	5.16526e-78	B	CYBA
DCK	3.75071e-82	0.577823	0.285	0.107	1.25791e-77	B	DCK
EEF22	5.59497e-82	0.564074	0.858	0.626	1.87644e-77	B	EEF2
LSM7	3.8556e-81	0.664671	0.584	0.36	1.29309e-76	B	LSM7
HMGN1	5.57729e-81	0.626305	0.693	0.453	1.87051e-76	B	HMGN1
PARP1	1.0126e-80	0.639032	0.406	0.194	3.39607e-76	B	PARP1
SP110	5.74321e-80	0.501675	0.482	0.241	1.92616e-75	B	SP110
PTPN6	5.1236e-77	0.409954	0.378	0.161	1.71835e-72	B	PTPN6
ERP291	7.70702e-77	0.63455	0.686	0.46	2.58478e-72	B	ERP29
FCHSD2	1.18044e-75	0.538906	0.292	0.115	3.95895e-71	B	FCHSD2
NCOA3	1.35104e-75	0.577499	0.405	0.197	4.53111e-71	B	NCOA3
STX7	1.91053e-75	0.631495	0.393	0.189	6.40754e-71	B	STX7
MIR29B2CHG	6.30704e-74	0.493143	0.26	0.095	2.11526e-69	B	MIR29B2CHG
UQCRH3	1.26989e-73	0.602611	0.725	0.51	4.25897e-69	B	UQCRH
COX4I12	3.38591e-72	0.513069	0.892	0.704	1.13557e-67	B	COX4I1
NR4A21	4.93451e-71	0.77558	0.545	0.297	1.65494e-66	B	NR4A2
GRASP	2.18184e-70	0.648176	0.396	0.191	7.31744e-66	B	GRASP
PARP14	3.65509e-70	0.594253	0.508	0.282	1.22584e-65	B	PARP14
PABPC11	1.69942e-69	0.41246	0.894	0.641	5.6995e-65	B	PABPC1
TBC1D10C	1.09392e-68	0.430444	0.396	0.176	3.66878e-64	B	TBC1D10C
UCP2	1.79486e-68	0.555144	0.431	0.213	6.0196e-64	B	UCP2
MTSS1	3.44504e-68	0.575706	0.285	0.116	1.1554e-63	B	MTSS1
SMARCB1	2.11042e-67	0.574766	0.295	0.129	7.07794e-63	B	SMARCB1
ZNF3311	3.4364e-67	0.970501	0.448	0.244	1.1525e-62	B	ZNF331
RPS4Y12	1.22925e-66	0.505169	0.833	0.627	4.12267e-62	B	RPS4Y1
SYPL1	1.33224e-66	0.576838	0.491	0.284	4.46808e-62	B	SYPL1
CD55	4.94689e-66	0.26589	0.683	0.425	1.65909e-61	B	CD55
MT-CYB3	3.57075e-65	0.377911	0.999	0.949	1.19756e-60	B	MT-CYB
EIF3F	7.54564e-65	0.542385	0.69	0.476	2.53066e-60	B	EIF3F
COX7C2	1.21823e-64	0.472859	0.885	0.682	4.08571e-60	B	COX7C
UXT	1.80423e-64	0.572443	0.587	0.38	6.05101e-60	B	UXT
CNTRL	5.39825e-64	0.574066	0.317	0.142	1.81047e-59	B	CNTRL
NSA21	1.28057e-61	0.582322	0.606	0.399	4.29478e-57	B	NSA2
YPEL5	1.15207e-60	0.604471	0.576	0.368	3.86381e-56	B	YPEL5
EIF3E1	2.03875e-60	0.525411	0.703	0.497	6.83755e-56	B	EIF3E
MT-CO12	3.74865e-59	0.349566	0.994	0.936	1.25722e-54	B	MT-CO1
ZCCHC7	1.04186e-58	0.627453	0.266	0.117	3.49418e-54	B	ZCCHC7
NFKB2	1.44866e-58	0.370599	0.289	0.126	4.8585e-54	B	NFKB2
TRIM38	5.41465e-58	0.57558	0.403	0.219	1.81597e-53	B	TRIM38
SMIM14	5.55423e-58	0.676674	0.382	0.212	1.86278e-53	B	SMIM14
STK4	1.38017e-57	0.334902	0.713	0.443	4.62881e-53	B	STK4
CTSH1	1.75783e-56	0.515035	0.459	0.261	5.8954e-52	B	CTSH
MAP3K1	1.28636e-55	0.464162	0.275	0.121	4.3142e-51	B	MAP3K1
MALAT11	4.08881e-55	0.291034	0.998	0.983	1.37131e-50	B	MALAT1
CORO1A	4.30739e-54	0.252682	0.762	0.437	1.44461e-49	B	CORO1A
SRSF7	1.09987e-53	0.366032	0.81	0.582	3.68873e-49	B	SRSF7
ANKRD37	1.71894e-52	0.562435	0.263	0.117	5.76497e-48	B	ANKRD37
PKIG	1.97909e-52	0.4769	0.273	0.127	6.63746e-48	B	PKIG
CKS2	2.17246e-51	0.581709	0.308	0.149	7.28601e-47	B	CKS2
CHPT1	5.42259e-51	0.493406	0.321	0.166	1.81863e-46	B	CHPT1
KDM6B1	7.01e-51	0.370084	0.482	0.271	2.35101e-46	B	KDM6B
PNN	2.18597e-50	0.525247	0.597	0.414	7.33132e-46	B	PNN
SLC38A1	2.49595e-50	0.501392	0.38	0.195	8.37092e-46	B	SLC38A1
NT5C	4.36582e-50	0.510056	0.388	0.221	1.46421e-45	B	NT5C
LBH	7.57235e-50	0.410682	0.365	0.184	2.53962e-45	B	LBH
MT-ND12	1.44642e-49	0.311897	0.997	0.95	4.85099e-45	B	MT-ND1
SNHG7	5.91001e-49	0.447649	0.557	0.363	1.9821e-44	B	SNHG7
TRAF3IP3	1.15075e-48	0.320843	0.385	0.193	3.8594e-44	B	TRAF3IP3
UVRAG	1.37618e-48	0.444949	0.287	0.14	4.61543e-44	B	UVRAG
EIF3H	1.71607e-48	0.503313	0.584	0.407	5.75537e-44	B	EIF3H
ANKRD44	3.77034e-48	0.385324	0.418	0.229	1.2645e-43	B	ANKRD44
EBLN3P	4.55091e-48	0.521292	0.316	0.164	1.52628e-43	B	EBLN3P
EIF3D	1.44853e-47	0.506941	0.505	0.336	4.85807e-43	B	EIF3D
COMMD62	1.45321e-47	0.401966	0.827	0.646	4.87377e-43	B	COMMD6
SP140L	1.52326e-47	0.453143	0.26	0.119	5.10871e-43	B	SP140L
PTPN1	6.54227e-47	0.513649	0.328	0.173	2.19415e-42	B	PTPN1
ACAP1	3.21061e-46	0.302673	0.447	0.236	1.07678e-41	B	ACAP1
JUNB	3.8638e-45	0.493744	0.839	0.666	1.29584e-40	B	JUNB
SP100	2.78851e-44	0.415247	0.552	0.373	9.35211e-40	B	SP100
HSPE11	5.56869e-43	0.665757	0.608	0.447	1.86763e-38	B	HSPE1
PDE4B	6.52456e-43	0.27314	0.44	0.247	2.18821e-38	B	PDE4B
DDX27	2.30972e-42	0.508641	0.396	0.238	7.74634e-38	B	DDX27
UBXN1	4.28473e-42	0.429278	0.601	0.435	1.43701e-37	B	UBXN1
2023-09-06	3.86473e-41	0.443494	0.422	0.252	1.29615e-36	B	2023-09-06
MYCBP2	9.92469e-41	0.406472	0.584	0.416	3.32854e-36	B	MYCBP2
APPL1	5.91847e-40	0.498431	0.4	0.253	1.98494e-35	B	APPL1
EIF4A2	6.61632e-40	0.406779	0.702	0.536	2.21898e-35	B	EIF4A2
RNASEH2B	6.95947e-40	0.447126	0.3	0.162	2.33407e-35	B	RNASEH2B
HSP90AB12	5.06675e-39	0.475513	0.867	0.686	1.69929e-34	B	HSP90AB1
C6orf48	1.5659e-38	0.516685	0.357	0.217	5.25172e-34	B	C6orf48
RPS17	1.58319e-38	0.528238	0.553	0.405	5.3097e-34	B	RPS17
SNU131	1.69997e-38	0.462681	0.578	0.43	5.70135e-34	B	SNU13
ANAPC16	2.73426e-38	0.377289	0.644	0.477	9.17017e-34	B	ANAPC16
NGLY1	4.38514e-37	0.390772	0.256	0.13	1.47069e-32	B	NGLY1
BCAS2	5.7074e-37	0.57684	0.391	0.245	1.91415e-32	B	BCAS2
DDX21	9.81376e-37	0.466485	0.505	0.341	3.29134e-32	B	DDX21
RSRP1	1.0306e-36	0.31907	0.803	0.634	3.45641e-32	B	RSRP1
ATP2B1	4.1229e-36	0.370301	0.467	0.302	1.38274e-31	B	ATP2B1
GRK6	5.65625e-36	0.31551	0.255	0.127	1.89699e-31	B	GRK6
ALG13	1.78469e-35	0.534757	0.315	0.181	5.98551e-31	B	ALG13
RGS19	3.60464e-35	0.284398	0.305	0.164	1.20892e-30	B	RGS19
VPS37B	1.80009e-34	0.385661	0.395	0.237	6.03714e-30	B	VPS37B
HSPH1	2.00619e-33	0.50919	0.359	0.22	6.72835e-29	B	HSPH1
BTF31	4.71652e-33	0.325466	0.889	0.716	1.58183e-28	B	BTF3
RNMT	5.08977e-33	0.432102	0.387	0.251	1.70701e-28	B	RNMT
TLK1	1.07176e-32	0.423342	0.312	0.182	3.59445e-28	B	TLK1
CEMIP2	1.94384e-32	0.354356	0.48	0.302	6.51924e-28	B	CEMIP2
SELENOH	3.59116e-32	0.379186	0.558	0.414	1.2044e-27	B	SELENOH
TRIM22	2.83988e-31	0.414434	0.414	0.275	9.52439e-27	B	TRIM22
MT-ND4L2	3.11313e-31	0.363207	0.813	0.662	1.04408e-26	B	MT-ND4L
PLEKHO1	5.74811e-31	0.296421	0.267	0.145	1.9278e-26	B	PLEKHO1
NCL	7.03502e-31	0.346122	0.722	0.569	2.35941e-26	B	NCL
PPIA	7.7167e-31	0.280875	0.903	0.729	2.58803e-26	B	PPIA
FXYD51	5.20478e-30	0.284783	0.608	0.422	1.74558e-25	B	FXYD5
NSD3	6.9642e-30	0.395924	0.479	0.346	2.33565e-25	B	NSD3
TENT5C	1.26787e-29	0.322546	0.253	0.131	4.25218e-25	B	TENT5C
EIF2S3	2.53224e-29	0.388456	0.388	0.258	8.49262e-25	B	EIF2S3
TSPAN32	4.70667e-29	0.408438	0.295	0.18	1.57852e-24	B	TSPAN3
SNHG12	8.02482e-29	0.339669	0.281	0.16	2.69136e-24	B	SNHG12
EIF11	7.71428e-28	0.283651	0.988	0.93	2.58721e-23	B	EIF1
KMT2E	8.1496e-28	0.331287	0.56	0.421	2.73321e-23	B	KMT2E
GABPB1-AS1	8.99601e-28	0.415776	0.353	0.224	3.01708e-23	B	GABPB1-AS1
UPF2	1.00016e-27	0.305979	0.39	0.258	3.35433e-23	B	UPF2
WDR74	1.19001e-27	0.397813	0.261	0.149	3.99104e-23	B	WDR74
MDM4	1.40272e-27	0.400026	0.411	0.281	4.70446e-23	B	MDM4
CSK	9.94951e-27	0.25317	0.309	0.184	3.33687e-22	B	CSK
MARCKSL1	1.08449e-26	0.354491	0.448	0.302	3.63717e-22	B	MARCKSL1
CDC40	1.4547e-26	0.385851	0.331	0.214	4.87879e-22	B	CDC40
RSL1D1	2.7841e-26	0.394184	0.437	0.318	9.3373e-22	B	RSL1D1
FAM107B1	2.92283e-26	0.311171	0.413	0.272	9.80259e-22	B	FAM107B
FOXP1	7.01153e-26	0.388668	0.482	0.348	2.35153e-21	B	FOXP1
UQCRB2	1.02662e-25	0.258903	0.802	0.65	3.44309e-21	B	UQCRB
EIF4B1	1.18809e-25	0.330307	0.563	0.427	3.98461e-21	B	EIF4B
SET	1.73565e-25	0.30553	0.65	0.513	5.82102e-21	B	SET
ANP32B	2.25184e-25	0.349704	0.519	0.386	7.55223e-21	B	ANP32B
SF1	2.43577e-25	0.287129	0.636	0.502	8.16908e-21	B	SF1
EPB41L4A-AS11	2.53278e-25	0.381004	0.3	0.191	8.49443e-21	B	EPB41L4A-AS1
TCEA1	3.10649e-25	0.400382	0.475	0.36	1.04186e-20	B	TCEA1
LAMTOR5	1.59404e-24	0.285319	0.494	0.376	5.34609e-20	B	LAMTOR5
CHD2	3.45512e-24	0.325303	0.351	0.232	1.15878e-19	B	CHD2
FBL	6.5183e-24	0.352687	0.295	0.188	2.18611e-19	B	FBL
OFD1	1.2803e-23	0.309647	0.288	0.176	4.29388e-19	B	OFD1
WASHC4	1.46603e-23	0.285221	0.298	0.189	4.91678e-19	B	WASHC4
TMEM134	1.78873e-23	0.325746	0.257	0.154	5.99906e-19	B	TMEM134
TOMM201	3.16042e-23	0.30827	0.582	0.46	1.05994e-18	B	TOMM20
CYCS	5.34268e-23	0.40358	0.47	0.351	1.79183e-18	B	CYCS
PHF20	6.34179e-23	0.317093	0.39	0.272	2.12691e-18	B	PHF20
HNRNPDL	1.66492e-22	0.278118	0.649	0.525	5.58381e-18	B	HNRNPDL
ATM	2.30967e-22	0.309388	0.447	0.322	7.74618e-18	B	ATM
RSL24D1	2.6672e-22	0.358773	0.498	0.385	8.94525e-18	B	RSL24D1
TUT4	3.75467e-22	0.358246	0.365	0.251	1.25924e-17	B	TUT4
GPBP1	1.13248e-21	0.283279	0.503	0.387	3.7981e-17	B	GPBP1
HMGN2	2.95402e-21	0.260112	0.592	0.472	9.90719e-17	B	HMGN2
SNRPD2	3.86645e-21	0.266721	0.566	0.448	1.29673e-16	B	SNRPD2
TNRC6B	5.33669e-21	0.255695	0.567	0.442	1.78982e-16	B	TNRC6B
EIF3L1	6.01523e-21	0.298588	0.471	0.359	2.01739e-16	B	EIF3L
FNBP4	1.74927e-20	0.309802	0.358	0.251	5.86671e-16	B	FNBP4
FAM133B	4.49956e-20	0.323801	0.472	0.364	1.50906e-15	B	FAM133B
USP8	4.86757e-20	0.330522	0.358	0.254	1.63249e-15	B	USP8
PLP21	5.54264e-20	0.277736	0.432	0.312	1.85889e-15	B	PLP2
DNAJC10	1.73827e-19	0.376361	0.266	0.176	5.82982e-15	B	DNAJC10
IDI1	2.03969e-19	0.264291	0.399	0.285	6.84072e-15	B	IDI1
ZNRD1	3.46921e-19	0.591673	0.277	0.186	1.16351e-14	B	ZNRD1
PHB21	7.29597e-19	0.312766	0.383	0.288	2.44692e-14	B	PHB2
EIF3K	8.39322e-19	0.256794	0.704	0.587	2.81492e-14	B	EIF3K
RSRC2	8.7809e-19	0.291269	0.486	0.379	2.94494e-14	B	RSRC2
TGIF1	1.21584e-18	0.395392	0.255	0.166	4.0777e-14	B	TGIF1
CWF19L2	2.03739e-18	0.29438	0.317	0.217	6.83301e-14	B	CWF19L2
CLEC2D	2.61776e-18	0.263582	0.299	0.19	8.77945e-14	B	CLEC2D
C1QBP	6.30806e-18	0.291393	0.376	0.281	2.1156e-13	B	C1QBP
MIS18BP1	6.85958e-18	0.267401	0.332	0.228	2.30057e-13	B	MIS18BP1
HDAC1	1.84719e-17	0.261957	0.262	0.169	6.19511e-13	B	HDAC1
CCDC50	3.98152e-17	0.299603	0.364	0.266	1.33532e-12	B	CCDC50
SRSF10	6.77986e-17	0.288296	0.426	0.332	2.27383e-12	B	SRSF10
ZNF292	8.84587e-17	0.253674	0.38	0.28	2.96673e-12	B	ZNF292
ATF7IP	1.47831e-16	0.293367	0.346	0.248	4.95796e-12	B	ATF7IP
PPP1R15A1	2.26342e-16	0.295188	0.472	0.363	7.59105e-12	B	PPP1R15A
IER5	1.138e-15	0.426913	0.298	0.207	3.81663e-11	B	IER5
TMPO	1.44e-15	0.303559	0.308	0.219	4.82949e-11	B	TMPO
SS18L2	2.50623e-15	0.2677	0.279	0.192	8.40539e-11	B	SS18L2
RCN2	5.63511e-15	0.30149	0.306	0.223	1.8899e-10	B	RCN2
UBE2S	4.16533e-14	0.267328	0.389	0.29	1.39697e-09	B	UBE2S
ARID1B	1.1807e-13	0.298287	0.409	0.327	3.95984e-09	B	ARID1B
HSPD11	1.43392e-13	0.440728	0.453	0.378	4.80908e-09	B	HSPD1
PRPF4B	1.50207e-13	0.262801	0.446	0.363	5.03766e-09	B	PRPF4B
CLNS1A1	1.65489e-13	0.309025	0.285	0.211	5.55016e-09	B	CLNS1A
HSPA1B	1.34863e-12	0.607753	0.314	0.236	4.52305e-08	B	HSPA1B
BBX	1.70114e-12	0.26023	0.353	0.277	5.70527e-08	B	BBX
TRIM44	8.1031e-10	0.259812	0.292	0.229	2.71762e-05	B	TRIM44
HSP90AA11	2.95789e-08	0.468093	0.863	0.762	0.000992017	B	HSP90AA1
RPS261	4.62266e-06	0.292728	0.789	0.717	0.155035	B	RPS26
SERTAD1	1.10927e-05	0.267333	0.296	0.25	0.372027	B	SERTAD1
TAGLN1	0	5.52247	0.884	0.151	0	SMC	TAGLN
ACTA2	0	4.76599	0.767	0.068	0	SMC	ACTA2
TPM21	0	4.67741	0.886	0.166	0	SMC	TPM2
MYL91	0	4.29039	0.943	0.215	0	SMC	MYL9
C11orf96	0	3.99511	0.737	0.128	0	SMC	C11orf96
MYH11	0	3.7827	0.433	0.022	0	SMC	MYH11
NDUFA4L2	0	3.73467	0.646	0.049	0	SMC	NDUFA4L2
RGS5	0	3.68857	0.541	0.029	0	SMC	RGS5
ADIRF2	0	3.2822	0.949	0.324	0	SMC	ADIRF
TPM11	0	3.09239	0.874	0.245	0	SMC	TPM1
DSTN	0	3.0841	0.83	0.472	0	SMC	DSTN
NOTCH3	0	2.94309	0.71	0.016	0	SMC	NOTCH3
PPP1R14A1	0	2.91778	0.719	0.07	0	SMC	PPP1R14A
CALD11	0	2.88539	0.908	0.31	0	SMC	CALD1
STEAP4	0	2.81664	0.522	0.153	0	SMC	STEAP4
PDGFRB	0	2.76413	0.687	0.126	0	SMC	PDGFRB
IGFBP7	0	2.64116	0.953	0.481	0	SMC	IGFBP7
IGFBP5	0	2.57312	0.845	0.225	0	SMC	IGFBP5
CPE1	0	2.5079	0.781	0.141	0	SMC	CPE
C2orf401	0	2.45009	0.564	0.105	0	SMC	C2orf40
MYLK	0	2.38128	0.511	0.025	0	SMC	MYLK
TINAGL1	0	2.3646	0.754	0.121	0	SMC	TINAGL1
MCAM1	0	2.35558	0.639	0.085	0	SMC	MCAM
NR2F2	0	2.34011	0.76	0.183	0	SMC	NR2F2
ID41	0	2.29105	0.481	0.033	0	SMC	ID4
COX4I2	0	2.28291	0.493	0.005	0	SMC	COX4I2
CSRP1	0	2.27534	0.635	0.203	0	SMC	CSRP1
MFGE8	0	2.25719	0.691	0.183	0	SMC	MFGE8
RERGL	0	2.2539	0.299	0.002	0	SMC	RERGL
RRAD	0	2.2469	0.479	0.014	0	SMC	RRAD
SYNPO2	0	2.21481	0.556	0.065	0	SMC	SYNPO2
HES4	0	2.21048	0.625	0.076	0	SMC	HES4
CARMN	0	2.19322	0.466	0.008	0	SMC	CARMN
SOD31	0	2.18263	0.726	0.175	0	SMC	SOD3
LMOD1	0	2.18138	0.553	0.035	0	SMC	LMOD1
PLN	0	2.12349	0.381	0.004	0	SMC	PLN
GJA4	0	2.09667	0.525	0.032	0	SMC	GJA4
COLEC11	0	2.02443	0.366	0.024	0	SMC	COLEC11
CNN1	0	1.98766	0.299	0.003	0	SMC	CNN1
LGI4	0	1.92114	0.455	0.04	0	SMC	LGI4
SELENOM1	0	1.90176	0.798	0.333	0	SMC	SELENOM
BGN	0	1.89752	0.579	0.106	0	SMC	BGN
FILIP1L1	0	1.88855	0.613	0.184	0	SMC	FILIP1L
MT2A1	0	1.87035	0.933	0.694	0	SMC	MT2A
EPS8	0	1.85635	0.664	0.204	0	SMC	EPS8
CRYAB2	0	1.84961	0.567	0.131	0	SMC	CRYAB
SNCG1	0	1.84925	0.539	0.144	0	SMC	SNCG
CAVIN3	0	1.8458	0.651	0.195	0	SMC	CAVIN3
ABCC9	0	1.84399	0.395	0.09	0	SMC	ABCC9
MAP1B1	0	1.83804	0.613	0.143	0	SMC	MAP1B
CSRP2	0	1.80963	0.47	0.086	0	SMC	CSRP2
MGST31	0	1.78341	0.803	0.475	0	SMC	MGST3
GUCY1A1	0	1.72382	0.519	0.029	0	SMC	GUCY1A1
2023-09-04	0	1.71596	0.459	0.02	0	SMC	2023-09-04
FABP41	0	1.71581	0.854	0.399	0	SMC	FABP4
CKB	0	1.71227	0.413	0.106	0	SMC	CKB
CCDC3	0	1.69814	0.407	0.019	0	SMC	CCDC3
ISYNA1	0	1.6883	0.493	0.048	0	SMC	ISYNA1
COX7A11	0	1.6849	0.666	0.221	0	SMC	COX7A1
AVPR1A	0	1.66909	0.314	0.003	0	SMC	AVPR1A
COL18A11	0	1.65782	0.597	0.194	0	SMC	COL18A1
TBX2	0	1.65356	0.444	0.015	0	SMC	TBX2
TGFB1I1	0	1.64654	0.533	0.095	0	SMC	TGFB1I1
MYO1B	0	1.62915	0.43	0.084	0	SMC	MYO1B
RRAS1	0	1.62129	0.633	0.238	0	SMC	RRAS
PDLIM3	0	1.60872	0.329	0.033	0	SMC	PDLIM3
MAP3K20	0	1.60238	0.516	0.148	0	SMC	MAP3K20
LHFPL6	0	1.59879	0.74	0.254	0	SMC	LHFPL6
HIGD1B	0	1.59326	0.262	0.004	0	SMC	HIGD1B
ITGA7	0	1.56257	0.447	0.028	0	SMC	ITGA7
PMEPA1	0	1.54266	0.474	0.073	0	SMC	PMEPA1
RCAN2	0	1.53886	0.397	0.016	0	SMC	RCAN2
PTMS	0	1.53537	0.798	0.39	0	SMC	PTMS
WTIP	0	1.51964	0.413	0.05	0	SMC	WTIP
HSPB61	0	1.5009	0.487	0.14	0	SMC	HSPB6
NEXN	0	1.49984	0.406	0.073	0	SMC	NEXN
CD1512	0	1.49333	0.693	0.307	0	SMC	CD151
RGS16	0	1.49145	0.275	0.032	0	SMC	RGS16
KLHL23	0	1.48651	0.379	0.025	0	SMC	KLHL23
FXYD11	0	1.48374	0.673	0.205	0	SMC	FXYD1
RBPMS	0	1.48261	0.51	0.122	0	SMC	RBPMS
PAWR1	0	1.47772	0.469	0.053	0	SMC	PAWR
C1QTNF11	0	1.47709	0.442	0.045	0	SMC	C1QTNF1
PLAC91	0	1.47274	0.829	0.285	0	SMC	PLAC9
TNS11	0	1.46188	0.506	0.136	0	SMC	TNS1
SLC7A21	0	1.44293	0.352	0.012	0	SMC	SLC7A2
EDNRA	0	1.42397	0.4	0.003	0	SMC	EDNRA
KCNJ8	0	1.42083	0.296	0.036	0	SMC	KCNJ8
AGT	0	1.40515	0.251	0.004	0	SMC	AGT
FAM162B	0	1.3866	0.379	0.014	0	SMC	FAM162B
GUCY1B1	0	1.3639	0.398	0.027	0	SMC	GUCY1B1
ENPEP	0	1.35684	0.347	0.036	0	SMC	ENPEP
PHLDA2	0	1.35532	0.251	0.036	0	SMC	PHLDA2
EFHD1	0	1.32179	0.406	0.032	0	SMC	EFHD1
NRGN	0	1.30447	0.33	0.037	0	SMC	NRGN
NDRG2	0	1.29144	0.484	0.127	0	SMC	NDRG2
ARHGEF17	0	1.28329	0.365	0.02	0	SMC	ARHGEF17
GUCY1A2	0	1.28086	0.261	0.015	0	SMC	GUCY1A2
MRVI1	0	1.27524	0.371	0.02	0	SMC	MRVI1
PKIG1	0	1.26587	0.452	0.123	0	SMC	PKIG
CAV21	0	1.26168	0.584	0.185	0	SMC	CAV2
ITGA8	0	1.25523	0.261	0.013	0	SMC	ITGA8
FHL2	0	1.25289	0.313	0.02	0	SMC	FHL2
TBX2-AS1	0	1.25049	0.341	0.013	0	SMC	TBX2-AS1
RASL11A	0	1.24388	0.351	0.031	0	SMC	RASL11A
NFASC	0	1.24147	0.343	0.026	0	SMC	NFASC
GEM	0	1.22438	0.305	0.033	0	SMC	GEM
KANK2	0	1.21457	0.397	0.094	0	SMC	KANK2
KCNAB1	0	1.20652	0.342	0.006	0	SMC	KCNAB1
ARHGAP10	0	1.19861	0.439	0.116	0	SMC	ARHGAP10
CLMN	0	1.19783	0.357	0.022	0	SMC	CLMN
KCNE4	0	1.17255	0.293	0.029	0	SMC	KCNE4
PPP1R12B	0	1.1724	0.354	0.07	0	SMC	PPP1R12B
FBLIM1	0	1.15489	0.301	0.021	0	SMC	FBLIM1
SYTL2	0	1.14072	0.357	0.066	0	SMC	SYTL2
GPRC5C	0	1.13198	0.329	0.015	0	SMC	GPRC5C
PTK2	0	1.09377	0.416	0.105	0	SMC	PTK2
FRZB	0	1.08092	0.342	0.036	0	SMC	FRZB
ATP1B2	0	1.06881	0.3	0.017	0	SMC	ATP1B2
NT5DC2	0	1.06392	0.324	0.038	0	SMC	NT5DC2
MRGPRF	0	1.06272	0.293	0.053	0	SMC	MRGPRF
CAV11	0	1.06048	0.813	0.34	0	SMC	CAV1
GJC1	0	1.05827	0.264	0.005	0	SMC	GJC1
PRKG1	0	1.03984	0.372	0.064	0	SMC	PRKG1
FHL5	0	1.01706	0.264	0.001	0	SMC	FHL5
SYNM	0	1.00174	0.29	0.032	0	SMC	SYNM
DMD	0	0.988804	0.293	0.034	0	SMC	DMD
TPPP3	0	0.974473	0.259	0.034	0	SMC	TPPP3
RERG	0	0.956337	0.272	0.025	0	SMC	RERG
CDH6	0	0.953108	0.27	0.001	0	SMC	CDH6
AKAP1	0	0.949015	0.322	0.059	0	SMC	AKAP1
SMARCD3	0	0.929301	0.304	0.047	0	SMC	SMARCD3
PDGFA	0	0.888363	0.267	0.027	0	SMC	PDGFA
ADCY6	0	0.869817	0.272	0.035	0	SMC	ADCY6
PDE5A	0	0.866782	0.253	0.024	0	SMC	PDE5A
NTN4	0	0.853097	0.267	0.045	0	SMC	NTN4
TTLL7	0	0.835426	0.274	0.043	0	SMC	TTLL7
INPP4B	4.609e-307	1.16145	0.39	0.091	1.54577e-302	SMC	INPP4B
UBA2	1.34312e-305	1.27584	0.511	0.166	4.50455e-301	SMC	UBA2
LGALS12	1.6193e-302	1.27444	0.919	0.634	5.43081e-298	SMC	LGALS1
SMTN	3.06561e-295	1.0313	0.379	0.089	1.02815e-290	SMC	SMTN
SORBS21	5.76455e-290	1.34371	0.278	0.052	1.93332e-285	SMC	SORBS2
BCAM	3.15258e-289	1.17118	0.49	0.14	1.05731e-284	SMC	BCAM
HCFC1R11	1.61267e-288	1.34549	0.451	0.137	5.40857e-284	SMC	HCFC1R1
RHOB1	2.46509e-287	1.7449	0.727	0.354	8.26742e-283	SMC	RHOB
MT1M2	2.75097e-279	2.76085	0.539	0.195	9.22622e-275	SMC	MT1M
C9orf3	1.23193e-278	0.932175	0.313	0.066	4.13165e-274	SMC	C9orf3
CRIP2	8.9972e-277	1.15824	0.561	0.19	3.01748e-272	SMC	CRIP2
A2M	4.36149e-274	1.01562	0.784	0.333	1.46276e-269	SMC	A2M
CCND1	6.29957e-272	1.15653	0.351	0.083	2.11275e-267	SMC	CCND1
CRIP11	1.19186e-270	1.80359	0.721	0.359	3.99725e-266	SMC	CRIP1
INAFM1	2.7605e-268	0.885615	0.347	0.083	9.25817e-264	SMC	INAFM1
CALM2	2.323e-267	1.23633	0.872	0.71	7.79089e-263	SMC	CALM2
PTP4A3	7.56122e-266	0.885504	0.278	0.054	2.53588e-261	SMC	PTP4A3
MT1E1	9.6711e-265	1.97462	0.714	0.352	3.24349e-260	SMC	MT1E
PDE1A	1.24114e-263	0.859066	0.272	0.055	4.16254e-259	SMC	PDE1A
SPARC2	2.82905e-263	1.497	0.716	0.316	9.48807e-259	SMC	SPARC
MICU3	1.52202e-261	0.790306	0.268	0.053	5.10455e-257	SMC	MICU3
HGF	8.65758e-261	1.1912	0.286	0.061	2.90358e-256	SMC	HGF
MTHFD2	2.91479e-258	1.0225	0.372	0.099	9.77562e-254	SMC	MTHFD2
TGFBI	6.07505e-257	1.26236	0.376	0.099	2.03745e-252	SMC	TGFBI
DLC1	1.52856e-256	1.28595	0.457	0.146	5.12647e-252	SMC	DLC1
ID3	2.97278e-256	1.4135	0.639	0.251	9.97012e-252	SMC	ID3
FLNA	1.80637e-255	1.80747	0.741	0.446	6.05819e-251	SMC	FLNA
PALLD	2.32802e-255	1.52041	0.39	0.113	7.80773e-251	SMC	PALLD
COL14A1	3.50027e-253	1.25098	0.433	0.128	1.17392e-248	SMC	COL14A1
NEURL1B	8.56777e-253	0.980486	0.365	0.093	2.87346e-248	SMC	NEURL1B
TSC22D1	1.95911e-249	1.59422	0.613	0.264	6.57045e-245	SMC	TSC22D1
CCDC102B	1.99522e-247	0.979179	0.26	0.053	6.69157e-243	SMC	CCDC102B
MT1A1	9.85933e-244	2.24982	0.313	0.076	3.30662e-239	SMC	MT1A
FAM213A1	9.10471e-241	1.31309	0.484	0.167	3.05354e-236	SMC	FAM213A
ITGB1	4.9676e-240	1.45311	0.822	0.59	1.66603e-235	SMC	ITGB1
2023-09-07	1.00644e-237	1.21862	0.819	0.62	3.37539e-233	SMC	2023-09-07
CD92	1.9166e-236	1.26094	0.48	0.166	6.4279e-232	SMC	CD9
TIMP3	1.81718e-232	1.18821	0.821	0.399	6.09447e-228	SMC	TIMP3
ADCY3	1.49764e-231	1.01357	0.337	0.09	5.02279e-227	SMC	ADCY3
ITIH51	4.42004e-228	1.03413	0.461	0.148	1.48239e-223	SMC	ITIH5
AOC31	8.01272e-228	0.97958	0.384	0.113	2.68731e-223	SMC	AOC3
NDN1	7.72965e-226	1.05614	0.408	0.128	2.59237e-221	SMC	NDN
IGFBP2	1.05041e-225	1.54835	0.395	0.117	3.52285e-221	SMC	IGFBP2
EHD21	1.90228e-223	1.03169	0.479	0.166	6.37988e-219	SMC	EHD2
MSRB3	6.29831e-221	1.02084	0.344	0.096	2.11233e-216	SMC	MSRB3
CHCHD102	2.6066e-218	1.26106	0.564	0.241	8.74201e-214	SMC	CHCHD10
ANGPT2	7.27569e-214	0.798592	0.256	0.055	2.44012e-209	SMC	ANGPT2
LMNA2	1.75219e-213	1.11555	0.721	0.391	5.87649e-209	SMC	LMNA
COBLL12	7.20128e-210	0.733163	0.297	0.073	2.41517e-205	SMC	COBLL1
CNN3	9.81941e-210	1.0579	0.535	0.21	3.29324e-205	SMC	CNN3
LPP	4.50069e-209	1.46313	0.577	0.284	1.50944e-204	SMC	LPP
COL6A2	2.4869e-207	0.478685	0.729	0.285	8.34056e-203	SMC	COL6A2
TCF21	1.24616e-206	1.03508	0.379	0.116	4.17937e-202	SMC	TCF21
IFITM31	1.90169e-204	0.998103	0.904	0.571	6.37789e-200	SMC	IFITM3
C20orf271	1.22836e-203	1.25045	0.387	0.13	4.11967e-199	SMC	C20orf27
PRRX1	3.07912e-201	1.32482	0.409	0.138	1.03267e-196	SMC	PRRX1
MYL61	4.15631e-201	1.15912	0.934	0.892	1.39394e-196	SMC	MYL6
SELENBP12	5.12248e-201	1.12978	0.408	0.137	1.71798e-196	SMC	SELENBP1
SPARCL1	1.65518e-198	0.868025	0.855	0.419	5.55113e-194	SMC	SPARCL1
SPECC1	5.12939e-198	0.820554	0.299	0.08	1.72029e-193	SMC	SPECC1
MPRIP	3.28701e-195	1.02686	0.439	0.159	1.1024e-190	SMC	MPRIP
SMIM31	4.32714e-195	0.952072	0.333	0.097	1.45124e-190	SMC	SMIM3
SMOC21	4.33228e-194	0.840568	0.36	0.106	1.45296e-189	SMC	SMOC2
CAMK2N1	2.023e-190	0.97117	0.351	0.107	6.78474e-186	SMC	CAMK2N1
APOLD1	2.49112e-190	1.17555	0.427	0.144	8.35473e-186	SMC	APOLD1
PROCR1	6.47777e-189	0.929603	0.261	0.064	2.17251e-184	SMC	PROCR
VCL	1.54329e-188	1.05236	0.457	0.177	5.17589e-184	SMC	VCL
PDLIM7	1.849e-188	0.886013	0.386	0.126	6.20116e-184	SMC	PDLIM7
FHL11	3.01527e-184	1.27323	0.505	0.204	1.01126e-179	SMC	FHL1
CAVIN1	5.95825e-182	1.04322	0.654	0.32	1.99828e-177	SMC	CAVIN1
NUDT4	3.79881e-181	1.03657	0.42	0.153	1.27405e-176	SMC	NUDT4
FXYD6	4.61508e-179	1.06652	0.329	0.101	1.54781e-174	SMC	FXYD6
AXL	1.3171e-173	0.837311	0.308	0.092	4.4173e-169	SMC	AXL
RARRES22	3.27372e-171	0.893167	0.523	0.205	1.09794e-166	SMC	RARRES2
CD361	3.26747e-169	1.36028	0.553	0.253	1.09584e-164	SMC	CD36
EBF2	4.64366e-169	0.76611	0.27	0.074	1.55739e-164	SMC	EBF2
PLS3	2.87324e-166	0.945453	0.45	0.177	9.63628e-162	SMC	PLS3
SLC25A4	7.55765e-166	0.997081	0.358	0.124	2.53468e-161	SMC	SLC25A4
CD632	1.16894e-164	0.784894	0.91	0.716	3.92038e-160	SMC	CD63
PEBP13	1.49948e-163	1.03227	0.735	0.473	5.02894e-159	SMC	PEBP1
RASD1	1.02883e-162	1.43873	0.275	0.079	3.4505e-158	SMC	RASD1
PHLDB2	1.45971e-162	0.7843	0.293	0.086	4.89558e-158	SMC	PHLDB2
MGLL1	6.50499e-160	0.558118	0.581	0.257	2.18164e-155	SMC	MGLL
GGT5	2.34567e-159	1.3348	0.33	0.112	7.86692e-155	SMC	GGT5
COL6A1	2.69788e-159	0.439765	0.623	0.253	9.04814e-155	SMC	COL6A1
CYB5R31	2.50176e-158	1.0391	0.613	0.325	8.39041e-154	SMC	CYB5R3
ITM2C1	5.83845e-158	0.995267	0.326	0.107	1.9581e-153	SMC	ITM2C
ITGA1	2.09301e-157	0.736151	0.381	0.128	7.01955e-153	SMC	ITGA1
EPAS1	9.36384e-155	0.730221	0.58	0.259	3.14045e-150	SMC	EPAS1
ZFHX3	5.69512e-152	1.06364	0.359	0.134	1.91003e-147	SMC	ZFHX3
PACSIN2	7.45913e-151	0.67155	0.321	0.103	2.50164e-146	SMC	PACSIN2
VIM1	2.62052e-148	0.679108	0.977	0.883	8.78871e-144	SMC	VIM
SELENOW	8.12925e-147	1.0725	0.743	0.519	2.72639e-142	SMC	SELENOW
MEF2C1	7.63401e-146	0.900347	0.536	0.244	2.56029e-141	SMC	MEF2C
HSPB1	1.45825e-145	1.24609	0.659	0.403	4.89067e-141	SMC	HSPB1
ILK	4.5559e-143	0.977442	0.477	0.227	1.52796e-138	SMC	ILK
AEBP1	1.78947e-141	1.07505	0.421	0.168	6.00152e-137	SMC	AEBP1
NDUFB72	3.22021e-139	1.03599	0.647	0.426	1.07999e-134	SMC	NDUFB7
LAMA5	3.23421e-137	0.474673	0.265	0.076	1.08469e-132	SMC	LAMA5
FERMT21	1.25465e-135	0.831934	0.424	0.178	4.20783e-131	SMC	FERMT2
ANGPT1	1.60577e-134	0.704927	0.262	0.08	5.38544e-130	SMC	ANGPT1
COL3A1	2.71759e-133	0.443271	0.503	0.214	9.11425e-129	SMC	COL3A1
GPX31	2.57024e-132	0.739686	0.59	0.276	8.62009e-128	SMC	GPX3
GAMT	7.46049e-131	0.760149	0.281	0.093	2.5021e-126	SMC	GAMT
ARL3	7.89109e-131	0.718303	0.33	0.121	2.64651e-126	SMC	ARL3
APOE2	5.10058e-130	1.17419	0.557	0.291	1.71063e-125	SMC	APOE
FILIP1	7.50181e-130	0.863603	0.322	0.117	2.51596e-125	SMC	FILIP1
ARHGAP29	9.78712e-130	0.616433	0.503	0.222	3.2824e-125	SMC	ARHGAP29
NUPR11	1.32887e-129	0.728102	0.595	0.277	4.45675e-125	SMC	NUPR1
PPP1R12C	2.47953e-129	0.740163	0.311	0.109	8.31584e-125	SMC	PPP1R12C
COL4A21	2.69103e-129	0.945413	0.473	0.213	9.02517e-125	SMC	COL4A2
CRIM11	9.8576e-129	0.813458	0.406	0.164	3.30604e-124	SMC	CRIM1
ARPC1A1	2.79567e-128	1.01574	0.429	0.202	9.37612e-124	SMC	ARPC1A
CD59	2.08192e-127	0.80916	0.666	0.371	6.98235e-123	SMC	CD59
ESAM	4.25279e-124	0.416781	0.364	0.127	1.4263e-119	SMC	ESAM
SERPING11	2.03248e-123	0.844612	0.629	0.319	6.81653e-119	SMC	SERPING1
JAG1	5.51112e-123	0.755666	0.315	0.115	1.84832e-118	SMC	JAG1
[truncated: 3,828 more rows]
