# Supplementary material for: Single-Cell RNA Sequencing of Coronary Perivascular Adipose Tissue From End-Stage Heart Failure Patients Identifies SPP1+ Macrophage Subpopulation as a Target for Alleviating Fibrosis
Source: Arterioscler Thromb Vasc Biol. 2023 Sep 14;43(11):2143–64. doi: 10.1161/ATVBAHA.123.319828 (PMC10597444; doi:10.1161/ATVBAHA.123.319828)
Supplement: Supplementary file 3 [file atv-43-2143-s003.xlsx]

## Sheet: atlas.marker
	p_val	avg_log2FC	pct.1	pct.2	p_val_adj	cluster	gene
HSPA1A	0	3.35675	0.861	0.207	0	T_1	HSPA1A
MT1X	0	3.27653	0.964	0.417	0	T_1	MT1X
MT2A	0	3.07165	0.963	0.656	0	T_1	MT2A
HSPA1B	0	2.61379	0.891	0.17	0	T_1	HSPA1B
HSP90AA1	0	2.3723	0.999	0.904	0	T_1	HSP90AA1
DNAJB1	0	2.18701	0.971	0.51	0	T_1	DNAJB1
HSPE1	0	2.04945	0.944	0.527	0	T_1	HSPE1
HSPD1	0	2.02468	0.883	0.374	0	T_1	HSPD1
HSPH1	0	1.98033	0.85	0.228	0	T_1	HSPH1
HSP90AB1	0	1.89822	0.994	0.773	0	T_1	HSP90AB1
DNAJA1	0	1.84921	0.988	0.629	0	T_1	DNAJA1
DEDD2	4.697e-301	1.16911	0.551	0.113	1.57528e-296	T_1	DEDD2
MRPL18	6.3791e-291	1.26224	0.588	0.133	2.13942e-286	T_1	MRPL18
HSPA6	5.72899e-281	1.8986	0.258	0.026	1.92139e-276	T_1	HSPA6
JUNB	5.77403e-239	1.48359	0.993	0.801	1.93649e-234	T_1	JUNB
MT1G	1.13549e-235	2.83005	0.297	0.043	3.8082e-231	T_1	MT1G
ZFAND2A	2.15535e-222	0.961641	0.406	0.079	7.22862e-218	T_1	ZFAND2A
SLC30A1	1.17397e-206	0.983913	0.431	0.093	3.93726e-202	T_1	SLC30A1
MT1E	1.87607e-197	2.65107	0.659	0.257	6.29197e-193	T_1	MT1E
FKBP4	3.64792e-189	0.802583	0.373	0.076	1.22344e-184	T_1	FKBP4
AHSA1	6.19601e-177	0.919496	0.534	0.153	2.07802e-172	T_1	AHSA1
CACYBP	2.6889e-148	0.966824	0.625	0.231	9.01803e-144	T_1	CACYBP
NR4A1	1.00726e-144	0.988574	0.566	0.192	3.37814e-140	T_1	NR4A1
RPS20	4.04191e-141	1.07002	0.939	0.717	1.35558e-136	T_1	RPS20
CCR7	1.00681e-137	0.859967	0.344	0.083	3.37663e-133	T_1	CCR7
UBB	1.83757e-137	0.889947	0.982	0.841	6.16286e-133	T_1	UBB
RPL13A	1.63651e-132	0.911185	0.974	0.893	5.48852e-128	T_1	RPL13A
HSPA8	1.09663e-130	0.853605	0.982	0.815	3.67788e-126	T_1	HSPA8
RPS16	1.35943e-130	0.754875	0.995	0.945	4.55926e-126	T_1	RPS16
RPS2	4.14307e-130	0.696708	0.999	0.973	1.3895e-125	T_1	RPS2
MAL	3.5599e-127	0.662096	0.314	0.074	1.19392e-122	T_1	MAL
RPL9	2.25748e-121	0.637966	0.999	0.968	7.57113e-117	T_1	RPL9
JUN	2.38681e-120	0.404399	0.887	0.5	8.00488e-116	T_1	JUN
DUSP1	1.1069e-119	0.844018	0.955	0.714	3.71233e-115	T_1	DUSP1
TPT1	9.58546e-119	0.592805	0.999	0.985	3.21477e-114	T_1	TPT1
DNAJB4	8.66447e-118	0.604657	0.279	0.064	2.90589e-113	T_1	DNAJB4
MT1F	4.97416e-114	1.44627	0.479	0.175	1.66823e-109	T_1	MT1F
CHORDC1	6.74575e-110	0.796745	0.551	0.211	2.26239e-105	T_1	CHORDC1
HSPB1	2.45377e-107	0.823653	0.523	0.198	8.22947e-103	T_1	HSPB1
YPEL5	9.41955e-102	1.03364	0.771	0.463	3.15913e-97	T_1	YPEL5
RPL7	4.63274e-101	0.847766	0.945	0.799	1.55373e-96	T_1	RPL7
LEF1	1.65536e-100	0.635232	0.33	0.095	5.55176e-96	T_1	LEF1
RPS11	4.59963e-100	0.681113	0.984	0.911	1.54262e-95	T_1	RPS11
BTG2	1.83235e-99	0.970426	0.858	0.562	6.14532e-95	T_1	BTG2
RPL21	4.35135e-98	0.571561	0.998	0.966	1.45936e-93	T_1	RPL21
C6orf48	1.42128e-97	0.722744	0.49	0.186	4.76668e-93	T_1	C6orf48
BCAS2	6.00019e-97	1.0442	0.633	0.311	2.01234e-92	T_1	BCAS2
ZNF331	3.5201e-91	1.02936	0.718	0.409	1.18057e-86	T_1	ZNF331
SOD1	6.68897e-91	0.831936	0.874	0.611	2.24335e-86	T_1	SOD1
UBC	2.27014e-90	0.655797	0.988	0.921	7.61359e-86	T_1	UBC
SOCS3	1.48476e-87	0.63282	0.389	0.133	4.9796e-83	T_1	SOCS3
RPL13	1.21432e-86	0.435293	1	0.988	4.0726e-82	T_1	RPL13
LTB	1.2473e-86	0.918719	0.769	0.431	4.18321e-82	T_1	LTB
FOS	1.59479e-85	0.320058	0.926	0.596	5.3486e-81	T_1	FOS
EIF1	3.94806e-85	0.404062	0.999	0.983	1.3241e-80	T_1	EIF1
EEF1A1	6.08167e-84	0.458422	1	0.99	2.03967e-79	T_1	EEF1A1
AQP3	2.27991e-81	0.555012	0.368	0.125	7.64636e-77	T_1	AQP3
RPL23A	1.83993e-80	0.459963	0.998	0.968	6.17077e-76	T_1	RPL23A
CD27	3.85434e-80	0.543683	0.494	0.196	1.29267e-75	T_1	CD27
EGR1	1.30809e-78	0.667177	0.411	0.154	4.38709e-74	T_1	EGR1
RPL23	5.09138e-78	0.678494	0.946	0.804	1.70755e-73	T_1	RPL23
TCF7	2.23663e-77	0.603336	0.518	0.22	7.50122e-73	T_1	TCF7
RPSA	9.02532e-76	0.569399	0.984	0.931	3.02691e-71	T_1	RPSA
H3F3B	1.16602e-72	0.564346	0.993	0.957	3.91061e-68	T_1	H3F3B
RPS3A	1.23922e-72	0.44811	0.998	0.972	4.15609e-68	T_1	RPS3A
RPL10A	2.32949e-72	0.495666	0.995	0.948	7.81266e-68	T_1	RPL10A
RPS14	2.75007e-72	0.379876	0.999	0.982	9.22317e-68	T_1	RPS14
SLC2A3	2.1218e-71	0.774789	0.628	0.336	7.11609e-67	T_1	SLC2A3
RPS6	3.13061e-71	0.506367	0.998	0.97	1.04994e-66	T_1	RPS6
SERTAD1	4.78013e-71	0.61621	0.59	0.283	1.60316e-66	T_1	SERTAD1
RPLP2	1.77035e-70	0.385591	0.999	0.974	5.9374e-66	T_1	RPLP2
TCP1	2.09975e-70	0.580707	0.472	0.199	7.04215e-66	T_1	TCP1
RPL27A	5.52601e-69	0.468181	0.99	0.941	1.85331e-64	T_1	RPL27A
RPLP0	1.71841e-67	0.578878	0.961	0.829	5.76321e-63	T_1	RPLP0
RPS13	2.87787e-67	0.440276	0.995	0.968	9.6518e-63	T_1	RPS13
UBE2S	5.00865e-67	0.75307	0.739	0.452	1.6798e-62	T_1	UBE2S
EIF3E	1.25146e-66	0.638646	0.782	0.512	4.19716e-62	T_1	EIF3E
DDIT3	1.47135e-66	0.647101	0.387	0.154	4.9346e-62	T_1	DDIT3
RPL18A	1.91682e-65	0.398875	0.999	0.976	6.42864e-61	T_1	RPL18A
SELL	3.43914e-65	0.59888	0.32	0.116	1.15342e-60	T_1	SELL
RPL10	3.00993e-62	0.331582	1	0.989	1.00947e-57	T_1	RPL10
RPS25	1.08268e-60	0.337374	0.999	0.974	3.6311e-56	T_1	RPS25
EEF1B2	4.08603e-60	0.484215	0.985	0.905	1.37037e-55	T_1	EEF1B2
RPL11	2.6069e-59	0.342775	1	0.982	8.74302e-55	T_1	RPL11
CD48	2.86328e-58	0.55782	0.881	0.659	9.60287e-54	T_1	CD48
FOSB	3.93462e-56	0.376835	0.874	0.551	1.31959e-51	T_1	FOSB
UBA52	1.45044e-55	0.383805	0.985	0.943	4.86449e-51	T_1	UBA52
RPL32	1.94886e-55	0.345851	1	0.983	6.53608e-51	T_1	RPL32
EIF4A3	2.33279e-54	0.686309	0.521	0.267	7.82372e-50	T_1	EIF4A3
DNAJB9	5.06999e-53	0.518825	0.434	0.197	1.70037e-48	T_1	DNAJB9
CNBP	7.12325e-53	0.549369	0.782	0.527	2.38899e-48	T_1	CNBP
LDHB	1.03111e-52	0.610888	0.778	0.553	3.45815e-48	T_1	LDHB
PTGES3	1.82656e-52	0.558937	0.762	0.499	6.12592e-48	T_1	PTGES3
RPS12	3.56204e-52	0.322315	1	0.984	1.19464e-47	T_1	RPS12
RPL22	5.03237e-52	0.384381	0.987	0.94	1.68776e-47	T_1	RPL22
RPL3	3.06376e-51	0.315691	1	0.976	1.02752e-46	T_1	RPL3
RPS5	3.79668e-51	0.421712	0.993	0.945	1.27333e-46	T_1	RPS5
RPL19	5.0519e-51	0.32424	1	0.981	1.69431e-46	T_1	RPL19
RPLP1	9.83124e-51	0.337693	1	0.987	3.2972e-46	T_1	RPLP1
SC5D	1.09633e-49	0.531964	0.458	0.223	3.67687e-45	T_1	SC5D
CHMP1B	2.44414e-48	0.574353	0.508	0.264	8.19715e-44	T_1	CHMP1B
EIF5	4.38914e-48	0.52645	0.783	0.514	1.47203e-43	T_1	EIF5
RPS9	6.9487e-48	0.319767	0.998	0.967	2.33045e-43	T_1	RPS9
RPL4	1.11162e-47	0.473851	0.935	0.808	3.72817e-43	T_1	RPL4
RPS18	1.40337e-47	0.280942	1	0.985	4.70662e-43	T_1	RPS18
LDLRAP1	2.15553e-46	0.342132	0.261	0.097	7.2292e-42	T_1	LDLRAP1
RPL30	5.16509e-46	0.259151	1	0.982	1.73227e-41	T_1	RPL30
RPL18	8.36251e-46	0.324142	1	0.973	2.80462e-41	T_1	RPL18
RPL37A	4.95692e-45	0.358832	0.995	0.955	1.66245e-40	T_1	RPL37A
RGS10	1.01516e-44	0.441433	0.54	0.284	3.40466e-40	T_1	RGS10
PABPC1	1.18541e-44	0.483312	0.937	0.79	3.97563e-40	T_1	PABPC1
NABP1	1.66406e-44	0.449492	0.48	0.242	5.58094e-40	T_1	NABP1
SARAF	2.46583e-44	0.432033	0.946	0.817	8.2699e-40	T_1	SARAF
DCN	9.77318e-44	0.311881	0.517	0.267	3.27773e-39	T_1	DCN
H2AFX	1.20982e-43	0.454839	0.42	0.202	4.05751e-39	T_1	H2AFX
PPP1R15A	6.64992e-43	0.395676	0.66	0.388	2.23025e-38	T_1	PPP1R15A
RPL38	1.2432e-42	0.347902	0.991	0.932	4.16946e-38	T_1	RPL38
MARCKSL1	2.96509e-42	0.416921	0.434	0.209	9.94433e-38	T_1	MARCKSL1
C7	3.60757e-42	0.265099	0.277	0.109	1.20991e-37	T_1	C7
RPS8	1.80084e-41	0.300291	0.998	0.977	6.03966e-37	T_1	RPS8
RPL31	2.2027e-41	0.460919	0.937	0.79	7.38743e-37	T_1	RPL31
TRAC	2.45328e-41	0.438754	0.888	0.632	8.22781e-37	T_1	TRAC
PRMT9	1.0949e-40	0.450404	0.377	0.178	3.67208e-36	T_1	PRMT9
RPS4X	2.50558e-40	0.293051	0.998	0.971	8.4032e-36	T_1	RPS4X
SH3YL1	3.13425e-40	0.333123	0.252	0.099	1.05116e-35	T_1	SH3YL1
CKS2	4.11172e-40	0.504359	0.436	0.221	1.37899e-35	T_1	CKS2
JUND	4.96165e-40	0.277667	0.993	0.934	1.66404e-35	T_1	JUND
MGP	6.70765e-39	0.313496	0.587	0.338	2.24961e-34	T_1	MGP
PIK3IP1	7.90089e-39	0.441211	0.665	0.413	2.6498e-34	T_1	PIK3IP1
OSER1	9.71418e-39	0.432182	0.313	0.14	3.25794e-34	T_1	OSER1
IER2	1.71058e-38	0.529864	0.832	0.616	5.73696e-34	T_1	IER2
RPS3	1.88616e-38	0.257548	0.999	0.981	6.32581e-34	T_1	RPS3
GSN	1.14384e-37	0.281337	0.402	0.194	3.83621e-33	T_1	GSN
NOP53	3.12363e-37	0.448204	0.839	0.65	1.0476e-32	T_1	NOP53
RPL15	3.24694e-37	0.284257	0.994	0.966	1.08896e-32	T_1	RPL15
RPL29	3.70868e-37	0.314748	0.994	0.967	1.24382e-32	T_1	RPL29
NOSIP	4.66757e-37	0.501626	0.433	0.23	1.56541e-32	T_1	NOSIP
NPM1	5.11521e-37	0.403269	0.944	0.824	1.71554e-32	T_1	NPM1
SELENOK	8.88064e-37	0.602484	0.826	0.637	2.97839e-32	T_1	SELENOK
CCT4	9.6802e-37	0.401363	0.48	0.254	3.24655e-32	T_1	CCT4
IER5	1.38349e-36	0.371867	0.442	0.226	4.63995e-32	T_1	IER5
FAM53C	1.69954e-36	0.370422	0.352	0.167	5.69993e-32	T_1	FAM53C
RPS10	3.61571e-36	0.304181	0.994	0.947	1.21264e-31	T_1	RPS10
CFD	4.0984e-36	0.36489	0.721	0.484	1.37452e-31	T_1	CFD
MORF4L2	7.18895e-36	0.367467	0.317	0.147	2.41103e-31	T_1	MORF4L2
FOXP1	9.40376e-36	0.420035	0.61	0.37	3.15383e-31	T_1	FOXP1
ARF4	1.37243e-35	0.361105	0.465	0.243	4.60286e-31	T_1	ARF4
NR4A2	5.04215e-35	0.44298	0.737	0.506	1.69104e-30	T_1	NR4A2
STIP1	5.92781e-35	0.30261	0.276	0.119	1.98807e-30	T_1	STIP1
EIF4A2	1.13235e-34	0.418237	0.796	0.585	3.79766e-30	T_1	EIF4A2
TUBB4B	4.40778e-34	0.490832	0.713	0.493	1.47828e-29	T_1	TUBB4B
RPS29	1.46636e-33	0.26178	0.999	0.983	4.91787e-29	T_1	RPS29
KDM6B	2.05716e-33	0.282357	0.428	0.221	6.89932e-29	T_1	KDM6B
ZFAS1	2.12007e-33	0.398023	0.827	0.588	7.1103e-29	T_1	ZFAS1
HSPA4	2.17818e-32	0.305273	0.265	0.117	7.30517e-28	T_1	HSPA4
RPL5	2.52651e-32	0.286276	0.996	0.962	8.47342e-28	T_1	RPL5
FBLN1	1.05762e-31	0.252937	0.265	0.116	3.54706e-27	T_1	FBLN1
RPL24	1.31418e-31	0.251864	0.995	0.961	4.40751e-27	T_1	RPL24
RGS2	1.81784e-31	0.480475	0.411	0.226	6.09667e-27	T_1	RGS2
FOXO1	3.88192e-31	0.27102	0.303	0.141	1.30192e-26	T_1	FOXO1
TRAPPC2B	3.9981e-31	0.296554	0.26	0.115	1.34088e-26	T_1	TRAPPC2B
RACK1	5.54468e-31	0.284444	0.994	0.939	1.85957e-26	T_1	RACK1
IL7R	6.46811e-31	0.333897	0.87	0.605	2.16927e-26	T_1	IL7R
ANKRD37	6.57164e-31	0.477595	0.352	0.183	2.204e-26	T_1	ANKRD37
RNASET2	1.32602e-30	0.387019	0.584	0.371	4.44722e-26	T_1	RNASET2
DNAJB6	1.81743e-30	0.430445	0.681	0.449	6.09529e-26	T_1	DNAJB6
UBE2D3	2.90997e-30	0.348033	0.751	0.505	9.75945e-26	T_1	UBE2D3
JMY	5.68779e-30	0.310941	0.267	0.122	1.90757e-25	T_1	JMY
TSPYL2	1.0531e-29	0.408433	0.533	0.319	3.53188e-25	T_1	TSPYL2
CYCS	1.06087e-29	0.579351	0.67	0.471	3.55796e-25	T_1	CYCS
TRAT1	1.68454e-29	0.320615	0.371	0.191	5.64962e-25	T_1	TRAT1
GPR183	4.92168e-29	0.277648	0.512	0.295	1.65063e-24	T_1	GPR183
NEU1	8.17455e-29	0.378933	0.279	0.134	2.74158e-24	T_1	NEU1
RPL27	1.81873e-28	0.269226	0.987	0.937	6.09966e-24	T_1	RPL27
RGCC	3.24123e-28	0.314487	0.666	0.425	1.08704e-23	T_1	RGCC
SNHG8	1.859e-27	0.39477	0.666	0.449	6.23473e-23	T_1	SNHG8
ZFAND5	7.6804e-27	0.302296	0.467	0.264	2.57585e-22	T_1	ZFAND5
GADD45B	9.3743e-27	0.288158	0.613	0.412	3.14395e-22	T_1	GADD45B
CSRNP1	1.43911e-26	0.290541	0.308	0.156	4.82649e-22	T_1	CSRNP1
TRA2B	1.58467e-26	0.327582	0.59	0.358	5.31468e-22	T_1	TRA2B
YME1L1	3.09682e-26	0.390307	0.479	0.285	1.03861e-21	T_1	YME1L1
PRDX2	3.17731e-26	0.338704	0.609	0.386	1.06561e-21	T_1	PRDX2
SNHG7	7.14179e-26	0.294112	0.497	0.291	2.39521e-21	T_1	SNHG7
MCUB	1.09484e-25	0.289346	0.443	0.249	3.67186e-21	T_1	MCUB
ARIH1	1.11149e-25	0.270391	0.371	0.198	3.72771e-21	T_1	ARIH1
SNHG15	3.27148e-25	0.458081	0.348	0.193	1.09719e-20	T_1	SNHG15
EMD	3.41068e-25	0.258458	0.351	0.185	1.14387e-20	T_1	EMD
SNU13	1.84904e-24	0.400662	0.681	0.475	6.2013e-20	T_1	SNU13
SBDS	1.22995e-23	0.297072	0.498	0.298	4.12501e-19	T_1	SBDS
GIMAP1	1.98649e-23	0.296671	0.401	0.232	6.66229e-19	T_1	GIMAP1
MAT2A	2.53196e-23	0.340505	0.49	0.3	8.4917e-19	T_1	MAT2A
EIF3H	6.4056e-23	0.305284	0.665	0.463	2.14831e-18	T_1	EIF3H
MIDN	3.79921e-22	0.319348	0.427	0.254	1.27418e-17	T_1	MIDN
ALG13	4.45136e-22	0.322017	0.371	0.21	1.4929e-17	T_1	ALG13
FTH1	8.72942e-22	0.402564	0.995	0.969	2.92767e-17	T_1	FTH1
PTP4A1	1.96436e-21	0.268636	0.266	0.139	6.58807e-17	T_1	PTP4A1
DYNLL1	2.16019e-21	0.355908	0.78	0.574	7.24486e-17	T_1	DYNLL1
RHOH	3.83495e-21	0.383067	0.51	0.324	1.28617e-16	T_1	RHOH
CXCR4	1.44773e-20	0.344289	0.987	0.929	4.8554e-16	T_1	CXCR4
THUMPD3-AS1	1.48293e-20	0.272929	0.482	0.299	4.97346e-16	T_1	THUMPD3-AS1
C1orf162	2.53765e-20	0.272844	0.277	0.149	8.51077e-16	T_1	C1orf162
NDUFV2	3.15611e-20	0.283568	0.524	0.329	1.05849e-15	T_1	NDUFV2
BCL11B	4.1994e-20	0.258966	0.498	0.309	1.4084e-15	T_1	BCL11B
EIF4A1	5.93935e-20	0.255126	0.481	0.298	1.99194e-15	T_1	EIF4A1
DCXR	9.30019e-20	0.271448	0.402	0.236	3.1191e-15	T_1	DCXR
SATB1	1.39702e-19	0.271144	0.35	0.205	4.68533e-15	T_1	SATB1
GTF2B	4.17954e-19	0.324684	0.51	0.334	1.40173e-14	T_1	GTF2B
DUSP5	4.55059e-19	0.337963	0.346	0.206	1.52618e-14	T_1	DUSP5
HCG18	2.52526e-18	0.266824	0.337	0.197	8.46921e-14	T_1	HCG18
DDX3Y	6.49946e-18	0.256236	0.482	0.304	2.17979e-13	T_1	DDX3Y
C12orf57	1.06836e-16	0.286764	0.726	0.534	3.58308e-12	T_1	C12orf57
DOK2	4.10867e-14	0.297166	0.399	0.263	1.37797e-09	T_1	DOK2
H2AFZ	1.22766e-12	0.268242	0.744	0.578	4.11732e-08	T_1	H2AFZ
KLF2	5.24515e-06	0.253442	0.676	0.592	0.175912	T_1	KLF2
CCR71	0	1.51463	0.521	0.046	0	T_2	CCR7
KLF21	0	1.50201	0.943	0.558	0	T_2	KLF2
SELL1	0	1.42896	0.576	0.074	0	T_2	SELL
LTB1	0	1.30203	0.867	0.398	0	T_2	LTB
LDHB1	0	1.25047	0.917	0.522	0	T_2	LDHB
RPS81	0	1.23765	1	0.975	0	T_2	RPS8
RPS3A1	0	1.20398	1	0.969	0	T_2	RPS3A
RPS61	0	1.13754	1	0.968	0	T_2	RPS6
RPL37	0	1.13435	1	0.98	0	T_2	RPL37
SESN3	0	1.1339	0.414	0.075	0	T_2	SESN3
RPL221	0	1.12448	0.999	0.935	0	T_2	RPL22
LEF11	0	1.12031	0.471	0.064	0	T_2	LEF1
RPS131	0	1.11193	1	0.966	0	T_2	RPS13
RPL211	0	1.10339	1	0.964	0	T_2	RPL21
TPT11	0	1.10259	1	0.984	0	T_2	TPT1
EEF1B21	0	1.08569	0.994	0.899	0	T_2	EEF1B2
RPL231	0	1.08149	0.98	0.791	0	T_2	RPL23
RPL91	0	1.07908	1	0.966	0	T_2	RPL9
MAL1	0	1.07722	0.428	0.045	0	T_2	MAL
RPL321	0	1.06494	1	0.982	0	T_2	RPL32
RPS121	0	1.02847	1	0.983	0	T_2	RPS12
RPL34	0	1.02834	1	0.982	0	T_2	RPL34
TSHZ2	0	0.996716	0.267	0.018	0	T_2	TSHZ2
RPL381	0	0.99583	0.999	0.928	0	T_2	RPL38
RPL71	0	0.994369	0.977	0.785	0	T_2	RPL7
RPL51	0	0.990637	1	0.96	0	T_2	RPL5
RPL111	0	0.988495	1	0.981	0	T_2	RPL11
RPS161	0	0.979367	1	0.941	0	T_2	RPS16
RPL131	0	0.97488	1	0.987	0	T_2	RPL13
EIF3E1	0	0.947756	0.846	0.487	0	T_2	EIF3E
RPS51	0	0.94083	0.999	0.941	0	T_2	RPS5
RPS181	0	0.933238	1	0.984	0	T_2	RPS18
RPS91	0	0.932804	1	0.964	0	T_2	RPS9
RPL35A	0	0.92844	1	0.971	0	T_2	RPL35A
RPS23	0	0.917083	1	0.979	0	T_2	RPS23
RPL181	0	0.915414	1	0.971	0	T_2	RPL18
RPL37A1	0	0.91505	0.999	0.952	0	T_2	RPL37A
EEF1A11	0	0.904237	1	0.989	0	T_2	EEF1A1
TCF71	0	0.895988	0.562	0.195	0	T_2	TCF7
RPL42	0	0.892916	0.979	0.795	0	T_2	RPL4
RPS4X1	0	0.890896	1	0.969	0	T_2	RPS4X
RPL10A1	0	0.887049	0.999	0.945	0	T_2	RPL10A
RPL36	0	0.88601	1	0.979	0	T_2	RPL36
RPL33	0	0.883321	1	0.974	0	T_2	RPL3
RPL39	0	0.880408	1	0.982	0	T_2	RPL39
RPL36A	0	0.878726	0.976	0.811	0	T_2	RPL36A
RPS22	0	0.87665	1	0.971	0	T_2	RPS2
RPS291	0	0.873578	1	0.982	0	T_2	RPS29
RPL191	0	0.871007	1	0.979	0	T_2	RPL19
RPL301	0	0.866958	1	0.981	0	T_2	RPL30
RPSA1	0	0.859792	0.999	0.926	0	T_2	RPSA
RPL271	0	0.85152	0.999	0.932	0	T_2	RPL27
RPLP21	0	0.848186	1	0.972	0	T_2	RPLP2
NPM11	0	0.844755	0.982	0.811	0	T_2	NPM1
RPL27A1	0	0.841275	0.998	0.937	0	T_2	RPL27A
RPLP11	0	0.838325	1	0.986	0	T_2	RPLP1
RPS101	0	0.832604	0.999	0.944	0	T_2	RPS10
RPS21	0	0.82936	1	0.967	0	T_2	RPS21
RPS28	0	0.822313	1	0.983	0	T_2	RPS28
RPL18A1	0	0.818941	1	0.975	0	T_2	RPL18A
RPS141	0	0.818032	1	0.98	0	T_2	RPS14
NACA	0	0.814434	0.998	0.944	0	T_2	NACA
RPL12	0	0.812522	1	0.973	0	T_2	RPL12
RPS111	0	0.811208	0.994	0.905	0	T_2	RPS11
RPL291	0	0.806453	1	0.964	0	T_2	RPL29
RACK11	0	0.805432	0.999	0.935	0	T_2	RACK1
RPS27	0	0.78619	1	0.991	0	T_2	RPS27
RPS251	0	0.768099	1	0.973	0	T_2	RPS25
RPS27A	0	0.747124	1	0.983	0	T_2	RPS27A
RPL151	0	0.739525	1	0.963	0	T_2	RPL15
RPS15A	0	0.7388	1	0.979	0	T_2	RPS15A
RPL101	0	0.726763	1	0.989	0	T_2	RPL10
RPL6	0	0.719943	1	0.968	0	T_2	RPL6
TRABD2A	0	0.712316	0.303	0.058	0	T_2	TRABD2A
RPL241	0	0.708475	1	0.958	0	T_2	RPL24
RPL8	0	0.686675	0.999	0.965	0	T_2	RPL8
RPL14	0	0.681732	1	0.969	0	T_2	RPL14
RPL23A1	0	0.677182	1	0.965	0	T_2	RPL23A
RPS15	0	0.665138	1	0.978	0	T_2	RPS15
RPL26	0	0.654927	1	0.977	0	T_2	RPL26
UBA521	0	0.63625	0.997	0.939	0	T_2	UBA52
RPS31	0	0.631658	1	0.98	0	T_2	RPS3
RPL35	0	0.621756	0.998	0.964	0	T_2	RPL35
RPL7A	0	0.568587	1	0.973	0	T_2	RPL7A
RPS7	0	0.561029	1	0.975	0	T_2	RPS7
RPL28	0	0.503014	1	0.984	0	T_2	RPL28
RPS19	0	0.493384	1	0.982	0	T_2	RPS19
RPL41	0	0.464524	1	0.991	0	T_2	RPL41
RPL311	5.24251e-297	0.964222	0.954	0.778	1.75823e-292	T_2	RPL31
FAU	5.4734e-297	0.461249	1	0.975	1.83567e-292	T_2	FAU
NOSIP1	2.41207e-293	0.960398	0.546	0.204	8.08959e-289	T_2	NOSIP
NOP531	9.14599e-293	0.818992	0.916	0.629	3.06738e-288	T_2	NOP53
RPLP01	1.0832e-274	0.720772	0.972	0.819	3.63282e-270	T_2	RPLP0
CD55	1.55093e-267	1.00355	0.728	0.385	5.20152e-263	T_2	CD55
TOMM7	1.8022e-246	0.659777	0.973	0.837	6.04422e-242	T_2	TOMM7
AIF1	1.73348e-240	0.692973	0.255	0.057	5.81375e-236	T_2	AIF1
PABPC11	3.10069e-239	0.711815	0.957	0.778	1.03991e-234	T_2	PABPC1
RPL13A1	1.55008e-236	0.868023	0.989	0.886	5.19865e-232	T_2	RPL13A
SNHG81	3.77021e-221	0.807102	0.753	0.425	1.26445e-216	T_2	SNHG8
ZFAS11	2.01399e-219	0.736485	0.859	0.568	6.75451e-215	T_2	ZFAS1
PDE3B	4.11664e-216	0.691943	0.449	0.164	1.38064e-211	T_2	PDE3B
RPS24	1.26119e-214	0.381517	1	0.983	4.22978e-210	T_2	RPS24
SH3YL11	7.12745e-210	0.605686	0.298	0.083	2.3904e-205	T_2	SH3YL1
RPS201	1.62801e-206	0.890218	0.918	0.704	5.46002e-202	T_2	RPS20
SARAF1	9.58559e-206	0.645726	0.963	0.806	3.21482e-201	T_2	SARAF
NDFIP1	5.60657e-201	0.770352	0.667	0.35	1.88033e-196	T_2	NDFIP1
SC5D1	2.41968e-197	0.772911	0.487	0.204	8.11513e-193	T_2	SC5D
GPR1831	1.57347e-193	0.854274	0.583	0.273	5.2771e-189	T_2	GPR183
PFDN5	2.40567e-181	0.482321	0.987	0.903	8.06812e-177	T_2	PFDN5
BTF3	1.7299e-176	0.537347	0.97	0.836	5.80175e-172	T_2	BTF3
SERINC5	6.00193e-171	0.506275	0.33	0.11	2.01293e-166	T_2	SERINC5
RPS4Y1	1.22774e-167	0.57162	0.933	0.782	4.11758e-163	T_2	RPS4Y1
COX7C	2.79322e-161	0.50078	0.965	0.834	9.36791e-157	T_2	COX7C
UQCRB	3.87233e-158	0.552126	0.937	0.748	1.2987e-153	T_2	UQCRB
TMEM123	4.01905e-151	0.584395	0.547	0.267	1.34791e-146	T_2	TMEM123
IL7R1	1.66006e-147	0.398408	0.978	0.575	5.56751e-143	T_2	IL7R
RGS101	6.32105e-143	0.605923	0.54	0.267	2.11995e-138	T_2	RGS10
EEF2	4.94791e-141	0.558568	0.875	0.657	1.65943e-136	T_2	EEF2
EIF3H1	9.30989e-137	0.60187	0.711	0.444	3.12235e-132	T_2	EIF3H
NAP1L1	2.17646e-136	0.613139	0.797	0.545	7.29943e-132	T_2	NAP1L1
C6orf481	4.47902e-135	0.590679	0.402	0.175	1.50217e-130	T_2	C6orf48
ABLIM1	5.98231e-128	0.478037	0.28	0.101	2.00635e-123	T_2	ABLIM1
EEF1D	7.82782e-128	0.420208	0.98	0.893	2.62529e-123	T_2	EEF1D
AP3M2	1.08753e-126	0.592331	0.308	0.121	3.64735e-122	T_2	AP3M2
RCAN3	1.8951e-125	0.490847	0.516	0.253	6.35578e-121	T_2	RCAN3
RIPOR2	1.86119e-121	0.546114	0.619	0.349	6.24205e-117	T_2	RIPOR2
NSA2	6.69028e-115	0.592974	0.695	0.444	2.24379e-110	T_2	NSA2
FOXP11	1.16774e-114	0.552964	0.617	0.353	3.91636e-110	T_2	FOXP1
SMDT1	1.27723e-109	0.517985	0.726	0.471	4.28358e-105	T_2	SMDT1
ALKBH7	2.06289e-109	0.492395	0.434	0.211	6.91852e-105	T_2	ALKBH7
BIRC3	1.34966e-107	0.659382	0.519	0.29	4.52649e-103	T_2	BIRC3
SOCS31	5.61636e-107	0.448272	0.304	0.125	1.88362e-102	T_2	SOCS3
YPEL51	1.90595e-104	0.568669	0.698	0.45	6.39217e-100	T_2	YPEL5
HINT1	5.15641e-104	0.443412	0.917	0.774	1.72936e-99	T_2	HINT1
CAMK4	2.89295e-100	0.408422	0.378	0.173	9.70237e-96	T_2	CAMK4
ANP32B	8.62473e-100	0.486274	0.681	0.438	2.89256e-95	T_2	ANP32B
IL6ST	1.0789e-99	0.442778	0.384	0.181	3.6184e-95	T_2	IL6ST
LEPROTL1	1.31135e-98	0.463282	0.822	0.595	4.39802e-94	T_2	LEPROTL1
SLC2A31	6.66041e-98	0.519867	0.56	0.324	2.23377e-93	T_2	SLC2A3
SNHG25	3.56326e-96	0.451783	0.388	0.188	1.19505e-91	T_2	SNHG25
SATB11	5.69683e-96	0.457801	0.39	0.191	1.9106e-91	T_2	SATB1
RSL1D1	1.8235e-92	0.46284	0.542	0.309	6.11566e-88	T_2	RSL1D1
PRKCA	2.66097e-92	0.399799	0.294	0.128	8.92437e-88	T_2	PRKCA
TXK	1.3388e-91	0.357185	0.299	0.128	4.49006e-87	T_2	TXK
HNRNPA1	3.24084e-90	0.417674	0.938	0.805	1.08691e-85	T_2	HNRNPA1
SAMHD1	2.48707e-89	0.544117	0.597	0.372	8.34114e-85	T_2	SAMHD1
C12orf571	8.8323e-87	0.459181	0.746	0.519	2.96218e-82	T_2	C12orf57
EPB41L4A-AS1	1.06235e-86	0.398677	0.336	0.157	3.56292e-82	T_2	EPB41L4A-AS1
EIF3L	1.88013e-86	0.465109	0.522	0.303	6.30557e-82	T_2	EIF3L
MCUB1	2.11294e-85	0.40085	0.448	0.235	7.08639e-81	T_2	MCUB
TOMM20	4.10785e-85	0.45545	0.693	0.47	1.37769e-80	T_2	TOMM20
SF1	1.37827e-83	0.442246	0.766	0.552	4.62245e-79	T_2	SF1
AQP31	1.04063e-82	0.380356	0.273	0.119	3.49008e-78	T_2	AQP3
SMCHD1	1.35205e-80	0.478143	0.768	0.561	4.53449e-76	T_2	SMCHD1
UXT	9.2479e-79	0.436071	0.691	0.47	3.10156e-74	T_2	UXT
PPA1	9.63761e-79	0.417486	0.453	0.253	3.23226e-74	T_2	PPA1
RPL17	1.41241e-76	0.392293	0.886	0.71	4.73695e-72	T_2	RPL17
RPS17	2.67422e-74	0.540116	0.617	0.429	8.96881e-70	T_2	RPS17
EIF2S3	1.60727e-73	0.391562	0.41	0.222	5.39046e-69	T_2	EIF2S3
EIF3F	8.10386e-71	0.389839	0.747	0.536	2.71787e-66	T_2	EIF3F
TMEM243	8.88697e-68	0.358585	0.459	0.263	2.98051e-63	T_2	TMEM243
SLC25A6	9.41342e-68	0.377064	0.806	0.615	3.15707e-63	T_2	SLC25A6
CD28	3.33343e-66	0.301976	0.262	0.121	1.11797e-61	T_2	CD28
C1orf1621	5.15565e-66	0.316331	0.288	0.14	1.7291e-61	T_2	C1orf162
EIF4B	8.20049e-65	0.400157	0.629	0.42	2.75028e-60	T_2	EIF4B
MAML2	1.63306e-63	0.323207	0.293	0.145	5.47696e-59	T_2	MAML2
TNFSF8	1.03328e-62	0.293574	0.262	0.125	3.46541e-58	T_2	TNFSF8
DGKA	9.28581e-62	0.257631	0.29	0.142	3.11428e-57	T_2	DGKA
COX4I1	7.98437e-61	0.311727	0.932	0.811	2.6778e-56	T_2	COX4I1
RNASET21	1.03498e-60	0.391585	0.561	0.359	3.47112e-56	T_2	RNASET2
ST13	2.95361e-56	0.387941	0.559	0.367	9.90582e-52	T_2	ST13
RGCC1	3.36361e-56	0.338633	0.614	0.414	1.12809e-51	T_2	RGCC
HAX1	1.30268e-53	0.446794	0.464	0.29	4.36894e-49	T_2	HAX1
STAT3	8.49743e-53	0.348699	0.574	0.383	2.84987e-48	T_2	STAT3
GADD45A	4.85304e-52	0.60086	0.346	0.209	1.62761e-47	T_2	GADD45A
BCAS21	8.54601e-51	0.38298	0.475	0.306	2.86616e-46	T_2	BCAS2
FTH11	6.71982e-50	0.381784	0.994	0.968	2.25369e-45	T_2	FTH1
PIK3IP11	6.03789e-49	0.313469	0.598	0.403	2.02499e-44	T_2	PIK3IP1
CCNI	2.90368e-48	0.312439	0.827	0.655	9.73836e-44	T_2	CCNI
IGBP1	3.1609e-48	0.26014	0.345	0.195	1.0601e-43	T_2	IGBP1
KLF3	3.48399e-47	0.319286	0.442	0.276	1.16846e-42	T_2	KLF3
COMMD6	4.34968e-46	0.2669	0.91	0.784	1.4588e-41	T_2	COMMD6
NSMCE3	5.53231e-46	0.371429	0.442	0.286	1.85542e-41	T_2	NSMCE3
EIF3D	6.81384e-46	0.299566	0.512	0.339	2.28523e-41	T_2	EIF3D
SERP1	9.48581e-46	0.290573	0.745	0.558	3.18135e-41	T_2	SERP1
TRAT11	2.30716e-45	0.252825	0.324	0.184	7.73775e-41	T_2	TRAT1
RHOH1	3.27415e-45	0.322007	0.484	0.314	1.09808e-40	T_2	RHOH
BCL11B1	8.52164e-45	0.290624	0.469	0.299	2.85799e-40	T_2	BCL11B
SNHG71	1.03222e-43	0.270936	0.447	0.282	3.46185e-39	T_2	SNHG7
RASGRP2	1.50856e-42	0.285106	0.348	0.207	5.05941e-38	T_2	RASGRP2
C1QBP	1.33704e-41	0.278873	0.426	0.27	4.48417e-37	T_2	C1QBP
FCMR	1.45801e-41	0.275286	0.332	0.195	4.88987e-37	T_2	FCMR
SORL1	7.96123e-41	0.280952	0.411	0.259	2.67004e-36	T_2	SORL1
FBL	5.85747e-39	0.264514	0.335	0.202	1.96448e-34	T_2	FBL
SVIP	2.54884e-37	0.275844	0.393	0.247	8.54831e-33	T_2	SVIP
DCXR1	4.48771e-36	0.297574	0.362	0.229	1.50509e-31	T_2	DCXR
SMAP2	8.12176e-36	0.271068	0.713	0.543	2.72388e-31	T_2	SMAP2
RSL24D1	7.9333e-35	0.285563	0.559	0.404	2.66067e-30	T_2	RSL24D1
CDKN1B	4.48153e-33	0.257373	0.522	0.367	1.50301e-28	T_2	CDKN1B
FAM107B	3.49674e-24	0.254092	0.589	0.449	1.17274e-19	T_2	FAM107B
RPS26	1.96447e-17	0.359718	0.891	0.85	6.58844e-13	T_2	RPS26
IL7R2	0	1.44253	0.939	0.52	0	T_3	IL7R
LMNA	0	1.08635	0.456	0.187	0	T_3	LMNA
ANXA1	0	0.899897	0.928	0.751	0	T_3	ANXA1
PHLDA1	0	0.874511	0.431	0.17	0	T_3	PHLDA1
GPR1832	0	0.85174	0.526	0.239	0	T_3	GPR183
CD40LG	0	0.846567	0.351	0.102	0	T_3	CD40LG
CXCR41	0	0.57393	0.981	0.916	0	T_3	CXCR4
ZFP36L2	0	0.527695	0.993	0.961	0	T_3	ZFP36L2
RPL411	0	0.335386	1	0.989	0	T_3	RPL41
RPL391	2.18649e-290	0.330985	0.999	0.979	7.33307e-286	T_3	RPL39
JUNB1	2.40424e-290	0.708666	0.923	0.775	8.06334e-286	T_3	JUNB
SARAF2	7.04772e-265	0.54348	0.927	0.791	2.36366e-260	T_3	SARAF
SRGN	3.32742e-256	0.494357	0.988	0.928	1.11595e-251	T_3	SRGN
VIM	8.23757e-255	0.603135	0.956	0.864	2.76272e-250	T_3	VIM
TPT12	1.60436e-254	0.348069	1	0.982	5.38069e-250	T_3	TPT1
TSC22D3	1.23254e-253	0.460109	0.987	0.927	4.13368e-249	T_3	TSC22D3
RPS281	1.24913e-253	0.304369	1	0.98	4.18934e-249	T_3	RPS28
RPS271	1.1371e-250	0.284391	1	0.989	3.8136e-246	T_3	RPS27
LTB2	1.13986e-250	0.698754	0.657	0.381	3.82286e-246	T_3	LTB
RGCC2	4.60447e-239	0.826821	0.623	0.379	1.54425e-234	T_3	RGCC
CD4	6.17314e-237	0.528838	0.267	0.09	2.07035e-232	T_3	CD4
GLIPR1	1.17562e-233	0.665115	0.655	0.422	3.9428e-229	T_3	GLIPR1
S100A11	7.73281e-233	0.561161	0.863	0.678	2.59343e-228	T_3	S100A11
MCL1	6.33154e-230	0.596351	0.802	0.605	2.12347e-225	T_3	MCL1
SAMSN1	1.063e-226	0.668902	0.703	0.49	3.56509e-222	T_3	SAMSN1
RPL341	1.94656e-225	0.285723	1	0.979	6.52838e-221	T_3	RPL34
S100A4	1.02983e-224	0.45148	0.988	0.892	3.45384e-220	T_3	S100A4
KLF6	3.87359e-217	0.564956	0.828	0.634	1.29912e-212	T_3	KLF6
LEPROTL11	1.76524e-216	0.547232	0.786	0.568	5.92027e-212	T_3	LEPROTL1
RCAN31	4.0665e-216	0.564955	0.457	0.227	1.36382e-211	T_3	RCAN3
FTH12	4.34751e-213	0.584202	0.996	0.963	1.45807e-208	T_3	FTH1
RPL302	5.53596e-212	0.267185	1	0.978	1.85665e-207	T_3	RPL30
MAF	3.99609e-210	0.784291	0.523	0.298	1.34021e-205	T_3	MAF
RPL281	5.43923e-210	0.283936	1	0.982	1.82421e-205	T_3	RPL28
ANKRD28	8.69781e-206	0.60512	0.429	0.212	2.91707e-201	T_3	ANKRD28
RPS292	1.87474e-199	0.294867	1	0.979	6.28751e-195	T_3	RPS29
PFKFB3	5.00459e-192	0.601508	0.35	0.162	1.67844e-187	T_3	PFKFB3
AC058791.1	1.20375e-188	0.624559	0.463	0.256	4.03715e-184	T_3	AC058791.1
TNFAIP3	1.82915e-188	0.751535	0.746	0.559	6.13461e-184	T_3	TNFAIP3
CRYBG1	6.44176e-187	0.649623	0.678	0.485	2.16044e-182	T_3	CRYBG1
PLP2	6.556e-186	0.525927	0.518	0.299	2.19875e-181	T_3	PLP2
RPL361	5.0332e-185	0.261829	0.999	0.975	1.68804e-180	T_3	RPL36
IL32	7.57216e-185	0.451993	0.98	0.849	2.53955e-180	T_3	IL32
INPP4B	6.44853e-175	0.479549	0.39	0.193	2.16271e-170	T_3	INPP4B
S100A10	6.92203e-175	0.436321	0.921	0.802	2.32151e-170	T_3	S100A10
RPS211	2.07074e-172	0.295365	0.997	0.963	6.94484e-168	T_3	RPS21
RPS252	3.40759e-171	0.265646	0.998	0.969	1.14284e-166	T_3	RPS25
PPP1CB	7.93974e-167	0.530336	0.665	0.465	2.66283e-162	T_3	PPP1CB
RPL102	2.68337e-164	0.260217	1	0.987	8.9995e-160	T_3	RPL10
PDE4B	4.10982e-164	0.524716	0.488	0.285	1.37835e-159	T_3	PDE4B
KLRB1	5.02477e-160	0.8701	0.571	0.39	1.68521e-155	T_3	KLRB1
RPLP12	4.22851e-158	0.267238	1	0.984	1.41816e-153	T_3	RPLP1
PTGER4	9.20966e-157	0.524989	0.618	0.42	3.08874e-152	T_3	PTGER4
RPL141	3.2926e-152	0.27817	0.998	0.964	1.10427e-147	T_3	RPL14
FOSB1	2.10836e-142	0.586894	0.703	0.523	7.07103e-138	T_3	FOSB
PBXIP1	1.68282e-137	0.425463	0.408	0.23	5.64383e-133	T_3	PBXIP1
NFKBIA	7.61168e-136	0.450242	0.827	0.687	2.5528e-131	T_3	NFKBIA
TRAC1	8.90403e-136	0.392267	0.805	0.593	2.98623e-131	T_3	TRAC
GPR171	5.86836e-133	0.541606	0.431	0.256	1.96813e-128	T_3	GPR171
PAG1	9.52993e-133	0.434975	0.345	0.182	3.19615e-128	T_3	PAG1
RPL242	5.25004e-132	0.251385	0.994	0.953	1.76076e-127	T_3	RPL24
AC016831.5	2.7293e-129	0.455507	0.293	0.146	9.15353e-125	T_3	AC016831.5
PDCD4	1.20415e-125	0.442855	0.693	0.521	4.03849e-121	T_3	PDCD4
CRIP1	2.50857e-125	0.538745	0.758	0.595	8.41324e-121	T_3	CRIP1
COTL1	2.09055e-123	0.37627	0.543	0.346	7.01128e-119	T_3	COTL1
UBC1	1.46339e-120	0.325964	0.974	0.908	4.9079e-116	T_3	UBC
CD2	2.16517e-120	0.346057	0.847	0.69	7.26153e-116	T_3	CD2
FKBP5	1.08919e-116	0.430521	0.677	0.51	3.65294e-112	T_3	FKBP5
CITED2	1.90112e-116	0.386318	0.519	0.342	6.37596e-112	T_3	CITED2
RPLP02	1.88475e-115	0.35518	0.923	0.808	6.32108e-111	T_3	RPLP0
TENT5C	2.35362e-115	0.442501	0.453	0.283	7.89357e-111	T_3	TENT5C
CD52	3.46673e-113	0.311843	0.925	0.746	1.16267e-108	T_3	CD52
CDC14A	4.94885e-112	0.419203	0.284	0.147	1.65974e-107	T_3	CDC14A
EZR	3.49429e-108	0.470238	0.69	0.539	1.17191e-103	T_3	EZR
ITM2B	2.10679e-106	0.293725	0.938	0.859	7.06575e-102	T_3	ITM2B
UGP2	1.41945e-105	0.475785	0.494	0.339	4.76056e-101	T_3	UGP2
ELF1	1.69013e-105	0.426979	0.708	0.562	5.66837e-101	T_3	ELF1
RPL382	3.50946e-105	0.250143	0.98	0.921	1.177e-100	T_3	RPL38
PPP1R2	8.11679e-104	0.434033	0.587	0.424	2.72221e-99	T_3	PPP1R2
ARL4A	8.6072e-103	0.407965	0.312	0.174	2.88668e-98	T_3	ARL4A
TGIF1	1.15055e-102	0.461851	0.287	0.157	3.8587e-98	T_3	TGIF1
ARID5B	3.04817e-101	0.491862	0.483	0.33	1.02229e-96	T_3	ARID5B
IFNGR1	6.5998e-100	0.487598	0.49	0.333	2.21344e-95	T_3	IFNGR1
RBPJ	1.67713e-96	0.433388	0.359	0.217	5.62475e-92	T_3	RBPJ
PARP8	2.84219e-96	0.360237	0.561	0.395	9.53214e-92	T_3	PARP8
NR3C1	4.67401e-95	0.469307	0.459	0.313	1.56757e-90	T_3	NR3C1
BTG1	5.0033e-95	0.312013	0.996	0.981	1.67801e-90	T_3	BTG1
MIF	1.19823e-93	0.38035	0.629	0.477	4.01863e-89	T_3	MIF
ZFP36	1.9364e-91	0.294101	0.862	0.744	6.49429e-87	T_3	ZFP36
RORA	4.12647e-91	0.414701	0.6	0.452	1.38393e-86	T_3	RORA
CXCR6	6.31938e-91	0.369991	0.268	0.14	2.11939e-86	T_3	CXCR6
CD44	2.61398e-90	0.311783	0.73	0.578	8.76677e-86	T_3	CD44
RPL36A1	1.76053e-89	0.285435	0.91	0.803	5.90448e-85	T_3	RPL36A
MYADM	1.61976e-88	0.435999	0.42	0.275	5.43236e-84	T_3	MYADM
CDKN1B1	4.72958e-88	0.410276	0.494	0.349	1.58621e-83	T_3	CDKN1B
TIMP1	5.77079e-88	0.316204	0.413	0.262	1.93541e-83	T_3	TIMP1
FAM129A	1.74149e-83	0.362832	0.329	0.2	5.8406e-79	T_3	FAM129A
STK4	1.78419e-83	0.296668	0.865	0.761	5.98382e-79	T_3	STK4
THEM4	2.62553e-83	0.305552	0.304	0.178	8.80549e-79	T_3	THEM4
ZC3HAV1	6.17966e-81	0.349502	0.588	0.441	2.07254e-76	T_3	ZC3HAV1
FXYD5	6.19396e-80	0.33341	0.716	0.575	2.07733e-75	T_3	FXYD5
TRAT12	7.92386e-79	0.343523	0.292	0.17	2.6575e-74	T_3	TRAT1
HINT11	5.00336e-78	0.272615	0.877	0.762	1.67803e-73	T_3	HINT1
SC5D2	5.01659e-77	0.360331	0.328	0.203	1.68246e-72	T_3	SC5D
PPP1R10	4.40823e-76	0.377239	0.535	0.395	1.47843e-71	T_3	PPP1R10
DUSP51	7.05352e-76	0.407155	0.301	0.185	2.36561e-71	T_3	DUSP5
CREM	1.70497e-74	0.395404	0.636	0.497	5.71812e-70	T_3	CREM
EML4	4.43177e-74	0.277444	0.495	0.347	1.48633e-69	T_3	EML4
PER1	6.41488e-74	0.328302	0.334	0.212	2.15142e-69	T_3	PER1
ITK	2.02391e-72	0.321428	0.491	0.35	6.78778e-68	T_3	ITK
AC026979.2	1.15866e-71	0.332622	0.318	0.197	3.88592e-67	T_3	AC026979.2
LDHB2	1.17423e-71	0.259471	0.68	0.526	3.93813e-67	T_3	LDHB
AHNAK	1.43316e-71	0.299462	0.78	0.658	4.80654e-67	T_3	AHNAK
RPL171	2.16475e-70	0.297857	0.811	0.703	7.26015e-66	T_3	RPL17
PCNX1	3.16119e-68	0.291563	0.331	0.21	1.0602e-63	T_3	PCNX1
PABPC12	2.05928e-67	0.282146	0.871	0.774	6.90641e-63	T_3	PABPC1
YPEL52	6.68099e-67	0.285407	0.587	0.442	2.24067e-62	T_3	YPEL5
CKLF	1.10309e-65	0.286008	0.56	0.418	3.69953e-61	T_3	CKLF
CORO1B	1.23324e-64	0.315717	0.3	0.189	4.13605e-60	T_3	CORO1B
PRDX1	2.09453e-64	0.303277	0.531	0.397	7.02463e-60	T_3	PRDX1
TOB1	1.14824e-62	0.492151	0.46	0.349	3.85098e-58	T_3	TOB1
SPOCK2	1.56289e-61	0.269013	0.534	0.397	5.24162e-57	T_3	SPOCK2
ODF2L	2.28067e-61	0.301354	0.387	0.265	7.6489e-57	T_3	ODF2L
CCNH	2.37186e-61	0.326643	0.517	0.393	7.95475e-57	T_3	CCNH
RPS261	7.78886e-61	0.288413	0.907	0.838	2.61223e-56	T_3	RPS26
ITM2A	1.99213e-59	0.304154	0.575	0.444	6.68122e-55	T_3	ITM2A
AC020916.1	9.21111e-59	0.293235	0.347	0.23	3.08922e-54	T_3	AC020916.1
TSPYL21	9.85345e-59	0.278274	0.423	0.298	3.30465e-54	T_3	TSPYL2
TXN	1.11412e-58	0.289039	0.592	0.465	3.73655e-54	T_3	TXN
RNASET22	1.98326e-58	0.278044	0.477	0.35	6.65146e-54	T_3	RNASET2
IDS	1.76586e-57	0.295944	0.541	0.418	5.92233e-53	T_3	IDS
TXNIP	2.66141e-57	0.26657	0.968	0.931	8.92583e-53	T_3	TXNIP
RGS1	4.80282e-57	0.541775	0.49	0.389	1.61077e-52	T_3	RGS1
USP36	4.84412e-57	0.299813	0.335	0.226	1.62462e-52	T_3	USP36
PRDM1	3.67238e-56	0.270759	0.69	0.56	1.23164e-51	T_3	PRDM1
PDCL3	4.26682e-56	0.355792	0.322	0.219	1.43101e-51	T_3	PDCL3
HMGB2	1.02017e-53	0.261984	0.526	0.401	3.42144e-49	T_3	HMGB2
TLK1	1.43575e-53	0.250751	0.318	0.21	4.81521e-49	T_3	TLK1
G3BP2	2.72038e-53	0.326676	0.503	0.393	9.12363e-49	T_3	G3BP2
HNRNPUL1	1.53388e-52	0.280367	0.454	0.34	5.14431e-48	T_3	HNRNPUL1
TTC39C	4.08745e-52	0.256155	0.264	0.169	1.37085e-47	T_3	TTC39C
TRBC2	5.9623e-52	0.270414	0.814	0.731	1.99964e-47	T_3	TRBC2
BIRC31	6.04538e-51	0.330155	0.398	0.288	2.0275e-46	T_3	BIRC3
PTGER2	1.17506e-49	0.274719	0.312	0.211	3.94091e-45	T_3	PTGER2
EVI2A	2.81296e-45	0.254118	0.3	0.206	9.43409e-41	T_3	EVI2A
CNOT6L	5.66611e-45	0.274725	0.673	0.574	1.9003e-40	T_3	CNOT6L
DCTN6	5.83525e-44	0.270246	0.277	0.188	1.95703e-39	T_3	DCTN6
DNAJB91	1.36543e-43	0.266835	0.274	0.186	4.57938e-39	T_3	DNAJB9
PLIN2	3.455e-42	0.344848	0.306	0.218	1.15874e-37	T_3	PLIN2
HERPUD1	4.65271e-39	0.253558	0.566	0.463	1.56042e-34	T_3	HERPUD1
UBE2S1	1.37772e-37	0.292567	0.536	0.441	4.62059e-33	T_3	UBE2S
MRPL1	1.0457e-20	0.261906	0.342	0.28	3.50707e-16	T_3	MRPL1
CCL4L2	0	1.95809	0.604	0.309	0	T_4	CCL4L2
GZMK	0	1.6724	0.885	0.364	0	T_4	GZMK
CCL4	0	1.59026	0.934	0.66	0	T_4	CCL4
CRTAM	0	1.12667	0.314	0.101	0	T_4	CRTAM
CCL5	0	0.987924	0.992	0.775	0	T_4	CCL5
CD8B	0	0.948405	0.516	0.229	0	T_4	CD8B
JUND1	0	0.823368	0.982	0.925	0	T_4	JUND
DUSP2	1.03909e-303	0.852079	0.861	0.698	3.4849e-299	T_4	DUSP2
CD8A	4.4007e-283	0.79521	0.541	0.267	1.47591e-278	T_4	CD8A
TSC22D31	4.89204e-257	0.630161	0.979	0.931	1.64069e-252	T_4	TSC22D3
DUSP11	5.87463e-256	0.725242	0.866	0.689	1.97023e-251	T_4	DUSP1
ZFP36L21	7.3355e-245	0.531962	0.989	0.963	2.46018e-240	T_4	ZFP36L2
FOSB2	1.34914e-241	0.702633	0.762	0.515	4.52475e-237	T_4	FOSB
CXCR42	7.46199e-223	0.481629	0.975	0.92	2.5026e-218	T_4	CXCR4
DTHD1	2.8806e-212	0.712077	0.306	0.121	9.66094e-208	T_4	DTHD1
CXCR61	6.91074e-211	0.73281	0.324	0.132	2.31772e-206	T_4	CXCR6
RGS11	1.25303e-198	0.949293	0.577	0.371	4.20242e-194	T_4	RGS1
IL321	2.02208e-176	0.426053	0.972	0.855	6.78164e-172	T_4	IL32
ZFP361	1.77853e-169	0.567789	0.871	0.746	5.96484e-165	T_4	ZFP36
FOS1	1.64514e-161	0.921355	0.753	0.572	5.51748e-157	T_4	FOS
SRSF7	5.94771e-161	0.491013	0.897	0.828	1.99474e-156	T_4	SRSF7
2023-06-01	1.4519e-160	0.924578	0.666	0.477	4.86938e-156	T_4	JUN
KLF61	1.16334e-146	0.69888	0.787	0.651	3.90161e-142	T_4	KLF6
CD74	2.12189e-142	0.655131	0.652	0.51	7.11638e-138	T_4	CD74
SH2D1A	1.49423e-124	0.566892	0.415	0.26	5.01134e-120	T_4	SH2D1A
HLA-DPB1	3.2354e-108	0.446338	0.598	0.435	1.08509e-103	T_4	HLA-DPB1
H3F3B1	2.95861e-105	0.292041	0.984	0.952	9.92259e-101	T_4	H3F3B
CST7	2.11782e-104	0.293649	0.875	0.69	7.10274e-100	T_4	CST7
HLA-DRB1	5.11489e-101	0.539645	0.51	0.342	1.71543e-96	T_4	HLA-DRB1
HIST1H4C	7.67865e-99	0.430575	0.733	0.642	2.57526e-94	T_4	HIST1H4C
CD3D	3.54707e-97	0.306649	0.863	0.687	1.18962e-92	T_4	CD3D
IER5L	5.88183e-97	0.526446	0.255	0.135	1.97265e-92	T_4	IER5L
HLA-DPA1	1.72718e-96	0.446798	0.527	0.379	5.79261e-92	T_4	HLA-DPA1
GZMA	5.22306e-95	0.298357	0.91	0.704	1.75171e-90	T_4	GZMA
PPDPF	7.04535e-94	0.419027	0.714	0.614	2.36287e-89	T_4	PPDPF
HCST	1.22084e-91	0.262492	0.955	0.876	4.09446e-87	T_4	HCST
AC020916.11	2.02793e-91	0.651139	0.363	0.231	6.80127e-87	T_4	AC020916.1
NR4A21	2.93218e-91	0.472076	0.613	0.491	9.83394e-87	T_4	NR4A2
TRAC2	1.15232e-90	0.36985	0.757	0.613	3.86464e-86	T_4	TRAC
CITED21	3.07698e-89	0.63077	0.486	0.357	1.03196e-84	T_4	CITED2
HLA-DQB1	4.54694e-89	0.50976	0.288	0.168	1.52495e-84	T_4	HLA-DQB1
ALOX5AP	1.02213e-88	0.397853	0.618	0.479	3.428e-84	T_4	ALOX5AP
CD271	3.02469e-88	0.473622	0.306	0.182	1.01442e-83	T_4	CD27
COTL11	1.75405e-85	0.471196	0.493	0.365	5.88272e-81	T_4	COTL1
CD69	3.46609e-85	0.531618	0.784	0.703	1.16246e-80	T_4	CD69
TRGC2	7.46003e-85	0.477474	0.354	0.22	2.50195e-80	T_4	TRGC2
CD441	1.09027e-80	0.385017	0.694	0.593	3.65655e-76	T_4	CD44
HLA-DRA	1.12737e-79	0.560427	0.373	0.249	3.78096e-75	T_4	HLA-DRA
TERF2IP	2.2985e-78	0.455181	0.576	0.488	7.70871e-74	T_4	TERF2IP
PPP1R15A1	2.72043e-78	0.364085	0.506	0.371	9.12377e-74	T_4	PPP1R15A
TUBB4B1	6.38913e-77	0.465559	0.59	0.479	2.14279e-72	T_4	TUBB4B
TAGAP	9.75515e-75	0.52622	0.471	0.365	3.27168e-70	T_4	TAGAP
ITM2A1	1.71714e-73	0.446145	0.558	0.453	5.75894e-69	T_4	ITM2A
JUNB2	2.11898e-73	0.311621	0.891	0.788	7.10663e-69	T_4	JUNB
LAG3	1.03914e-72	0.378812	0.255	0.148	3.48507e-68	T_4	LAG3
GZMM	7.59817e-71	0.291239	0.794	0.689	2.54828e-66	T_4	GZMM
LYAR	1.8344e-69	0.398017	0.459	0.341	6.15221e-65	T_4	LYAR
TUBA1A	1.03037e-68	0.478405	0.492	0.393	3.45565e-64	T_4	TUBA1A
BTG11	2.05792e-68	0.251596	0.994	0.982	6.90186e-64	T_4	BTG1
CD3E	7.77153e-68	0.287155	0.812	0.697	2.60642e-63	T_4	CD3E
HERPUD11	4.70944e-66	0.408328	0.565	0.468	1.57945e-61	T_4	HERPUD1
CYTOR	4.87148e-66	0.403417	0.45	0.336	1.6338e-61	T_4	CYTOR
RNF19A	6.59211e-62	0.432229	0.509	0.41	2.21086e-57	T_4	RNF19A
MYADM1	1.26989e-58	0.422841	0.391	0.287	4.25895e-54	T_4	MYADM
TENT5C1	6.77824e-56	0.384425	0.402	0.302	2.27329e-51	T_4	TENT5C
TRBC21	1.00633e-55	0.332136	0.788	0.74	3.37504e-51	T_4	TRBC2
PIK3R1	5.06698e-54	0.383959	0.674	0.6	1.69936e-49	T_4	PIK3R1
SERTAD11	1.12245e-53	0.411466	0.371	0.275	3.76448e-49	T_4	SERTAD1
MCL11	1.40897e-53	0.34445	0.706	0.636	4.72541e-49	T_4	MCL1
CD81	1.47884e-53	0.266247	0.719	0.648	4.95974e-49	T_4	CD81
UBE2S2	3.23017e-51	0.301649	0.536	0.445	1.08334e-46	T_4	UBE2S
GNAS	7.75578e-51	0.258155	0.78	0.725	2.60113e-46	T_4	GNAS
RASGEF1B	3.45496e-49	0.372152	0.254	0.167	1.15872e-44	T_4	RASGEF1B
FABP5	3.64243e-48	0.350646	0.251	0.165	1.2216e-43	T_4	FABP5
GADD45B1	5.53468e-48	0.368546	0.494	0.401	1.85622e-43	T_4	GADD45B
TC2N	4.4583e-46	0.292497	0.407	0.315	1.49523e-41	T_4	TC2N
AMD1	5.90122e-44	0.318554	0.495	0.42	1.97915e-39	T_4	AMD1
CD84	6.94875e-43	0.286337	0.284	0.196	2.33047e-38	T_4	CD84
MARCKSL11	2.25584e-41	0.416828	0.279	0.203	7.56564e-37	T_4	MARCKSL1
PARP81	1.28116e-40	0.256048	0.498	0.417	4.29677e-36	T_4	PARP8
ZNF831	2.04368e-40	0.326376	0.28	0.201	6.8541e-36	T_4	ZNF831
TUBA4A	3.38485e-40	0.360457	0.562	0.503	1.13521e-35	T_4	TUBA4A
RGCC3	1.12373e-39	0.421231	0.505	0.416	3.76876e-35	T_4	RGCC
SAT1	2.51653e-39	0.308626	0.65	0.592	8.43993e-35	T_4	SAT1
NFKBIA1	3.29956e-39	0.257026	0.77	0.706	1.10661e-34	T_4	NFKBIA
BTG21	1.10878e-38	0.286738	0.627	0.559	3.71862e-34	T_4	BTG2
CKLF1	6.05178e-37	0.267636	0.505	0.437	2.02965e-32	T_4	CKLF
CMC1	3.00602e-36	0.366523	0.408	0.327	1.00816e-31	T_4	CMC1
ZNF3311	2.18066e-35	0.390995	0.483	0.405	7.31351e-31	T_4	ZNF331
TSPYL22	8.02916e-32	0.357151	0.385	0.312	2.69282e-27	T_4	TSPYL2
PLA2G16	1.83119e-31	0.261141	0.266	0.198	6.14146e-27	T_4	PLA2G16
PTMS	4.95955e-31	0.320773	0.281	0.209	1.66333e-26	T_4	PTMS
MAF1	1.18588e-27	0.293098	0.406	0.335	3.97721e-23	T_4	MAF
ZBTB38	5.76906e-24	0.251111	0.356	0.298	1.93483e-19	T_4	ZBTB38
H2AFX1	3.03933e-23	0.281411	0.255	0.2	1.01933e-18	T_4	H2AFX
ID2	4.81897e-21	0.272403	0.609	0.558	1.61619e-16	T_4	ID2
ANKRD281	5.38827e-07	0.272415	0.278	0.256	0.0180712	T_4	ANKRD28
FGFBP2	0	1.77681	0.87	0.157	0	T_5	FGFBP2
GZMH	0	1.77033	0.974	0.403	0	T_5	GZMH
GNLY	0	1.56549	0.886	0.24	0	T_5	GNLY
GZMB	0	1.40499	0.912	0.259	0	T_5	GZMB
NKG7	0	1.39092	0.999	0.583	0	T_5	NKG7
ZEB2	0	1.1932	0.721	0.246	0	T_5	ZEB2
ITGB1	0	1.15515	0.847	0.511	0	T_5	ITGB1
CD521	0	1.07027	0.971	0.761	0	T_5	CD52
CD3G	0	1.01235	0.923	0.608	0	T_5	CD3G
C12orf75	0	1.00575	0.753	0.354	0	T_5	C12orf75
PRF1	0	0.978553	0.914	0.42	0	T_5	PRF1
TRGC21	0	0.975328	0.546	0.206	0	T_5	TRGC2
ADGRG1	0	0.975075	0.474	0.111	0	T_5	ADGRG1
FLNA	0	0.974528	0.807	0.429	0	T_5	FLNA
LAIR2	0	0.94067	0.45	0.118	0	T_5	LAIR2
PLEK	0	0.929231	0.523	0.168	0	T_5	PLEK
EFHD2	0	0.901398	0.792	0.371	0	T_5	EFHD2
KLRD1	0	0.867426	0.74	0.328	0	T_5	KLRD1
HLA-DPB11	0	0.842116	0.795	0.423	0	T_5	HLA-DPB1
SH3BGRL3	0	0.79752	0.993	0.905	0	T_5	SH3BGRL3
CD3D1	0	0.786454	0.943	0.691	0	T_5	CD3D
C1orf21	0	0.776613	0.401	0.109	0	T_5	C1orf21
CX3CR1	0	0.732876	0.314	0.073	0	T_5	CX3CR1
TMSB10	0	0.575886	0.999	0.985	0	T_5	TMSB10
B2M	0	0.458909	1	0.998	0	T_5	B2M
HLA-DRB11	2.96426e-287	0.900058	0.692	0.331	9.94155e-283	T_5	HLA-DRB1
SPON2	1.37632e-284	0.640402	0.566	0.22	4.6159e-280	T_5	SPON2
HLA-C	7.50123e-283	0.49271	1	0.979	2.51576e-278	T_5	HLA-C
KLRG1	3.7331e-282	0.782137	0.602	0.257	1.25201e-277	T_5	KLRG1
PFN1	2.02311e-274	0.606174	0.989	0.902	6.7851e-270	T_5	PFN1
S100A41	9.18854e-244	0.612683	0.986	0.904	3.08165e-239	T_5	S100A4
S1PR5	5.0733e-243	0.641457	0.314	0.09	1.70148e-238	T_5	S1PR5
CST71	5.97864e-218	0.559059	0.959	0.694	2.00512e-213	T_5	CST7
SPN	1.1222e-217	0.732978	0.556	0.269	3.76364e-213	T_5	SPN
RAP1B	6.51809e-217	0.673902	0.847	0.596	2.18604e-212	T_5	RAP1B
FCGR3A	5.25969e-216	0.496218	0.449	0.161	1.764e-211	T_5	FCGR3A
CALM1	2.9764e-215	0.461604	0.996	0.948	9.98226e-211	T_5	CALM1
HLA-B	5.15647e-210	0.396699	0.999	0.983	1.72938e-205	T_5	HLA-B
ABHD17A	8.48498e-204	0.655209	0.767	0.481	2.84569e-199	T_5	ABHD17A
ARPC2	3.19854e-203	0.549425	0.96	0.833	1.07273e-198	T_5	ARPC2
TGFBR3	3.59495e-197	0.633625	0.329	0.115	1.20567e-192	T_5	TGFBR3
SYNE1	4.30464e-196	0.689652	0.605	0.314	1.44369e-191	T_5	SYNE1
CTSC	8.66232e-195	0.701998	0.719	0.436	2.90517e-190	T_5	CTSC
MYOM2	8.77305e-194	0.543034	0.283	0.084	2.9423e-189	T_5	MYOM2
CD8A1	8.55207e-193	0.705758	0.576	0.286	2.86819e-188	T_5	CD8A
KLF31	4.87623e-192	0.725762	0.531	0.26	1.63539e-187	T_5	KLF3
HLA-DPA11	3.90794e-191	0.656253	0.675	0.372	1.31064e-186	T_5	HLA-DPA1
ACTB	3.51235e-188	0.533666	0.996	0.97	1.17797e-183	T_5	ACTB
SELPLG	2.49815e-175	0.638155	0.413	0.18	8.37828e-171	T_5	SELPLG
FGL2	1.23633e-173	0.636744	0.359	0.141	4.14639e-169	T_5	FGL2
PLAC8	4.77995e-157	0.519583	0.559	0.287	1.6031e-152	T_5	PLAC8
CTSW	6.29395e-156	0.495512	0.838	0.563	2.11086e-151	T_5	CTSW
TNFRSF1B	1.59971e-152	0.622366	0.663	0.415	5.3651e-148	T_5	TNFRSF1B
SUB1	1.07799e-145	0.528759	0.878	0.702	3.61536e-141	T_5	SUB1
CFL1	4.53758e-142	0.411629	0.982	0.905	1.52181e-137	T_5	CFL1
PTP4A2	2.7736e-139	0.592967	0.693	0.454	9.3021e-135	T_5	PTP4A2
GZMA1	5.29562e-134	0.452365	0.965	0.714	1.77604e-129	T_5	GZMA
SSBP3	6.02884e-133	0.501932	0.266	0.101	2.02195e-128	T_5	SSBP3
MYL12A	2.0991e-131	0.393096	0.982	0.923	7.03995e-127	T_5	MYL12A
LINC01871	6.65936e-129	0.565191	0.612	0.359	2.23342e-124	T_5	LINC01871
MSN	7.1216e-128	0.518533	0.775	0.553	2.38844e-123	T_5	MSN
MYL12B	9.42117e-126	0.441216	0.927	0.788	3.15967e-121	T_5	MYL12B
LCP1	8.581e-123	0.501527	0.857	0.665	2.87789e-118	T_5	LCP1
GPR65	1.18495e-122	0.533729	0.579	0.339	3.9741e-118	T_5	GPR65
HLA-E	8.05619e-121	0.34875	0.992	0.946	2.70188e-116	T_5	HLA-E
BTN3A2	7.47752e-120	0.510969	0.555	0.325	2.50781e-115	T_5	BTN3A2
RIPOR21	3.29629e-118	0.505603	0.58	0.347	1.10551e-113	T_5	RIPOR2
TBX21	3.60918e-117	0.477989	0.31	0.134	1.21045e-112	T_5	TBX21
GNG2	9.06446e-117	0.50792	0.588	0.355	3.04004e-112	T_5	GNG2
SH3BP5	1.45921e-116	0.522852	0.409	0.209	4.89389e-112	T_5	SH3BP5
PPIA	2.20029e-116	0.403861	0.964	0.861	7.37934e-112	T_5	PPIA
DSTN	2.47934e-116	0.586089	0.584	0.366	8.31523e-112	T_5	DSTN
LITAF	5.68916e-115	0.472252	0.724	0.49	1.90803e-110	T_5	LITAF
PPP1CA	4.24275e-114	0.52022	0.585	0.362	1.42293e-109	T_5	PPP1CA
ADGRE5	1.43884e-111	0.493715	0.678	0.453	4.82559e-107	T_5	ADGRE5
PTPRC	6.49516e-109	0.350844	0.978	0.923	2.17835e-104	T_5	PTPRC
ITGAL	1.11019e-108	0.485166	0.556	0.332	3.72335e-104	T_5	ITGAL
ADRB2	3.88902e-108	0.446159	0.292	0.127	1.3043e-103	T_5	ADRB2
TES	5.06482e-107	0.524218	0.404	0.212	1.69864e-102	T_5	TES
S100A6	2.09758e-104	0.353605	0.981	0.91	7.03487e-100	T_5	S100A6
PPP2R5C	4.37812e-104	0.432434	0.871	0.695	1.46833e-99	T_5	PPP2R5C
ITGB2	3.39115e-103	0.41158	0.825	0.621	1.13732e-98	T_5	ITGB2
CYBA	5.60572e-100	0.299102	0.981	0.914	1.88005e-95	T_5	CYBA
YWHAQ	3.42606e-98	0.514158	0.564	0.362	1.14903e-93	T_5	YWHAQ
ABI3	2.51954e-97	0.402313	0.275	0.121	8.45004e-93	T_5	ABI3
LPCAT1	4.09427e-97	0.394588	0.269	0.117	1.37314e-92	T_5	LPCAT1
CD8B1	1.65684e-96	0.411955	0.478	0.258	5.55672e-92	T_5	CD8B
RAB29	1.30067e-95	0.436743	0.336	0.166	4.36219e-91	T_5	RAB29
DBI	2.28777e-95	0.415494	0.767	0.555	7.67274e-91	T_5	DBI
FCRL6	2.29474e-95	0.399443	0.257	0.11	7.69609e-91	T_5	FCRL6
S1PR4	4.35486e-95	0.527082	0.405	0.226	1.46053e-90	T_5	S1PR4
RNF213	1.006e-94	0.414835	0.829	0.663	3.37394e-90	T_5	RNF213
EMP3	1.41606e-94	0.410262	0.872	0.713	4.74917e-90	T_5	EMP3
TPST2	5.03853e-94	0.42687	0.352	0.176	1.68982e-89	T_5	TPST2
ACTR3	1.18581e-93	0.482071	0.695	0.501	3.97697e-89	T_5	ACTR3
ORAI1	5.11223e-93	0.461504	0.464	0.269	1.71454e-88	T_5	ORAI1
MYL6	1.69421e-90	0.319773	0.972	0.895	5.68205e-86	T_5	MYL6
BIN2	4.295e-88	0.435215	0.64	0.436	1.44046e-83	T_5	BIN2
SAMD3	1.43975e-85	0.401452	0.563	0.35	4.82862e-81	T_5	SAMD3
MIR4435-2HG	5.18347e-85	0.3854	0.277	0.13	1.73843e-80	T_5	MIR4435-2HG
ARPC5	1.5718e-84	0.437488	0.708	0.525	5.2715e-80	T_5	ARPC5
MIAT	2.30616e-83	0.358666	0.253	0.114	7.73441e-79	T_5	MIAT
HLA-DQA1	1.06399e-81	0.411165	0.252	0.115	3.56842e-77	T_5	HLA-DQA1
ARPC3	3.09553e-81	0.355	0.888	0.752	1.03818e-76	T_5	ARPC3
EBP	2.89449e-80	0.435135	0.317	0.165	9.70755e-76	T_5	EBP
ARL4C	4.18667e-80	0.354978	0.877	0.708	1.40412e-75	T_5	ARL4C
CD99	6.01144e-80	0.336401	0.904	0.76	2.01612e-75	T_5	CD99
SYNE2	1.59129e-79	0.402289	0.734	0.535	5.33685e-75	T_5	SYNE2
POMP	1.83748e-79	0.41653	0.575	0.387	6.16254e-75	T_5	POMP
LRRFIP1	2.94368e-79	0.420554	0.697	0.515	9.87253e-75	T_5	LRRFIP1
AES	7.4722e-79	0.380886	0.857	0.721	2.50603e-74	T_5	AES
MYO1G	2.38095e-78	0.407504	0.396	0.226	7.98523e-74	T_5	MYO1G
SSBP4	2.85048e-77	0.396746	0.48	0.293	9.55995e-73	T_5	SSBP4
MBP	1.80693e-76	0.397838	0.645	0.448	6.06008e-72	T_5	MBP
PDE4D	7.64702e-76	0.415412	0.358	0.199	2.56466e-71	T_5	PDE4D
CAP1	1.13333e-75	0.40925	0.645	0.461	3.80095e-71	T_5	CAP1
CD6	2.09939e-75	0.435469	0.372	0.213	7.04093e-71	T_5	CD6
PSMB9	2.57025e-75	0.406749	0.72	0.546	8.62012e-71	T_5	PSMB9
PSMB8	3.18245e-75	0.397114	0.577	0.384	1.06733e-70	T_5	PSMB8
MTPN	2.44344e-74	0.436519	0.514	0.336	8.19482e-70	T_5	MTPN
RNF166	4.45898e-73	0.375746	0.393	0.228	1.49545e-68	T_5	RNF166
RAP2B	7.83085e-73	0.412873	0.403	0.237	2.62631e-68	T_5	RAP2B
AKNA	3.02961e-72	0.402567	0.632	0.445	1.01607e-67	T_5	AKNA
METRNL	4.41023e-72	0.322243	0.56	0.359	1.4791e-67	T_5	METRNL
HCST1	5.7764e-72	0.294951	0.973	0.88	1.93729e-67	T_5	HCST
GZMM1	1.3032e-71	0.307287	0.87	0.688	4.37066e-67	T_5	GZMM
P2RY8	3.87096e-70	0.383948	0.261	0.132	1.29824e-65	T_5	P2RY8
LGALS1	5.53359e-70	0.391539	0.762	0.584	1.85585e-65	T_5	LGALS1
CD47	1.65286e-69	0.391407	0.639	0.46	5.54337e-65	T_5	CD47
MYBL1	1.90586e-69	0.37743	0.509	0.323	6.39189e-65	T_5	MYBL1
IFITM1	2.17048e-69	0.373165	0.751	0.578	7.27934e-65	T_5	IFITM1
TPM3	3.4442e-69	0.359255	0.818	0.662	1.15512e-64	T_5	TPM3
PSME1	3.84352e-69	0.350839	0.808	0.659	1.28904e-64	T_5	PSME1
KLF13	1.1662e-68	0.403355	0.586	0.407	3.91121e-64	T_5	KLF13
PYHIN1	1.30333e-68	0.345349	0.538	0.344	4.37111e-64	T_5	PYHIN1
RASSF1	1.48151e-66	0.384733	0.3	0.162	4.96868e-62	T_5	RASSF1
ARPC1B	2.46527e-66	0.371967	0.757	0.594	8.26803e-62	T_5	ARPC1B
CALR	5.49916e-66	0.420852	0.735	0.58	1.84431e-61	T_5	CALR
APOBEC3G	5.98337e-64	0.376694	0.523	0.344	2.0067e-59	T_5	APOBEC3G
ARL6IP5	3.69748e-63	0.340145	0.752	0.578	1.24006e-58	T_5	ARL6IP5
PXN	3.74777e-63	0.349119	0.262	0.136	1.25693e-58	T_5	PXN
ACTR2	4.11188e-63	0.386086	0.651	0.486	1.37904e-58	T_5	ACTR2
CD53	7.01157e-63	0.346375	0.781	0.629	2.35154e-58	T_5	CD53
PTPRE	8.79116e-63	0.354512	0.33	0.186	2.94838e-58	T_5	PTPRE
TRG-AS1	3.31398e-62	0.351817	0.261	0.135	1.11144e-57	T_5	TRG-AS1
CDC42SE1	3.82125e-62	0.371455	0.597	0.426	1.28157e-57	T_5	CDC42SE1
CD320	7.19073e-62	0.3503	0.266	0.141	2.41163e-57	T_5	CD320
RUNX3	1.19229e-61	0.352005	0.701	0.516	3.99869e-57	T_5	RUNX3
TAOK3	2.59193e-61	0.367309	0.45	0.289	8.6928e-57	T_5	TAOK3
ARPC4	2.69749e-60	0.371232	0.522	0.353	9.04685e-56	T_5	ARPC4
SLC9A3R1	4.3061e-60	0.347203	0.416	0.257	1.44418e-55	T_5	SLC9A3R1
CD3E1	6.71426e-60	0.299584	0.86	0.7	2.25183e-55	T_5	CD3E
TOB11	3.67883e-59	0.31092	0.533	0.353	1.23381e-54	T_5	TOB1
ITGB7	4.96244e-59	0.37252	0.31	0.178	1.6643e-54	T_5	ITGB7
RAB5IF	7.31537e-59	0.340947	0.378	0.228	2.45343e-54	T_5	RAB5IF
SLA	1.49805e-58	0.336379	0.71	0.539	5.02417e-54	T_5	SLA
FBXW5	5.1911e-58	0.357938	0.34	0.2	1.74099e-53	T_5	FBXW5
PSMA7	1.01145e-57	0.324989	0.789	0.64	3.3922e-53	T_5	PSMA7
HLA-DRA1	1.50419e-57	0.444976	0.404	0.256	5.04476e-53	T_5	HLA-DRA
ANXA6	2.5379e-57	0.360757	0.48	0.322	8.5116e-53	T_5	ANXA6
DIAPH1	3.79427e-57	0.347477	0.504	0.339	1.27252e-52	T_5	DIAPH1
CDC42	5.44895e-57	0.312901	0.843	0.699	1.82747e-52	T_5	CDC42
STK38	5.58722e-57	0.356127	0.317	0.184	1.87384e-52	T_5	STK38
PTPN7	6.42167e-57	0.345377	0.423	0.265	2.1537e-52	T_5	PTPN7
GNG5	8.48697e-57	0.339805	0.576	0.405	2.84636e-52	T_5	GNG5
PTPN4	3.79024e-56	0.333049	0.428	0.271	1.27117e-51	T_5	PTPN4
ACTG1	5.49538e-56	0.306794	0.956	0.899	1.84304e-51	T_5	ACTG1
SYTL3	6.5523e-56	0.317915	0.702	0.526	2.19751e-51	T_5	SYTL3
ARF6	8.27096e-56	0.348903	0.653	0.488	2.77392e-51	T_5	ARF6
DIP2A	3.46919e-55	0.313827	0.349	0.207	1.1635e-50	T_5	DIP2A
ITGA4	5.47521e-55	0.358872	0.547	0.381	1.83627e-50	T_5	ITGA4
IL2RG	5.58439e-55	0.32987	0.694	0.53	1.87289e-50	T_5	IL2RG
UCP2	7.56678e-55	0.380144	0.49	0.334	2.53775e-50	T_5	UCP2
IFITM2	2.36394e-54	0.277216	0.844	0.698	7.9282e-50	T_5	IFITM2
CRIP11	6.05387e-53	0.253483	0.784	0.611	2.03035e-48	T_5	CRIP1
MYO1F	1.00508e-52	0.292135	0.407	0.253	3.37083e-48	T_5	MYO1F
PAXX	1.34165e-52	0.331438	0.634	0.47	4.49964e-48	T_5	PAXX
PRKCB	1.39318e-52	0.326471	0.403	0.257	4.67246e-48	T_5	PRKCB
PSME2	1.67727e-51	0.31872	0.622	0.462	5.62522e-47	T_5	PSME2
RNF167	1.41251e-50	0.30845	0.308	0.181	4.73729e-46	T_5	RNF167
CASP1	2.57554e-50	0.317116	0.302	0.178	8.63784e-46	T_5	CASP1
SRPK2	2.585e-50	0.305006	0.316	0.189	8.66957e-46	T_5	SRPK2
ISG20	3.36719e-50	0.292737	0.783	0.627	1.12929e-45	T_5	ISG20
DOK21	4.3854e-50	0.292755	0.397	0.25	1.47078e-45	T_5	DOK2
LDHA	7.55895e-50	0.324835	0.682	0.522	2.53512e-45	T_5	LDHA
CCND3	8.69345e-50	0.328	0.61	0.454	2.91561e-45	T_5	CCND3
CLIC1	3.48811e-49	0.259066	0.853	0.723	1.16984e-44	T_5	CLIC1
SCP2	4.68038e-49	0.329632	0.444	0.299	1.56971e-44	T_5	SCP2
GNAI2	1.6002e-48	0.311567	0.745	0.594	5.36674e-44	T_5	GNAI2
TMEM50A	4.13123e-48	0.310946	0.594	0.436	1.38553e-43	T_5	TMEM50A
AUTS2	4.30985e-48	0.30743	0.267	0.151	1.44544e-43	T_5	AUTS2
WDR1	8.35037e-48	0.327758	0.37	0.237	2.80055e-43	T_5	WDR1
CORO1A	1.33025e-47	0.267916	0.888	0.791	4.46139e-43	T_5	CORO1A
NDUFA12	1.61901e-47	0.301469	0.485	0.335	5.42984e-43	T_5	NDUFA12
PGAM1	3.02034e-47	0.31384	0.393	0.256	1.01296e-42	T_5	PGAM1
PDIA3	6.42023e-47	0.308563	0.592	0.435	2.15322e-42	T_5	PDIA3
TCF25	1.97412e-46	0.288089	0.654	0.502	6.6208e-42	T_5	TCF25
MIEN1	3.36288e-46	0.290513	0.304	0.183	1.12784e-41	T_5	MIEN1
SERPINB9	4.28218e-46	0.341269	0.293	0.177	1.43616e-41	T_5	SERPINB9
BHLHE40	8.6741e-46	0.292458	0.275	0.158	2.90912e-41	T_5	BHLHE40
TAP1	1.12362e-45	0.310247	0.364	0.233	3.76838e-41	T_5	TAP1
THEMIS	1.67174e-45	0.262259	0.319	0.192	5.60667e-41	T_5	THEMIS
CYFIP2	4.47705e-45	0.333216	0.393	0.262	1.50151e-40	T_5	CYFIP2
LYAR1	4.47563e-44	0.286218	0.499	0.346	1.50104e-39	T_5	LYAR
TPM4	1.13961e-43	0.337516	0.459	0.324	3.82204e-39	T_5	TPM4
RPS262	2.54939e-43	0.261943	0.933	0.843	8.55015e-39	T_5	RPS26
GLUL	1.29958e-42	0.274615	0.366	0.236	4.35853e-38	T_5	GLUL
UQCRFS1	2.25107e-42	0.287896	0.337	0.217	7.54963e-38	T_5	UQCRFS1
NDUFB7	2.83779e-42	0.295666	0.544	0.393	9.51739e-38	T_5	NDUFB7
C9orf78	4.99464e-42	0.314729	0.505	0.367	1.6751e-37	T_5	C9orf78
SUN2	9.54081e-42	0.286097	0.507	0.358	3.1998e-37	T_5	SUN2
TLN1	1.06276e-41	0.301262	0.604	0.451	3.5643e-37	T_5	TLN1
2023-09-07	1.76293e-41	0.266782	0.81	0.685	5.91253e-37	T_5	2023-09-07
TRIR	2.04802e-41	0.284167	0.783	0.65	6.86865e-37	T_5	TRIR
CAPN2	7.05314e-41	0.312332	0.335	0.216	2.36548e-36	T_5	CAPN2
SNRPG	9.42595e-41	0.305066	0.564	0.424	3.16127e-36	T_5	SNRPG
NAA50	2.16706e-40	0.275785	0.274	0.164	7.26788e-36	T_5	NAA50
CLEC2B	5.07323e-40	0.26585	0.551	0.402	1.70146e-35	T_5	CLEC2B
NDUFB2	2.21401e-39	0.279409	0.683	0.541	7.42536e-35	T_5	NDUFB2
CAPNS1	2.22201e-39	0.288264	0.384	0.259	7.45219e-35	T_5	CAPNS1
SCAMP2	2.70203e-39	0.278385	0.286	0.178	9.06207e-35	T_5	SCAMP2
ADD3	4.6054e-39	0.277097	0.413	0.283	1.54456e-34	T_5	ADD3
TRAPPC10	5.39535e-39	0.257413	0.346	0.223	1.80949e-34	T_5	TRAPPC10
BZW1	2.31949e-38	0.294548	0.591	0.452	7.7791e-34	T_5	BZW1
HCLS1	2.69967e-38	0.284689	0.552	0.413	9.05417e-34	T_5	HCLS1
SUPT4H1	3.10008e-38	0.267583	0.269	0.164	1.0397e-33	T_5	SUPT4H1
JMJD6	6.99049e-38	0.287872	0.308	0.197	2.34447e-33	T_5	JMJD6
PRMT2	7.29194e-38	0.271606	0.571	0.43	2.44557e-33	T_5	PRMT2
MT1E1	1.19219e-37	0.289233	0.381	0.257	3.99836e-33	T_5	MT1E
BRK1	1.46291e-37	0.272826	0.548	0.41	4.90631e-33	T_5	BRK1
YWHAZ	1.70161e-37	0.262232	0.826	0.71	5.70686e-33	T_5	YWHAZ
ANXA5	1.86119e-37	0.302941	0.414	0.289	6.24205e-33	T_5	ANXA5
STK10	2.87239e-37	0.257243	0.457	0.321	9.63342e-33	T_5	STK10
C1orf56	2.90208e-37	0.290791	0.349	0.231	9.733e-33	T_5	C1orf56
RHOA	5.84764e-37	0.264907	0.71	0.581	1.96118e-32	T_5	RHOA
RAB27A	6.84537e-37	0.261384	0.363	0.241	2.2958e-32	T_5	RAB27A
ATP2B4	7.88104e-37	0.266343	0.317	0.203	2.64314e-32	T_5	ATP2B4
ARHGAP30	1.27544e-36	0.268446	0.411	0.283	4.27758e-32	T_5	ARHGAP30
PSMB6	1.73063e-36	0.269368	0.419	0.294	5.8042e-32	T_5	PSMB6
FERMT3	2.66579e-36	0.266266	0.37	0.251	8.94053e-32	T_5	FERMT3
MXD4	3.53434e-36	0.256967	0.37	0.246	1.18535e-31	T_5	MXD4
MGAT4A	8.59876e-36	0.28833	0.398	0.277	2.88385e-31	T_5	MGAT4A
ATP5MC3	1.01878e-35	0.253353	0.587	0.442	3.41679e-31	T_5	ATP5MC3
ARRB2	1.22501e-35	0.258656	0.313	0.204	4.10843e-31	T_5	ARRB2
RNF115	1.25775e-34	0.266269	0.387	0.266	4.21826e-30	T_5	RNF115
CAST	1.61685e-34	0.260086	0.643	0.513	5.42259e-30	T_5	CAST
APOBEC3C	1.77632e-34	0.262043	0.306	0.199	5.95742e-30	T_5	APOBEC3C
ATP5MPL	1.82755e-34	0.27937	0.537	0.41	6.12925e-30	T_5	ATP5MPL
CYTH1	3.4644e-34	0.271676	0.443	0.323	1.16189e-29	T_5	CYTH1
BLOC1S1	6.10578e-34	0.251654	0.542	0.403	2.04776e-29	T_5	BLOC1S1
CELF2	6.84934e-34	0.250743	0.708	0.573	2.29713e-29	T_5	CELF2
EIF3A	7.66308e-34	0.278472	0.473	0.348	2.57005e-29	T_5	EIF3A
CAPZA1	1.427e-33	0.264617	0.544	0.414	4.78588e-29	T_5	CAPZA1
PSMC4	5.59498e-33	0.25038	0.279	0.179	1.87644e-28	T_5	PSMC4
CASP4	6.57431e-33	0.25253	0.39	0.273	2.20489e-28	T_5	CASP4
RNF125	4.16534e-32	0.275253	0.517	0.389	1.39697e-27	T_5	RNF125
PSMA5	2.17206e-31	0.258133	0.415	0.299	7.28465e-27	T_5	PSMA5
SDF2L1	8.52703e-30	0.271628	0.328	0.226	2.85979e-25	T_5	SDF2L1
HNRNPF	5.6844e-29	0.258416	0.51	0.387	1.90643e-24	T_5	HNRNPF
MALAT1	0	0.936977	0.997	1	0	T_6	MALAT1
MT-ND2	0	0.904473	0.978	0.989	0	T_6	MT-ND2
MT-ND1	4.7491e-305	0.820596	0.98	0.991	1.59275e-300	T_6	MT-ND1
MT-ND3	2.32188e-274	0.672579	0.991	0.999	7.78711e-270	T_6	MT-ND3
MT-ATP6	4.31314e-250	0.60905	0.992	0.999	1.44654e-245	T_6	MT-ATP6
MT-CO3	6.91109e-217	0.635884	0.988	0.999	2.31784e-212	T_6	MT-CO3
MT-CYB	3.10651e-215	0.615547	0.986	0.997	1.04186e-210	T_6	MT-CYB
MT-ND4	1.0022e-189	0.569712	0.988	0.997	3.36118e-185	T_6	MT-ND4
MT-CO1	2.14801e-173	0.507395	0.993	0.999	7.20399e-169	T_6	MT-CO1
MT-CO2	3.02158e-172	0.483986	0.992	0.999	1.01338e-167	T_6	MT-CO2
N4BP2L2	6.66583e-101	0.852934	0.669	0.697	2.23559e-96	T_6	N4BP2L2
NKTR	2.76426e-83	1.02765	0.507	0.441	9.27077e-79	T_6	NKTR
HSPA1B1	2.4166e-82	1.62638	0.315	0.181	8.10481e-78	T_6	HSPA1B
ARGLU1	2.89152e-76	0.821928	0.622	0.634	9.69758e-72	T_6	ARGLU1
KIAA1551	2.15362e-75	0.897117	0.636	0.643	7.22281e-71	T_6	KIAA1551
MT-ND5	7.60942e-73	0.599577	0.833	0.905	2.55205e-68	T_6	MT-ND5
DDX17	5.07681e-59	0.735898	0.639	0.682	1.70266e-54	T_6	DDX17
PNISR	4.79008e-57	0.70915	0.609	0.643	1.6065e-52	T_6	PNISR
IKZF1	2.67057e-51	0.739105	0.61	0.654	8.95656e-47	T_6	IKZF1
ACAP1	8.89139e-50	0.734918	0.554	0.575	2.98199e-45	T_6	ACAP1
GZMK1	2.102e-43	0.557996	0.566	0.453	7.04968e-39	T_6	GZMK
GIMAP7	2.75318e-43	0.733912	0.482	0.453	9.23362e-39	T_6	GIMAP7
TXNIP1	2.0741e-36	0.35502	0.894	0.945	6.95611e-32	T_6	TXNIP
CD21	1.29906e-35	0.570884	0.668	0.733	4.35678e-31	T_6	CD2
GIMAP4	3.63534e-31	0.726007	0.398	0.371	1.21922e-26	T_6	GIMAP4
PCSK7	2.49264e-29	0.778898	0.351	0.311	8.35981e-25	T_6	PCSK7
LUC7L3	4.19289e-27	0.687458	0.498	0.536	1.40621e-22	T_6	LUC7L3
AAK1	2.03975e-26	0.588419	0.579	0.659	6.84091e-22	T_6	AAK1
TRAF3IP3	5.77199e-26	0.684524	0.417	0.413	1.93581e-21	T_6	TRAF3IP3
MPHOSPH8	2.28856e-23	0.658781	0.456	0.483	7.67538e-19	T_6	MPHOSPH8
DUSP12	4.39844e-23	0.448262	0.491	0.753	1.47515e-18	T_6	DUSP1
CD841	2.20966e-22	0.684451	0.257	0.208	7.41077e-18	T_6	CD84
CFD1	3.71826e-21	0.513343	0.493	0.493	1.24703e-16	T_6	CFD
OGT	2.27579e-20	0.687774	0.359	0.347	7.63254e-16	T_6	OGT
SLFN5	4.19669e-20	0.650578	0.43	0.436	1.40748e-15	T_6	SLFN5
TC2N1	2.18514e-19	0.643851	0.347	0.331	7.32851e-15	T_6	TC2N
MT-ND4L	3.56277e-19	0.57315	0.612	0.7	1.19488e-14	T_6	MT-ND4L
2023-06-02	1.24324e-18	1.27974	0.502	0.515	4.16959e-14	T_6	JUN
PNN	2.09809e-17	0.599911	0.447	0.484	7.03658e-13	T_6	PNN
POLR2J3.1	9.48736e-17	0.688212	0.36	0.357	3.18187e-12	T_6	POLR2J3.1
AHNAK1	5.19918e-16	0.563326	0.605	0.696	1.7437e-11	T_6	AHNAK
ANKRD12	1.21751e-15	0.499189	0.584	0.679	4.08329e-11	T_6	ANKRD12
SRRM2	6.97538e-15	0.52282	0.55	0.652	2.3394e-10	T_6	SRRM2
OXNAD1	8.93399e-14	0.573752	0.278	0.256	2.99628e-09	T_6	OXNAD1
ERICH1	1.77614e-13	0.63258	0.275	0.257	5.95682e-09	T_6	ERICH1
GCC2	4.30254e-12	0.548237	0.446	0.494	1.44299e-07	T_6	GCC2
SON	4.64374e-12	0.398986	0.645	0.789	1.55742e-07	T_6	SON
MDM4	7.22528e-12	0.644634	0.291	0.282	2.42322e-07	T_6	MDM4
IKZF3	2.44446e-11	0.608308	0.397	0.425	8.19822e-07	T_6	IKZF3
SRSF5	5.44856e-11	0.407272	0.571	0.684	1.82734e-06	T_6	SRSF5
RBL2	8.61179e-11	0.632169	0.324	0.331	2.88822e-06	T_6	RBL2
ERN1	9.30358e-11	0.643515	0.285	0.275	3.12024e-06	T_6	ERN1
NEAT1	2.99995e-10	0.48607	0.749	0.836	1.00612e-05	T_6	NEAT1
ASH1L	3.16994e-10	0.655697	0.299	0.301	1.06314e-05	T_6	ASH1L
SNRNP70	3.73132e-10	0.645941	0.288	0.288	1.25141e-05	T_6	SNRNP70
SAT11	1.42674e-09	0.303358	0.437	0.625	4.78501e-05	T_6	SAT1
MGP1	1.51002e-09	0.42717	0.354	0.347	5.06432e-05	T_6	MGP
THUMPD3-AS11	3.26782e-09	0.266079	0.212	0.317	0.000109596	T_6	THUMPD3-AS1
PRPF4B	6.80884e-09	0.581342	0.37	0.402	0.000228355	T_6	PRPF4B
FUS	5.97015e-08	0.443325	0.619	0.758	0.00200227	T_6	FUS
TGOLN2	2.66854e-07	0.578127	0.346	0.382	0.00894974	T_6	TGOLN2
KMT2A	3.39351e-07	0.576093	0.367	0.406	0.0113811	T_6	KMT2A
UTRN	6.79709e-07	0.267746	0.29	0.413	0.0227961	T_6	UTRN
SIGIRR	1.3469e-06	0.274131	0.257	0.371	0.0451725	T_6	SIGIRR
FNBP4	1.75181e-06	0.559418	0.275	0.286	0.0587521	T_6	FNBP4
CLEC2D	2.02129e-06	0.479214	0.405	0.457	0.0677901	T_6	CLEC2D
RNF2131	3.3194e-06	0.37338	0.582	0.696	0.111326	T_6	RNF213
MBNL1	3.89346e-06	0.409008	0.532	0.65	0.130579	T_6	MBNL1
CHD2	4.62884e-06	0.279668	0.2	0.284	0.155242	T_6	CHD2
MYBL11	4.74845e-06	0.27959	0.259	0.356	0.159253	T_6	MYBL1
PURA	7.52195e-06	0.293427	0.178	0.251	0.252271	T_6	PURA
AKAP9	8.38971e-06	0.503112	0.401	0.46	0.281374	T_6	AKAP9
TRA2A	1.41326e-05	0.279759	0.222	0.311	0.473979	T_6	TRA2A
SYNRG	1.91646e-05	0.486611	0.341	0.379	0.642743	T_6	SYNRG
STK17A	2.48205e-05	0.495232	0.393	0.454	0.832428	T_6	STK17A
TGFBR2	2.98847e-05	0.259149	0.202	0.282	1	T_6	TGFBR2
TUT4	3.17608e-05	0.555111	0.277	0.293	1	T_6	TUT4
ITK1	3.32477e-05	0.290386	0.282	0.395	1	T_6	ITK
SUN21	5.41539e-05	0.269366	0.277	0.389	1	T_6	SUN2
ZNF644	7.30004e-05	0.254296	0.188	0.258	1	T_6	ZNF644
OGA	9.94947e-05	0.573855	0.261	0.275	1	T_6	OGA
USP16	0.000112244	0.263525	0.22	0.301	1	T_6	USP16
SMARCA2	0.000122777	0.265311	0.216	0.296	1	T_6	SMARCA2
ZNF292	0.000133883	0.541717	0.294	0.319	1	T_6	ZNF292
TAF1D	0.00019142	0.253572	0.316	0.442	1	T_6	TAF1D
UBXN4	0.000231108	0.255041	0.284	0.395	1	T_6	UBXN4
PYHIN11	0.000340717	0.281624	0.282	0.378	1	T_6	PYHIN1
ZNF207	0.00038558	0.322507	0.254	0.35	1	T_6	ZNF207
PBXIP11	0.00040985	0.301279	0.206	0.278	1	T_6	PBXIP1
OFD1	0.000418895	0.252007	0.203	0.273	1	T_6	OFD1
IGKC	0.000473743	0.430143	0.31	0.337	1	T_6	IGKC
PRPF38B	0.000507794	0.48686	0.389	0.454	1	T_6	PRPF38B
ZRANB2	0.00051436	0.495413	0.348	0.402	1	T_6	ZRANB2
HNRNPH1	0.000572301	0.425828	0.539	0.665	1	T_6	HNRNPH1
MLLT6	0.000609063	0.283879	0.214	0.288	1	T_6	MLLT6
MT-ATP8	0.000615878	0.554683	0.274	0.293	1	T_6	MT-ATP8
FYB1	0.000718252	0.323276	0.548	0.677	1	T_6	FYB1
CHST12	0.000862938	0.276596	0.213	0.284	1	T_6	CHST12
PDE7A	0.000982339	0.485465	0.277	0.299	1	T_6	PDE7A
CD96	0.00105912	0.267209	0.279	0.379	1	T_6	CD96
USP34	0.00128484	0.320299	0.215	0.291	1	T_6	USP34
PHF3	0.00131399	0.471909	0.277	0.303	1	T_6	PHF3
TRAC3	0.00157846	0.302698	0.563	0.651	1	T_6	TRAC
FGFR1OP2	0.00169288	0.280373	0.249	0.337	1	T_6	FGFR1OP2
SF11	0.00175242	0.405198	0.471	0.586	1	T_6	SF1
ARHGAP15	0.0019013	0.261859	0.238	0.318	1	T_6	ARHGAP15
GOLGA4	0.00221492	0.304326	0.274	0.364	1	T_6	GOLGA4
ARHGEF1	0.00230758	0.31449	0.31	0.427	1	T_6	ARHGEF1
SRSF11	0.00232489	0.509178	0.381	0.458	1	T_6	SRSF11
UPF2	0.002635	0.473691	0.243	0.258	1	T_6	UPF2
HSP90AA11	0.00271789	0.500368	0.739	0.929	1	T_6	HSP90AA1
IRF3	0.00274456	0.534351	0.238	0.254	1	T_6	IRF3
CCDC88C	0.00304482	0.272889	0.208	0.277	1	T_6	CCDC88C
USP15	0.00342953	0.487352	0.317	0.363	1	T_6	USP15
DNAJB14	0.00347203	0.274574	0.195	0.258	1	T_6	DNAJB14
DGKZ	0.00374171	0.263807	0.231	0.307	1	T_6	DGKZ
CBLB	0.00446856	0.332361	0.224	0.296	1	T_6	CBLB
EML41	0.00492973	0.465228	0.334	0.387	1	T_6	EML4
SAMD9	0.00547508	0.278414	0.22	0.287	1	T_6	SAMD9
MACF1	0.00590119	0.458161	0.393	0.468	1	T_6	MACF1
CDK13	0.00619349	0.325843	0.193	0.251	1	T_6	CDK13
PHIP	0.00629471	0.328433	0.202	0.263	1	T_6	PHIP
CD46	0.00662242	0.319067	0.248	0.333	1	T_6	CD46
DNAJB11	0.00747379	0.777933	0.404	0.542	1	T_6	DNAJB1
KMT2C	0.00816994	0.319486	0.196	0.255	1	T_6	KMT2C
MGP2	8.52194e-269	3.45175	0.953	0.337	2.85809e-264	T_7	MGP
DCN1	1.32105e-262	2.935	0.899	0.265	4.43052e-258	T_7	DCN
LUM	2.1328e-248	1.90507	0.571	0.087	7.15299e-244	T_7	LUM
PTN	4.28066e-246	1.72984	0.421	0.046	1.43565e-241	T_7	PTN
C71	2.93558e-241	2.10998	0.615	0.106	9.84534e-237	T_7	C7
GSN1	2.94821e-232	2.40473	0.775	0.192	9.8877e-228	T_7	GSN
PLAC9	4.56485e-230	1.52207	0.432	0.052	1.53096e-225	T_7	PLAC9
CFD2	1.03132e-227	3.32247	0.979	0.484	3.45885e-223	T_7	CFD
MFAP4	5.34418e-225	1.20745	0.336	0.031	1.79233e-220	T_7	MFAP4
PTGDS	3.35086e-222	2.39672	0.837	0.236	1.12381e-217	T_7	PTGDS
SERPINF1	6.89795e-217	1.48988	0.429	0.054	2.31343e-212	T_7	SERPINF1
APOD	4.1092e-210	2.44447	0.633	0.131	1.37814e-205	T_7	APOD
IGFBP7	6.4667e-192	1.96521	0.713	0.178	2.1688e-187	T_7	IGFBP7
C1S	1.83613e-187	1.3555	0.38	0.048	6.158e-183	T_7	C1S
C1R	2.5962e-178	1.45956	0.38	0.051	8.70714e-174	T_7	C1R
CST3	3.8508e-176	1.99935	0.749	0.22	1.29148e-171	T_7	CST3
FBLN11	5.20751e-176	1.85206	0.558	0.114	1.7465e-171	T_7	FBLN1
DPT	6.036e-174	1.1766	0.307	0.034	2.02435e-169	T_7	DPT
IGFBP4	1.61554e-170	1.47293	0.447	0.074	5.4182e-166	T_7	IGFBP4
FBLN2	3.09131e-167	1.23495	0.341	0.043	1.03676e-162	T_7	FBLN2
PLTP	2.0499e-162	1.30684	0.357	0.048	6.87495e-158	T_7	PLTP
IGFBP6	6.35331e-161	1.53421	0.47	0.086	2.13077e-156	T_7	IGFBP6
NUPR1	2.85897e-160	0.98518	0.282	0.03	9.58841e-156	T_7	NUPR1
COL1A2	4.84845e-159	1.42872	0.432	0.072	1.62607e-154	T_7	COL1A2
C3	3.56133e-155	1.64993	0.491	0.096	1.1944e-150	T_7	C3
SERPING1	3.93885e-147	1.17007	0.315	0.042	1.32101e-142	T_7	SERPING1
MGST1	2.99677e-142	0.966717	0.269	0.031	1.00506e-137	T_7	MGST1
IGFBP5	1.3576e-141	1.35222	0.344	0.051	4.55312e-137	T_7	IGFBP5
ADH1B	8.76005e-138	1.07915	0.313	0.043	2.93795e-133	T_7	ADH1B
MMP2	1.41642e-134	0.992778	0.287	0.037	4.75039e-130	T_7	MMP2
TIMP3	2.26367e-130	1.31991	0.385	0.069	7.5919e-126	T_7	TIMP3
APOE	4.19339e-126	2.04365	0.517	0.131	1.40638e-121	T_7	APOE
GPX3	2.69439e-116	1.03058	0.3	0.046	9.03646e-112	T_7	GPX3
CCDC80	4.94439e-115	1.29442	0.333	0.057	1.65825e-110	T_7	CCDC80
COL6A2	2.74246e-108	1.34745	0.473	0.119	9.19766e-104	T_7	COL6A2
SPARCL1	3.92925e-104	1.26281	0.416	0.095	1.31779e-99	T_7	SPARCL1
FN1	1.66542e-94	0.97399	0.256	0.041	5.5855e-90	T_7	FN1
COL3A1	8.11511e-89	0.900314	0.251	0.041	2.72164e-84	T_7	COL3A1
COL6A1	1.99234e-82	0.951036	0.3	0.061	6.6819e-78	T_7	COL6A1
TIMP2	1.11251e-71	0.870383	0.274	0.058	3.73113e-67	T_7	TIMP2
SELENOP	1.94675e-71	1.06267	0.344	0.086	6.529e-67	T_7	SELENOP
ADIRF	1.2244e-61	1.07017	0.295	0.073	4.10639e-57	T_7	ADIRF
FCGRT	3.65668e-56	0.914703	0.38	0.122	1.22638e-51	T_7	FCGRT
FTL	9.07471e-50	0.732989	0.995	0.974	3.04348e-45	T_7	FTL
IGHG1	3.08291e-47	1.76626	0.287	0.086	1.03395e-42	T_7	IGHG1
IGLC2	1.63191e-44	3.00762	0.354	0.125	5.47311e-40	T_7	IGLC2
IFITM3	5.14928e-44	0.991797	0.403	0.161	1.72697e-39	T_7	IFITM3
VIM1	7.66933e-42	0.673961	0.974	0.884	2.57214e-37	T_7	VIM
IGKC1	7.57383e-40	2.41084	0.579	0.329	2.54011e-35	T_7	IGKC
MT-CO31	2.707e-38	0.555015	0.997	0.997	9.07874e-34	T_7	MT-CO3
MT-ND11	5.19416e-36	0.540336	0.992	0.989	1.74202e-31	T_7	MT-ND1
FABP4	4.30639e-34	1.26736	0.39	0.171	1.44428e-29	T_7	FABP4
IGHG4	1.77576e-32	1.43129	0.339	0.137	5.95554e-28	T_7	IGHG4
TIMP11	1.89645e-32	0.918132	0.532	0.292	6.36031e-28	T_7	TIMP1
FOS2	2.24657e-31	0.532935	0.855	0.603	7.53454e-27	T_7	FOS
2023-06-03	2.76559e-29	0.860544	0.742	0.51	9.27525e-25	T_7	JUN
CD63	3.45013e-28	0.727727	0.801	0.616	1.15711e-23	T_7	CD63
MT-CYB1	5.22479e-26	0.439127	0.99	0.996	1.75229e-21	T_7	MT-CYB
SELENOM	2.48166e-25	0.650996	0.385	0.191	8.32298e-21	T_7	SELENOM
LTBP4	1.49039e-24	0.663498	0.271	0.112	4.99847e-20	T_7	LTBP4
MT-ATP61	2.39828e-21	0.343699	1	0.999	8.04336e-17	T_7	MT-ATP6
FOSB3	3.98153e-21	0.516343	0.775	0.559	1.33532e-16	T_7	FOSB
CLU	2.53915e-20	0.817173	0.307	0.147	8.51582e-16	T_7	CLU
MT-CO11	5.94705e-20	0.373326	0.992	0.999	1.99452e-15	T_7	MT-CO1
CD811	1.69176e-19	0.532261	0.798	0.659	5.67381e-15	T_7	CD81
JUND2	3.21214e-17	0.410073	0.933	0.936	1.07729e-12	T_7	JUND
GZMK2	7.01997e-17	0.600551	0.667	0.462	2.35436e-12	T_7	GZMK
DUSP13	8.98699e-17	0.528438	0.827	0.721	3.01406e-12	T_7	DUSP1
PRDX4	1.68445e-16	0.491434	0.253	0.122	5.64932e-12	T_7	PRDX4
ITM2A2	1.66072e-14	0.548199	0.623	0.471	5.56974e-10	T_7	ITM2A
GPX4	1.33004e-13	0.487227	0.638	0.499	4.46069e-09	T_7	GPX4
S100A9	2.97853e-13	0.81613	0.274	0.153	9.98938e-09	T_7	S100A9
MT-ND21	3.14406e-13	0.355807	0.977	0.988	1.05445e-08	T_7	MT-ND2
ITM2B1	4.50252e-13	0.330744	0.902	0.876	1.51005e-08	T_7	ITM2B
LAPTM4A	4.9754e-13	0.557433	0.385	0.245	1.66865e-08	T_7	LAPTM4A
GNAS1	1.88122e-11	0.367083	0.793	0.734	6.30923e-07	T_7	GNAS
KLF62	2.90427e-11	0.481811	0.783	0.675	9.74034e-07	T_7	KLF6
LGALS3	4.73215e-10	0.423111	0.279	0.163	1.58707e-05	T_7	LGALS3
CEBPD	3.02678e-09	0.401298	0.359	0.229	0.000101512	T_7	CEBPD
S100A61	6.04687e-09	0.255928	0.966	0.918	0.0002028	T_7	S100A6
BRI3	7.41118e-09	0.474505	0.359	0.245	0.000248556	T_7	BRI3
CCL4L21	2.05275e-08	1.05972	0.483	0.364	0.000688451	T_7	CCL4L2
PTMS1	2.97232e-08	0.380424	0.339	0.221	0.000996857	T_7	PTMS
PSAP	5.08389e-08	0.508495	0.377	0.271	0.00170504	T_7	PSAP
TSC22D32	8.27559e-08	0.347697	0.941	0.941	0.00277547	T_7	TSC22D3
EGR11	1.35045e-07	0.284699	0.258	0.161	0.00452914	T_7	EGR1
MARCKSL12	3.16695e-07	0.336331	0.32	0.216	0.0106213	T_7	MARCKSL1
NR4A11	6.59641e-07	0.335905	0.3	0.204	0.022123	T_7	NR4A1
CD272	8.73608e-07	0.287018	0.307	0.205	0.0292991	T_7	CD27
LMNA1	1.4992e-06	0.254359	0.357	0.245	0.0502801	T_7	LMNA
GLUL1	3.41297e-06	0.373989	0.333	0.25	0.114464	T_7	GLUL
PLP21	1.29358e-05	0.292368	0.444	0.346	0.43384	T_7	PLP2
CIRBP	1.3306e-05	0.252969	0.7	0.654	0.446258	T_7	CIRBP
EID1	2.71233e-05	0.281894	0.525	0.451	0.909662	T_7	EID1
TUBA1B	3.12464e-05	0.288319	0.615	0.534	1	T_7	TUBA1B
AC020916.12	8.19643e-05	0.418511	0.339	0.255	1	T_7	AC020916.1
CCL41	0.000114259	0.676936	0.747	0.713	1	T_7	CCL4
RABAC1	0.000165545	0.267829	0.563	0.491	1	T_7	RABAC1
SNHG72	0.00024059	0.387898	0.359	0.297	1	T_7	SNHG7
ACAP11	0.000271389	0.297094	0.628	0.572	1	T_7	ACAP1
TUBA1A1	0.000313735	0.32481	0.486	0.411	1	T_7	TUBA1A
SERTAD12	0.000589195	0.274047	0.362	0.293	1	T_7	SERTAD1
NUCB2	0.000666551	0.262843	0.349	0.282	1	T_7	NUCB2
NME3	0.000782962	0.261585	0.375	0.303	1	T_7	NME3
ANXA2	0.00131348	0.272662	0.509	0.451	1	T_7	ANXA2
HSPA1B2	0.00136167	0.583562	0.253	0.195	1	T_7	HSPA1B
KDELR2	0.00227037	0.257201	0.274	0.216	1	T_7	KDELR2
FAM118A	0.0022918	0.253134	0.318	0.256	1	T_7	FAM118A
CD8B2	0.00240892	0.25152	0.354	0.283	1	T_7	CD8B
CTNNB1	0.00268577	0.28699	0.256	0.202	1	T_7	CTNNB1
TYMS	0	2.58675	0.736	0.006	0	T_8	TYMS
MKI67	0	2.34704	0.627	0.006	0	T_8	MKI67
TOP2A	0	2.01837	0.557	0.005	0	T_8	TOP2A
PCLAF	0	2.01783	0.672	0.004	0	T_8	PCLAF
CENPF	0	1.99645	0.547	0.016	0	T_8	CENPF
UBE2C	0	1.892	0.478	0.001	0	T_8	UBE2C
ASPM	0	1.70911	0.398	0.004	0	T_8	ASPM
NUSAP1	0	1.69122	0.507	0.014	0	T_8	NUSAP1
BIRC5	0	1.57015	0.493	0	0	T_8	BIRC5
CLSPN	0	1.49684	0.557	0.007	0	T_8	CLSPN
TK1	0	1.45801	0.458	0.002	0	T_8	TK1
CENPM	0	1.34214	0.602	0.031	0	T_8	CENPM
SMC2	0	1.29637	0.687	0.049	0	T_8	SMC2
MAD2L1	0	1.26577	0.622	0.028	0	T_8	MAD2L1
TPX2	0	1.24532	0.453	0.005	0	T_8	TPX2
RRM2	0	1.24225	0.398	0.002	0	T_8	RRM2
HIST1H1B	0	1.23695	0.279	0.008	0	T_8	HIST1H1B
CDK1	0	1.2185	0.413	0.007	0	T_8	CDK1
CDKN3	0	1.16706	0.418	0.007	0	T_8	CDKN3
ZWINT	0	1.14684	0.478	0.004	0	T_8	ZWINT
DHFR	0	1.12998	0.498	0.022	0	T_8	DHFR
CENPW	0	1.09845	0.502	0.004	0	T_8	CENPW
GTSE1	0	1.01284	0.373	0.001	0	T_8	GTSE1
CDT1	0	0.983467	0.478	0.002	0	T_8	CDT1
CDC20	0	0.926433	0.269	0.002	0	T_8	CDC20
CENPU	0	0.918339	0.458	0.007	0	T_8	CENPU
CHEK1	0	0.916183	0.463	0.008	0	T_8	CHEK1
KNL1	0	0.906924	0.383	0.005	0	T_8	KNL1
E2F1	0	0.904141	0.403	0.003	0	T_8	E2F1
GINS2	0	0.885544	0.418	0.005	0	T_8	GINS2
MCM4	0	0.879394	0.453	0.014	0	T_8	MCM4
HMGB3	0	0.83977	0.333	0.006	0	T_8	HMGB3
ORC6	0	0.839106	0.433	0.011	0	T_8	ORC6
CENPE	0	0.838406	0.358	0.01	0	T_8	CENPE
UBE2T	0	0.832947	0.418	0.012	0	T_8	UBE2T
TROAP	0	0.823826	0.338	0.001	0	T_8	TROAP
SPC25	0	0.812044	0.313	0	0	T_8	SPC25
HMMR	0	0.80123	0.289	0.002	0	T_8	HMMR
CEP55	0	0.799252	0.358	0.002	0	T_8	CEP55
DLGAP5	0	0.792379	0.303	0	0	T_8	DLGAP5
RAD51AP1	0	0.787796	0.393	0.004	0	T_8	RAD51AP1
FANCI	0	0.766286	0.388	0.012	0	T_8	FANCI
AURKB	0	0.735296	0.313	0.001	0	T_8	AURKB
NUF2	0	0.733221	0.373	0.008	0	T_8	NUF2
GGH	0	0.723003	0.363	0.005	0	T_8	GGH
MCM2	0	0.699399	0.358	0.006	0	T_8	MCM2
KIF11	0	0.698441	0.338	0.004	0	T_8	KIF11
PKMYT1	0	0.686034	0.323	0	0	T_8	PKMYT1
MYBL2	0	0.674637	0.299	0	0	T_8	MYBL2
KIFC1	0	0.666596	0.299	0.004	0	T_8	KIFC1
CDCA5	0	0.661614	0.279	0.001	0	T_8	CDCA5
NCAPG	0	0.659892	0.254	0.003	0	T_8	NCAPG
KIF15	0	0.651515	0.313	0.001	0	T_8	KIF15
ASF1B	0	0.645662	0.333	0.005	0	T_8	ASF1B
PRC1	0	0.620633	0.284	0.008	0	T_8	PRC1
CENPN	0	0.620382	0.313	0.009	0	T_8	CENPN
KIF23	0	0.618348	0.264	0.001	0	T_8	KIF23
CDCA8	0	0.617125	0.289	0.002	0	T_8	CDCA8
CENPA	0	0.594595	0.259	0	0	T_8	CENPA
ECT2	0	0.591373	0.259	0.006	0	T_8	ECT2
BRCA1	0	0.590025	0.323	0.011	0	T_8	BRCA1
CDCA3	0	0.581265	0.274	0.001	0	T_8	CDCA3
MND1	0	0.53753	0.274	0.002	0	T_8	MND1
CKAP2L	0	0.535445	0.259	0	0	T_8	CKAP2L
UHRF1	0	0.532846	0.259	0.001	0	T_8	UHRF1
SGO1	0	0.511655	0.289	0.004	0	T_8	SGO1
CDC45	0	0.511488	0.264	0.001	0	T_8	CDC45
PAQR4	0	0.490809	0.254	0.004	0	T_8	PAQR4
WDR34	0	0.483404	0.284	0.006	0	T_8	WDR34
TCF19	2.22558e-305	0.559021	0.318	0.011	7.46416e-301	T_8	TCF19
CKS1B	2.32564e-280	1.81523	0.687	0.061	7.79971e-276	T_8	CKS1B
FEN1	3.12436e-280	0.78468	0.413	0.021	1.04785e-275	T_8	FEN1
CENPH	6.96215e-272	0.813579	0.418	0.022	2.33497e-267	T_8	CENPH
BRCA2	6.77206e-259	0.585169	0.313	0.013	2.27122e-254	T_8	BRCA2
HELLS	2.01145e-256	1.36455	0.597	0.049	6.74601e-252	T_8	HELLS
STMN1	1.52819e-250	3.35021	0.93	0.156	5.12523e-246	T_8	STMN1
SGO2	9.36587e-248	0.72767	0.368	0.018	3.14113e-243	T_8	SGO2
MCM7	5.94808e-243	1.39835	0.652	0.061	1.99487e-238	T_8	MCM7
NCAPG2	7.41373e-228	0.550398	0.299	0.013	2.48642e-223	T_8	NCAPG2
MXD3	2.62606e-221	0.512496	0.254	0.01	8.80727e-217	T_8	MXD3
ATAD5	2.11651e-215	0.800842	0.423	0.028	7.09834e-211	T_8	ATAD5
GMNN	1.85863e-211	0.961341	0.502	0.04	6.23347e-207	T_8	GMNN
MCM5	1.8483e-204	1.06094	0.537	0.048	6.19883e-200	T_8	MCM5
PCNA	8.21441e-201	1.68216	0.701	0.09	2.75495e-196	T_8	PCNA
CDCA7	1.74183e-195	0.588759	0.308	0.016	5.84175e-191	T_8	CDCA7
SAC3D1	2.54276e-195	0.613427	0.313	0.017	8.52791e-191	T_8	SAC3D1
EZH2	2.75372e-193	1.08226	0.552	0.053	9.23544e-189	T_8	EZH2
CCDC34	8.94935e-193	0.504114	0.303	0.016	3.00143e-188	T_8	CCDC34
PHF19	2.59609e-190	1.0967	0.617	0.067	8.70677e-186	T_8	PHF19
DTYMK	1.11495e-189	1.22786	0.632	0.071	3.73933e-185	T_8	DTYMK
RACGAP1	2.8902e-188	0.489643	0.254	0.011	9.69315e-184	T_8	RACGAP1
PXMP2	5.81042e-181	0.575478	0.383	0.027	1.9487e-176	T_8	PXMP2
MCM3	9.80066e-179	1.07951	0.572	0.061	3.28694e-174	T_8	MCM3
ARHGAP11A	2.57476e-166	0.538373	0.289	0.017	8.63524e-162	T_8	ARHGAP11A
SMC4	7.21251e-161	1.59292	0.706	0.107	2.41893e-156	T_8	SMC4
C21orf58	3.35429e-158	0.599611	0.294	0.018	1.12496e-153	T_8	C21orf58
ATAD2	2.07396e-155	1.31009	0.612	0.081	6.95566e-151	T_8	ATAD2
NRM	5.28433e-149	0.495912	0.294	0.019	1.77226e-144	T_8	NRM
TUBB	1.02383e-148	2.68969	0.876	0.213	3.43373e-144	T_8	TUBB
CTNNAL1	4.20089e-148	0.449002	0.264	0.016	1.4089e-143	T_8	CTNNAL1
CHAF1A	2.10556e-147	0.516996	0.289	0.019	7.06164e-143	T_8	CHAF1A
LRR1	2.68778e-144	0.550523	0.333	0.026	9.01429e-140	T_8	LRR1
PTTG1	1.79843e-142	1.54023	0.617	0.09	6.03157e-138	T_8	PTTG1
RFC3	5.72019e-141	0.449826	0.284	0.019	1.91844e-136	T_8	RFC3
KNTC1	1.48898e-140	0.390283	0.254	0.015	4.99373e-136	T_8	KNTC1
IFI27L1	2.81051e-140	0.569931	0.383	0.034	9.4259e-136	T_8	IFI27L1
FBXO5	5.98174e-140	0.512531	0.264	0.017	2.00616e-135	T_8	FBXO5
ACOT7	2.88796e-137	0.480713	0.318	0.025	9.68563e-133	T_8	ACOT7
NUDT1	4.57781e-130	1.27126	0.756	0.143	1.5353e-125	T_8	NUDT1
LIG1	2.04988e-129	0.652807	0.423	0.045	6.8749e-125	T_8	LIG1
RFC4	2.17122e-125	0.639461	0.378	0.038	7.28183e-121	T_8	RFC4
CARHSP1	7.69422e-124	1.28785	0.801	0.165	2.58049e-119	T_8	CARHSP1
BARD1	5.29066e-123	0.563229	0.388	0.04	1.77438e-118	T_8	BARD1
FANCA	7.27525e-122	0.499287	0.318	0.028	2.43997e-117	T_8	FANCA
PAICS	1.07986e-120	0.619976	0.368	0.037	3.62162e-116	T_8	PAICS
DNAJC9	1.62744e-119	1.07497	0.627	0.103	5.45809e-115	T_8	DNAJC9
AC084033.3	2.15643e-117	0.65018	0.318	0.029	7.23222e-113	T_8	AC084033.3
DDX39A	4.61323e-116	1.13291	0.692	0.127	1.54718e-111	T_8	DDX39A
GGCT	1.80758e-114	0.73216	0.458	0.058	6.06228e-110	T_8	GGCT
RRM1	2.12571e-114	0.756367	0.463	0.059	7.12919e-110	T_8	RRM1
RBBP8	3.69623e-114	0.553074	0.303	0.027	1.23964e-109	T_8	RBBP8
TMEM106C	1.09787e-109	0.95503	0.502	0.073	3.68203e-105	T_8	TMEM106C
YEATS4	1.50799e-108	0.65893	0.488	0.066	5.05748e-104	T_8	YEATS4
CCDC28B	3.92162e-108	0.520795	0.343	0.035	1.31523e-103	T_8	CCDC28B
MIS18A	1.14707e-105	0.372222	0.259	0.021	3.84703e-101	T_8	MIS18A
CDCA4	3.65049e-105	0.501293	0.328	0.033	1.2243e-100	T_8	CDCA4
CDK4	1.22872e-104	0.705432	0.493	0.071	4.12089e-100	T_8	CDK4
COPRS	3.71853e-103	0.455079	0.294	0.028	1.24712e-98	T_8	COPRS
ALYREF	9.03115e-103	0.949195	0.647	0.12	3.02887e-98	T_8	ALYREF
HMGN2	2.64444e-102	2.31333	0.97	0.478	8.86893e-98	T_8	HMGN2
SKA2	1.34113e-101	0.947041	0.617	0.11	4.49789e-97	T_8	SKA2
AL441992.1	1.49505e-101	0.505868	0.284	0.026	5.01408e-97	T_8	AL441992.1
SNRNP25	1.03854e-100	0.66238	0.433	0.058	3.48305e-96	T_8	SNRNP25
KIF20B	1.13056e-100	0.953247	0.483	0.073	3.79168e-96	T_8	KIF20B
RPA3	1.70984e-100	1.16109	0.786	0.189	5.73447e-96	T_8	RPA3
DUT	2.75841e-100	1.87483	0.851	0.266	9.25117e-96	T_8	DUT
DCTPP1	2.99466e-99	0.632353	0.413	0.054	1.00435e-94	T_8	DCTPP1
TUBA1B1	3.52943e-99	2.85929	0.985	0.532	1.1837e-94	T_8	TUBA1B
ACAT2	3.00046e-98	0.690777	0.527	0.083	1.0063e-93	T_8	ACAT2
TEDC1	3.3937e-97	0.426063	0.303	0.031	1.13818e-92	T_8	TEDC1
RFC2	8.81569e-97	0.527147	0.318	0.034	2.95661e-92	T_8	RFC2
NCAPD2	4.25897e-96	0.62772	0.313	0.033	1.42837e-91	T_8	NCAPD2
HMGB21	1.73669e-95	2.60069	0.95	0.425	5.82452e-91	T_8	HMGB2
NDC80	4.99281e-95	0.580854	0.303	0.032	1.67449e-90	T_8	NDC80
NSD2	2.05175e-94	0.567378	0.378	0.047	6.88115e-90	T_8	NSD2
NCAPD3	4.92092e-94	0.629206	0.408	0.055	1.65038e-89	T_8	NCAPD3
RPL39L	7.75382e-94	0.6406	0.378	0.048	2.60048e-89	T_8	RPL39L
SAE1	6.89653e-93	0.66866	0.458	0.067	2.31296e-88	T_8	SAE1
WDR76	1.7125e-92	0.483149	0.308	0.033	5.7434e-88	T_8	WDR76
HDGF	2.04002e-92	0.928743	0.687	0.141	6.84182e-88	T_8	HDGF
MAD2L2	8.60595e-92	0.689291	0.552	0.094	2.88626e-87	T_8	MAD2L2
TTF2	4.70778e-91	0.450957	0.353	0.043	1.57889e-86	T_8	TTF2
HIRIP3	5.91384e-91	0.52145	0.403	0.054	1.98338e-86	T_8	HIRIP3
MCM6	1.41477e-89	0.634966	0.393	0.054	4.74485e-85	T_8	MCM6
GAPDH	8.07386e-89	1.68898	1	0.852	2.70781e-84	T_8	GAPDH
MTHFD1	3.26041e-88	0.371461	0.259	0.025	1.09348e-83	T_8	MTHFD1
LSM4	6.78682e-88	1.14552	0.796	0.21	2.27616e-83	T_8	LSM4
CENPX	1.44965e-86	1.07899	0.721	0.171	4.86185e-82	T_8	CENPX
ITGB3BP	3.34315e-86	0.522777	0.433	0.064	1.12123e-81	T_8	ITGB3BP
NME1	5.2697e-85	0.763152	0.512	0.09	1.76735e-80	T_8	NME1
CDKN2A	2.54367e-84	0.547075	0.353	0.046	8.53097e-80	T_8	CDKN2A
HPRT1	2.77075e-84	0.820422	0.547	0.103	9.29253e-80	T_8	HPRT1
CENPK	1.49297e-83	0.804388	0.562	0.107	5.00711e-79	T_8	CENPK
TACC3	1.8671e-83	0.660096	0.418	0.064	6.26187e-79	T_8	TACC3
CDKN2C	4.78941e-83	0.463484	0.259	0.027	1.60627e-78	T_8	CDKN2C
LMNB1	7.59201e-83	0.709692	0.488	0.084	2.54621e-78	T_8	LMNB1
PFN11	1.51021e-82	1.27164	1	0.911	5.06495e-78	T_8	PFN1
HAUS1	8.70351e-82	0.475758	0.403	0.058	2.91898e-77	T_8	HAUS1
TFDP1	1.15089e-81	0.682696	0.453	0.074	3.85987e-77	T_8	TFDP1
ACTB1	1.39854e-81	1.30268	1	0.973	4.69042e-77	T_8	ACTB
C19orf48	2.24683e-80	0.4358	0.323	0.041	7.53543e-76	T_8	C19orf48
H2AFV	5.55514e-80	1.73413	0.905	0.424	1.86308e-75	T_8	H2AFV
H2AFZ1	1.58024e-79	1.85591	0.96	0.58	5.29981e-75	T_8	H2AFZ
H2AFY	2.09187e-79	1.05023	0.801	0.217	7.01572e-75	T_8	H2AFY
RANBP1	6.12404e-79	1.36805	0.791	0.256	2.05388e-74	T_8	RANBP1
IDH2	3.98401e-78	1.21701	0.766	0.213	1.33616e-73	T_8	IDH2
COX8A	6.75837e-78	1.40065	0.955	0.562	2.26662e-73	T_8	COX8A
PTMA	9.54662e-78	1.04923	1	0.981	3.20175e-73	T_8	PTMA
TESC	2.45319e-76	0.734925	0.507	0.095	8.22751e-72	T_8	TESC
CBX5	6.68459e-76	0.797555	0.652	0.146	2.24188e-71	T_8	CBX5
SNRPD1	7.10598e-75	1.02666	0.836	0.251	2.3832e-70	T_8	SNRPD1
FABP51	8.97083e-75	1.09877	0.701	0.177	3.00864e-70	T_8	FABP5
TEX30	7.76647e-74	0.472864	0.313	0.041	2.60472e-69	T_8	TEX30
SLBP	4.96695e-73	0.999624	0.672	0.171	1.66582e-68	T_8	SLBP
USP1	1.01524e-72	0.856718	0.587	0.129	3.40491e-68	T_8	USP1
TIMM10	2.15898e-72	0.651784	0.522	0.101	7.24079e-68	T_8	TIMM10
BCL2L12	2.28608e-72	0.391626	0.294	0.037	7.66706e-68	T_8	BCL2L12
DEK	1.74559e-71	1.42269	0.955	0.532	5.85435e-67	T_8	DEK
POP7	2.07416e-71	0.455452	0.363	0.055	6.95633e-67	T_8	POP7
TMPO	2.90509e-71	1.20859	0.786	0.244	9.74307e-67	T_8	TMPO
MAGOHB	1.86674e-70	0.555562	0.433	0.076	6.26067e-66	T_8	MAGOHB
TUBA1C	2.19145e-70	1.29622	0.522	0.112	7.3497e-66	T_8	TUBA1C
DNMT1	2.89886e-69	1.13499	0.761	0.229	9.72221e-65	T_8	DNMT1
KPNA2	6.00675e-69	0.851625	0.527	0.11	2.01455e-64	T_8	KPNA2
MRPL23	1.1088e-68	0.503742	0.458	0.083	3.71868e-64	T_8	MRPL23
SEPHS1	1.8017e-68	0.382859	0.338	0.05	6.04255e-64	T_8	SEPHS1
RAN	3.44777e-68	1.33653	0.95	0.555	1.15631e-63	T_8	RAN
SMS	7.69676e-68	0.679572	0.607	0.135	2.58134e-63	T_8	SMS
CFL11	2.40681e-67	1.01814	1	0.914	8.07197e-63	T_8	CFL1
SNRPB	2.61164e-66	1.23625	0.925	0.463	8.75891e-62	T_8	SNRPB
PPIA1	3.99493e-66	1.0632	0.99	0.872	1.33982e-61	T_8	PPIA
LSM2	7.96702e-66	0.72449	0.652	0.156	2.67198e-61	T_8	LSM2
COMMD4	9.35442e-66	0.672891	0.557	0.12	3.13729e-61	T_8	COMMD4
CD38	3.83448e-65	0.544703	0.303	0.044	1.28601e-60	T_8	CD38
TPI1	1.57173e-64	1.25703	0.92	0.445	5.27125e-60	T_8	TPI1
LSM5	4.93932e-64	0.918798	0.766	0.23	1.65655e-59	T_8	LSM5
PSME21	8.19685e-64	1.3315	0.92	0.477	2.74906e-59	T_8	PSME2
NABP2	3.18743e-63	0.392491	0.303	0.044	1.069e-58	T_8	NABP2
STOML2	5.65233e-63	0.590965	0.607	0.139	1.89568e-58	T_8	STOML2
SLC25A5	6.44546e-63	1.20897	0.91	0.428	2.16168e-58	T_8	SLC25A5
NCAPH2	1.78501e-62	0.338691	0.279	0.038	5.98655e-58	T_8	NCAPH2
CKS21	2.09814e-62	1.05377	0.746	0.224	7.03675e-58	T_8	CKS2
MRPL51	8.51466e-62	1.01293	0.816	0.273	2.85565e-57	T_8	MRPL51
MRPL12	3.57051e-61	0.48856	0.343	0.056	1.19748e-56	T_8	MRPL12
ACTG11	3.77428e-61	1.2165	0.995	0.905	1.26582e-56	T_8	ACTG1
SMC3	2.30179e-60	0.887575	0.716	0.207	7.71973e-56	T_8	SMC3
ANP32B1	2.43502e-60	1.24571	0.905	0.458	8.16656e-56	T_8	ANP32B
HMGB1	3.6109e-60	1.36881	0.995	0.875	1.21102e-55	T_8	HMGB1
SMARCB1	5.45198e-60	0.495397	0.478	0.097	1.82848e-55	T_8	SMARCB1
HIST1H1C	2.88602e-59	1.09759	0.507	0.118	9.67914e-55	T_8	HIST1H1C
SUMO3	8.78062e-59	0.751314	0.697	0.192	2.94484e-54	T_8	SUMO3
THOC6	1.18953e-58	0.49809	0.303	0.047	3.98944e-54	T_8	THOC6
CHCHD2	4.37312e-58	1.04324	0.975	0.768	1.46666e-53	T_8	CHCHD2
POLD2	2.31305e-57	0.429128	0.363	0.064	7.7575e-53	T_8	POLD2
ANAPC11	2.80991e-57	0.831777	0.801	0.251	9.42389e-53	T_8	ANAPC11
VRK1	7.70724e-57	0.534516	0.423	0.082	2.58486e-52	T_8	VRK1
SIVA1	8.27266e-57	1.13637	0.806	0.325	2.77449e-52	T_8	SIVA1
SMC1A	9.86248e-57	0.827787	0.607	0.161	3.30768e-52	T_8	SMC1A
NUCKS1	1.27301e-56	1.16924	0.915	0.464	4.26942e-52	T_8	NUCKS1
MSH6	2.4818e-56	0.41257	0.348	0.061	8.32345e-52	T_8	MSH6
SCCPDH	7.77508e-56	0.379899	0.269	0.039	2.60761e-51	T_8	SCCPDH
EBP1	9.80478e-56	0.896405	0.632	0.179	3.28833e-51	T_8	EBP
BANF1	1.01732e-55	1.00433	0.736	0.247	3.41189e-51	T_8	BANF1
RPL26L1	2.05075e-55	0.464389	0.363	0.066	6.87781e-51	T_8	RPL26L1
ACTL6A	2.72095e-55	0.342757	0.323	0.054	9.12551e-51	T_8	ACTL6A
KIF22	1.99505e-54	0.58334	0.378	0.074	6.69101e-50	T_8	KIF22
PPP1CA1	2.45147e-54	1.0014	0.891	0.384	8.22174e-50	T_8	PPP1CA
LSM3	3.30316e-54	0.913864	0.791	0.274	1.10781e-49	T_8	LSM3
PSMB2	5.35108e-54	0.842575	0.756	0.241	1.79464e-49	T_8	PSMB2
POP4	6.67594e-54	0.396665	0.378	0.071	2.23898e-49	T_8	POP4
PSMC3	6.73106e-54	0.755361	0.622	0.173	2.25746e-49	T_8	PSMC3
COX5A	8.4008e-54	0.973103	0.791	0.295	2.81746e-49	T_8	COX5A
CALM3	1.07856e-53	1.18886	0.876	0.397	3.61728e-49	T_8	CALM3
MRPL28	1.62963e-53	0.422635	0.468	0.1	5.46546e-49	T_8	MRPL28
CCDC167	1.66067e-53	0.805307	0.657	0.192	5.56957e-49	T_8	CCDC167
ATP5MC31	1.77213e-53	1.07076	0.9	0.455	5.94335e-49	T_8	ATP5MC3
YBX1	2.3087e-53	1.0498	0.995	0.736	7.74292e-49	T_8	YBX1
ANP32E	2.4103e-53	1.08603	0.821	0.302	8.08367e-49	T_8	ANP32E
AP2S1	3.71156e-53	0.860398	0.806	0.266	1.24478e-48	T_8	AP2S1
MSH2	9.32458e-53	0.486338	0.294	0.048	3.12728e-48	T_8	MSH2
ENO1	1.56766e-52	1.25542	0.93	0.517	5.25762e-48	T_8	ENO1
PAFAH1B3	2.32762e-52	0.389985	0.393	0.077	7.80636e-48	T_8	PAFAH1B3
MZT1	2.99395e-52	0.677078	0.488	0.115	1.00411e-47	T_8	MZT1
PRDX3	3.34661e-52	0.591007	0.488	0.111	1.12239e-47	T_8	PRDX3
RNASEH2C	3.43134e-52	0.896278	0.756	0.25	1.1508e-47	T_8	RNASEH2C
RRP7A	4.50946e-52	0.478091	0.463	0.102	1.51238e-47	T_8	RRP7A
PPP1R14B	9.97236e-52	0.865909	0.652	0.194	3.34453e-47	T_8	PPP1R14B
EEF1E1	1.73679e-51	0.449885	0.448	0.097	5.82485e-47	T_8	EEF1E1
TOPBP1	5.28855e-51	0.49301	0.398	0.082	1.77367e-46	T_8	TOPBP1
FH	7.29727e-51	0.277071	0.274	0.043	2.44736e-46	T_8	FH
TPRKB	1.04838e-50	0.467626	0.502	0.117	3.51607e-46	T_8	TPRKB
HINT2	1.32627e-50	0.490618	0.527	0.126	4.44806e-46	T_8	HINT2
ZDHHC12	1.54082e-50	0.562944	0.458	0.104	5.16759e-46	T_8	ZDHHC12
CLIC11	2.00847e-50	1.04324	0.97	0.736	6.73601e-46	T_8	CLIC1
LDHA1	2.30772e-50	1.08553	0.93	0.538	7.73962e-46	T_8	LDHA
MAZ	2.76966e-50	0.955861	0.761	0.283	9.2889e-46	T_8	MAZ
DLEU2	3.39996e-50	0.443056	0.323	0.059	1.14028e-45	T_8	DLEU2
GSTO1	3.42521e-50	0.719265	0.726	0.218	1.14875e-45	T_8	GSTO1
MRPS16	6.26303e-50	0.508823	0.463	0.106	2.1005e-45	T_8	MRPS16
FIBP	1.0175e-49	0.626418	0.617	0.169	3.41249e-45	T_8	FIBP
UFD1	1.22285e-49	0.650668	0.677	0.195	4.10118e-45	T_8	UFD1
CCT6A	2.12494e-49	0.7398	0.716	0.225	7.12663e-45	T_8	CCT6A
RBL1	2.24326e-49	0.423277	0.313	0.056	7.52343e-45	T_8	RBL1
MPST	2.27897e-49	0.415683	0.338	0.064	7.64321e-45	T_8	MPST
PGAM11	3.69395e-49	0.887687	0.761	0.268	1.23888e-44	T_8	PGAM1
PSMB81	3.73546e-49	0.972069	0.891	0.403	1.2528e-44	T_8	PSMB8
ARPC5L	5.80356e-49	0.857596	0.826	0.313	1.9464e-44	T_8	ARPC5L
CBX1	8.94178e-49	0.432283	0.458	0.104	2.9989e-44	T_8	CBX1
GPAA1	1.16902e-48	0.490431	0.498	0.119	3.92064e-44	T_8	GPAA1
VPS25	1.46606e-48	0.326153	0.313	0.056	4.91689e-44	T_8	VPS25
SNRPC	1.658e-48	0.506986	0.587	0.153	5.56061e-44	T_8	SNRPC
DCPS	1.90064e-48	0.326238	0.313	0.056	6.37436e-44	T_8	DCPS
COPS3	2.10729e-48	0.500492	0.502	0.121	7.06742e-44	T_8	COPS3
POLR2H	2.67185e-48	0.452847	0.438	0.098	8.96084e-44	T_8	POLR2H
CCT5	3.26448e-48	0.764689	0.711	0.229	1.09484e-43	T_8	CCT5
GLRX3	3.30007e-48	0.47155	0.537	0.133	1.10678e-43	T_8	GLRX3
POLR3K	3.39193e-48	0.44891	0.388	0.081	1.13759e-43	T_8	POLR3K
JPT1	4.29844e-48	1.21483	0.861	0.383	1.44161e-43	T_8	JPT1
VDAC3	6.08888e-48	0.834551	0.697	0.225	2.04209e-43	T_8	VDAC3
SNRPA1	7.6974e-48	0.58178	0.607	0.167	2.58155e-43	T_8	SNRPA1
FDPS	1.245e-47	0.679047	0.642	0.192	4.17549e-43	T_8	FDPS
SSRP1	1.38605e-47	0.51158	0.388	0.083	4.64852e-43	T_8	SSRP1
MRTO4	1.00729e-46	0.365032	0.279	0.048	3.37824e-42	T_8	MRTO4
BRI3BP	1.16836e-46	0.301779	0.264	0.043	3.91846e-42	T_8	BRI3BP
MRPS12	1.79424e-46	0.477436	0.478	0.116	6.01753e-42	T_8	MRPS12
GLRX5	2.36238e-46	0.706666	0.657	0.198	7.92296e-42	T_8	GLRX5
PKM	2.39797e-46	0.843004	0.751	0.27	8.04231e-42	T_8	PKM
NUDT21	2.51236e-46	0.491439	0.433	0.099	8.42596e-42	T_8	NUDT21
LRRC59	2.71122e-46	0.381392	0.368	0.075	9.0929e-42	T_8	LRRC59
RAD51C	3.81296e-46	0.354942	0.323	0.062	1.27879e-41	T_8	RAD51C
HAT1	3.89172e-46	0.51928	0.488	0.12	1.3052e-41	T_8	HAT1
MRPL37	4.247e-46	0.344184	0.279	0.048	1.42436e-41	T_8	MRPL37
RHEB	5.87043e-46	0.772001	0.667	0.214	1.96883e-41	T_8	RHEB
H3F3A	1.04552e-45	0.782115	0.985	0.908	3.50645e-41	T_8	H3F3A
MCUR1	1.07289e-45	0.405969	0.318	0.061	3.59825e-41	T_8	MCUR1
PSMA4	1.28551e-45	0.781925	0.701	0.235	4.31133e-41	T_8	PSMA4
YWHAH	1.66103e-45	0.673489	0.532	0.145	5.57075e-41	T_8	YWHAH
TALDO1	2.28837e-45	0.727786	0.751	0.257	7.67473e-41	T_8	TALDO1
UQCC2	2.30113e-45	0.572606	0.473	0.119	7.71752e-41	T_8	UQCC2
MRPL11	2.49103e-45	0.629611	0.577	0.161	8.35443e-41	T_8	MRPL11
CISD3	2.58572e-45	0.549773	0.567	0.154	8.67199e-41	T_8	CISD3
VDAC1	9.31349e-45	0.736075	0.736	0.25	3.12356e-40	T_8	VDAC1
DPM2	9.64836e-45	0.435488	0.398	0.089	3.23587e-40	T_8	DPM2
MZT2B	9.72582e-45	1.00672	0.95	0.655	3.26184e-40	T_8	MZT2B
TPGS2	2.42664e-44	0.391234	0.398	0.088	8.13847e-40	T_8	TPGS2
NDUFB3	3.88727e-44	0.722956	0.746	0.263	1.30371e-39	T_8	NDUFB3
ARPC31	4.24352e-44	0.785695	0.975	0.766	1.42319e-39	T_8	ARPC3
AKT1	4.38346e-44	0.528099	0.478	0.12	1.47013e-39	T_8	AKT1
SNRPE	7.02781e-44	0.7555	0.706	0.244	2.35699e-39	T_8	SNRPE
TOMM40	9.81454e-44	0.457343	0.393	0.088	3.2916e-39	T_8	TOMM40
RPA1	1.43123e-43	0.386266	0.343	0.071	4.80005e-39	T_8	RPA1
DBI1	1.45039e-43	0.930426	0.94	0.577	4.86432e-39	T_8	DBI
RBBP7	1.51091e-43	0.600194	0.597	0.173	5.06729e-39	T_8	RBBP7
PSMD14	1.5443e-43	0.521281	0.552	0.151	5.17929e-39	T_8	PSMD14
NDUFS6	1.6086e-43	0.851694	0.856	0.358	5.39493e-39	T_8	NDUFS6
BLOC1S11	2.23102e-43	0.901647	0.866	0.416	7.4824e-39	T_8	BLOC1S1
ELAVL1	2.25656e-43	0.427994	0.463	0.113	7.56806e-39	T_8	ELAVL1
NASP	2.28809e-43	0.9454	0.761	0.311	7.67379e-39	T_8	NASP
CHCHD1	3.62258e-43	0.500443	0.502	0.129	1.21494e-38	T_8	CHCHD1
PDZD11	4.53381e-43	0.445405	0.348	0.074	1.52055e-38	T_8	PDZD11
TIMM8B	5.28921e-43	0.542635	0.552	0.154	1.77389e-38	T_8	TIMM8B
IMPDH2	5.47172e-43	0.373696	0.378	0.083	1.8351e-38	T_8	IMPDH2
ITGAE	6.56592e-43	0.487019	0.473	0.118	2.20208e-38	T_8	ITGAE
HMGN1	6.56868e-43	0.916369	0.935	0.59	2.203e-38	T_8	HMGN1
HNRNPAB	6.9351e-43	0.999708	0.796	0.336	2.3259e-38	T_8	HNRNPAB
ILF2	8.75154e-43	0.702045	0.677	0.223	2.93509e-38	T_8	ILF2
NDUFS8	9.42379e-43	0.744242	0.726	0.25	3.16055e-38	T_8	NDUFS8
MYL61	1.21067e-42	0.77126	0.995	0.904	4.06034e-38	T_8	MYL6
PRIM2	2.25983e-42	0.287053	0.259	0.045	7.57901e-38	T_8	PRIM2
SNRPG1	2.56276e-42	0.918954	0.886	0.437	8.59499e-38	T_8	SNRPG
PARK7	2.63995e-42	0.891537	0.92	0.544	8.85386e-38	T_8	PARK7
CBX3	2.70686e-42	0.91143	0.836	0.369	9.07827e-38	T_8	CBX3
EIF5A	3.12745e-42	0.941148	0.801	0.347	1.04888e-37	T_8	EIF5A
SSSCA1	3.5429e-42	0.358358	0.343	0.072	1.18822e-37	T_8	SSSCA1
HLA-DRA2	3.57175e-42	1.32364	0.701	0.27	1.19789e-37	T_8	HLA-DRA
HMGA1	3.74611e-42	0.484525	0.403	0.095	1.25637e-37	T_8	HMGA1
PSMG1	7.42453e-42	0.38331	0.269	0.048	2.49004e-37	T_8	PSMG1
ADRM1	8.24842e-42	0.622353	0.627	0.194	2.76635e-37	T_8	ADRM1
EXOSC8	1.17402e-41	0.449094	0.498	0.13	3.93744e-37	T_8	EXOSC8
CCT2	1.21552e-41	0.616526	0.677	0.217	4.07661e-37	T_8	CCT2
PSMB61	1.76207e-41	0.762809	0.796	0.305	5.90964e-37	T_8	PSMB6
SNX10	1.94438e-41	0.357985	0.378	0.085	6.52108e-37	T_8	SNX10
PA2G4	2.12834e-41	0.897399	0.776	0.342	7.13803e-37	T_8	PA2G4
MRPS11	4.25439e-41	0.471899	0.413	0.099	1.42684e-36	T_8	MRPS11
PSMD1	4.45112e-41	0.398734	0.478	0.12	1.49282e-36	T_8	PSMD1
PPIH	4.77609e-41	0.441127	0.448	0.113	1.6018e-36	T_8	PPIH
C12orf751	5.24786e-41	0.876979	0.881	0.398	1.76003e-36	T_8	C12orf75
NUCB21	7.94804e-41	0.94413	0.721	0.28	2.66561e-36	T_8	NUCB2
CMC2	8.06861e-41	0.6206	0.647	0.206	2.70605e-36	T_8	CMC2
PSMB3	8.12685e-41	0.834145	0.791	0.328	2.72558e-36	T_8	PSMB3
PPM1G	1.3424e-40	0.678295	0.746	0.266	4.50215e-36	T_8	PPM1G
SH3GLB2	1.55055e-40	0.3794	0.383	0.088	5.20024e-36	T_8	SH3GLB2
UTP11	1.70485e-40	0.391323	0.333	0.071	5.71771e-36	T_8	UTP11
MRPL13	1.80135e-40	0.342266	0.423	0.102	6.04135e-36	T_8	MRPL13
TMEM126A	3.11569e-40	0.3824	0.448	0.111	1.04494e-35	T_8	TMEM126A
HNRNPD	3.27905e-40	0.752708	0.851	0.355	1.09973e-35	T_8	HNRNPD
TCTEX1D2	3.77283e-40	0.303175	0.274	0.051	1.26533e-35	T_8	TCTEX1D2
POMP1	4.66049e-40	0.824364	0.866	0.405	1.56304e-35	T_8	POMP
FAM96A	4.76211e-40	0.36878	0.393	0.092	1.59712e-35	T_8	FAM96A
DAZAP1	4.9954e-40	0.522467	0.547	0.157	1.67536e-35	T_8	DAZAP1
HADH	5.10614e-40	0.338015	0.254	0.046	1.7125e-35	T_8	HADH
TRIM28	6.0035e-40	0.500237	0.547	0.156	2.01345e-35	T_8	TRIM28
PMF1	6.62548e-40	0.44813	0.488	0.128	2.22205e-35	T_8	PMF1
PGP	1.01044e-39	0.474326	0.607	0.18	3.38882e-35	T_8	PGP
ASNA1	1.53417e-39	0.426524	0.498	0.133	5.14531e-35	T_8	ASNA1
MRPL17	1.61498e-39	0.316012	0.284	0.055	5.41632e-35	T_8	MRPL17
COX6C	1.70979e-39	0.79254	0.965	0.705	5.73428e-35	T_8	COX6C
STX11	2.02216e-39	0.389523	0.264	0.05	6.78191e-35	T_8	STX11
ACYP1	2.44767e-39	0.41246	0.388	0.092	8.20901e-35	T_8	ACYP1
MEA1	2.45059e-39	0.462901	0.483	0.13	8.21877e-35	T_8	MEA1
TWF2	2.92136e-39	0.640421	0.612	0.19	9.79766e-35	T_8	TWF2
HSPB11	3.4322e-39	0.749351	0.711	0.267	1.15109e-34	T_8	HSPB11
PHF5A	3.4388e-39	0.326151	0.413	0.1	1.1533e-34	T_8	PHF5A
ITGB1BP1	3.52438e-39	0.722075	0.731	0.264	1.18201e-34	T_8	ITGB1BP1
SNRPF	3.60203e-39	0.807343	0.851	0.384	1.20805e-34	T_8	SNRPF
ACAA2	4.98463e-39	0.518157	0.597	0.182	1.67174e-34	T_8	ACAA2
LAGE3	5.7194e-39	0.503833	0.468	0.127	1.91817e-34	T_8	LAGE3
SMIM19	6.79228e-39	0.45221	0.522	0.146	2.278e-34	T_8	SMIM19
ATP5PF	7.78561e-39	0.810956	0.9	0.479	2.61114e-34	T_8	ATP5PF
PIN1	8.70319e-39	0.619166	0.687	0.233	2.91888e-34	T_8	PIN1
RTN3	8.90552e-39	0.402157	0.498	0.133	2.98673e-34	T_8	RTN3
MRPS34	9.05364e-39	0.557636	0.617	0.194	3.03641e-34	T_8	MRPS34
DERA	1.17721e-38	0.324022	0.259	0.048	3.94813e-34	T_8	DERA
MRPL14	1.19812e-38	0.416866	0.473	0.126	4.01826e-34	T_8	MRPL14
CKAP2	1.38454e-38	0.396641	0.289	0.059	4.64346e-34	T_8	CKAP2
PSMB91	1.83279e-38	0.920868	0.905	0.563	6.14682e-34	T_8	PSMB9
SNRNP40	2.04384e-38	0.396295	0.478	0.126	6.85464e-34	T_8	SNRNP40
STARD3NL	2.31325e-38	0.45202	0.403	0.101	7.75819e-34	T_8	STARD3NL
MRPS26	2.62096e-38	0.462568	0.468	0.125	8.79018e-34	T_8	MRPS26
MRPL36	3.2938e-38	0.378109	0.413	0.102	1.10467e-33	T_8	MRPL36
DMAC1	4.40878e-38	0.334082	0.393	0.095	1.47862e-33	T_8	DMAC1
LAT2	4.4202e-38	0.338696	0.299	0.062	1.48245e-33	T_8	LAT2
DCTN3	4.4645e-38	0.862619	0.731	0.284	1.4973e-33	T_8	DCTN3
NUP62	5.83856e-38	0.255767	0.303	0.063	1.95814e-33	T_8	NUP62
APOBEC3H	6.99777e-38	0.288266	0.284	0.057	2.34691e-33	T_8	APOBEC3H
BID	7.49175e-38	0.445091	0.453	0.12	2.51258e-33	T_8	BID
GNG51	1.18646e-37	0.821064	0.851	0.421	3.97914e-33	T_8	GNG5
SUMO2	1.21068e-37	0.779101	0.95	0.695	4.06039e-33	T_8	SUMO2
ATP5F1C	1.26151e-37	0.708266	0.801	0.319	4.23086e-33	T_8	ATP5F1C
MRPL15	1.33314e-37	0.316742	0.264	0.051	4.4711e-33	T_8	MRPL15
HNRNPF1	1.34564e-37	0.844424	0.806	0.398	4.51302e-33	T_8	HNRNPF
DUSP23	1.40027e-37	0.431059	0.443	0.117	4.69623e-33	T_8	DUSP23
PDCD5	1.61083e-37	0.703732	0.741	0.283	5.4024e-33	T_8	PDCD5
ARPC21	2.0011e-37	0.78776	0.96	0.847	6.71129e-33	T_8	ARPC2
SSNA1	2.58352e-37	0.633451	0.682	0.239	8.66461e-33	T_8	SSNA1
GSTP1	3.44753e-37	1.07778	0.915	0.543	1.15623e-32	T_8	GSTP1
NDUFV1	3.87798e-37	0.495362	0.532	0.155	1.3006e-32	T_8	NDUFV1
HLA-DMA	4.05185e-37	0.588301	0.438	0.118	1.35891e-32	T_8	HLA-DMA
GUSB	4.77516e-37	0.42293	0.393	0.097	1.60149e-32	T_8	GUSB
TXN1	4.7984e-37	0.868132	0.91	0.49	1.60929e-32	T_8	TXN
CYC1	5.05738e-37	0.452756	0.507	0.144	1.69614e-32	T_8	CYC1
PNKD	5.2683e-37	0.490338	0.488	0.134	1.76688e-32	T_8	PNKD
KXD1	5.81911e-37	0.345636	0.388	0.095	1.95161e-32	T_8	KXD1
PMM1	8.21413e-37	0.28307	0.318	0.069	2.75485e-32	T_8	PMM1
LBR	8.46153e-37	0.62863	0.697	0.245	2.83783e-32	T_8	LBR
SLC25A11	9.94803e-37	0.526062	0.448	0.12	3.33637e-32	T_8	SLC25A11
RBM3	1.07077e-36	0.812905	0.905	0.535	3.59115e-32	T_8	RBM3
HNRNPR	1.72155e-36	0.789698	0.791	0.338	5.77375e-32	T_8	HNRNPR
ECI1	1.77146e-36	0.380537	0.368	0.088	5.94113e-32	T_8	ECI1
HSD17B10	1.90711e-36	0.479641	0.522	0.153	6.39608e-32	T_8	HSD17B10
ANAPC15	2.07349e-36	0.513643	0.408	0.107	6.95406e-32	T_8	ANAPC15
CHCHD3	2.17743e-36	0.344919	0.398	0.099	7.30268e-32	T_8	CHCHD3
NUDC	2.20005e-36	0.654034	0.706	0.251	7.37853e-32	T_8	NUDC
HNRNPA3	3.07151e-36	0.843954	0.94	0.631	1.03012e-31	T_8	HNRNPA3
BOLA3	3.20821e-36	0.424417	0.557	0.164	1.07597e-31	T_8	BOLA3
MRPL9	3.42921e-36	0.426189	0.428	0.114	1.15009e-31	T_8	MRPL9
CTNNBIP1	3.47556e-36	0.306381	0.284	0.059	1.16563e-31	T_8	CTNNBIP1
PSMA51	3.73921e-36	0.714375	0.781	0.308	1.25406e-31	T_8	PSMA5
MTX1	5.54803e-36	0.257948	0.284	0.059	1.8607e-31	T_8	MTX1
SET	5.8712e-36	0.909913	0.94	0.623	1.96908e-31	T_8	SET
LSM7	6.07869e-36	0.752542	0.851	0.417	2.03867e-31	T_8	LSM7
DNPH1	7.5734e-36	0.431191	0.308	0.069	2.53997e-31	T_8	DNPH1
NELFE	9.56085e-36	0.387538	0.443	0.12	3.20652e-31	T_8	NELFE
MIR4435-2HG1	9.74703e-36	0.486958	0.502	0.144	3.26896e-31	T_8	MIR4435-2HG
PDIA6	1.07505e-35	0.710427	0.786	0.316	3.60549e-31	T_8	PDIA6
PSMC1	1.07843e-35	0.41779	0.507	0.146	3.61683e-31	T_8	PSMC1
PSMA71	1.10607e-35	0.79996	0.955	0.655	3.70955e-31	T_8	PSMA7
POLR2G	1.56447e-35	0.461121	0.517	0.153	5.24694e-31	T_8	POLR2G
2023-09-11	1.65881e-35	0.398645	0.507	0.146	5.56331e-31	T_8	2023-09-11
AP1M1	1.85224e-35	0.334393	0.363	0.088	6.21204e-31	T_8	AP1M1
UBE2I	2.01156e-35	0.672084	0.826	0.347	6.74638e-31	T_8	UBE2I
HSPA14.1	2.28023e-35	0.256712	0.269	0.054	7.64744e-31	T_8	HSPA14.1
CRELD2	2.43273e-35	0.385341	0.532	0.155	8.1589e-31	T_8	CRELD2
CMSS1	2.51311e-35	0.283631	0.294	0.063	8.42847e-31	T_8	CMSS1
RALY	2.55967e-35	0.752872	0.692	0.264	8.58464e-31	T_8	RALY
TXNDC17	3.16998e-35	0.511665	0.562	0.177	1.06315e-30	T_8	TXNDC17
ELP5	3.36505e-35	0.381302	0.383	0.097	1.12857e-30	T_8	ELP5
PSMD13	3.85788e-35	0.594513	0.657	0.229	1.29385e-30	T_8	PSMD13
STIP11	5.31213e-35	0.422637	0.443	0.122	1.78158e-30	T_8	STIP1
HLTF	5.77909e-35	0.268478	0.313	0.07	1.93819e-30	T_8	HLTF
VMA21	5.86041e-35	0.384226	0.468	0.129	1.96547e-30	T_8	VMA21
PSMD8	6.15002e-35	0.717005	0.856	0.416	2.06259e-30	T_8	PSMD8
ELP6	6.19932e-35	0.272745	0.328	0.075	2.07913e-30	T_8	ELP6
HNRNPA2B1	6.3469e-35	0.703285	0.985	0.844	2.12862e-30	T_8	HNRNPA2B1
BCAP29	1.01363e-34	0.413518	0.423	0.114	3.39952e-30	T_8	BCAP29
GLIPR2	1.16204e-34	0.581803	0.662	0.229	3.89724e-30	T_8	GLIPR2
SUPT16H	1.31257e-34	0.577829	0.622	0.209	4.4021e-30	T_8	SUPT16H
ATG3	1.80546e-34	0.376534	0.458	0.126	6.05517e-30	T_8	ATG3
NDUFA6	2.37331e-34	0.612421	0.677	0.247	7.95962e-30	T_8	NDUFA6
MTCH2	3.80692e-34	0.400348	0.333	0.079	1.27676e-29	T_8	MTCH2
TOMM22	4.27403e-34	0.51967	0.652	0.22	1.43342e-29	T_8	TOMM22
TSTA3	4.85597e-34	0.318284	0.468	0.129	1.6286e-29	T_8	TSTA3
TXNL4A	5.06962e-34	0.550674	0.711	0.25	1.70025e-29	T_8	TXNL4A
ARPC41	6.79818e-34	0.679219	0.856	0.369	2.27997e-29	T_8	ARPC4
RABL6	8.33669e-34	0.388132	0.423	0.115	2.79596e-29	T_8	RABL6
RAB8A	8.59975e-34	0.604896	0.637	0.213	2.88418e-29	T_8	RAB8A
COX6A1	9.1846e-34	0.758486	0.905	0.562	3.08033e-29	T_8	COX6A1
CACYBP1	9.20762e-34	0.609589	0.667	0.242	3.08805e-29	T_8	CACYBP
SLC25A39	1.18322e-33	0.42889	0.428	0.118	3.96828e-29	T_8	SLC25A39
PHB	1.37254e-33	0.711605	0.652	0.234	4.60322e-29	T_8	PHB
EBNA1BP2	1.48916e-33	0.351995	0.313	0.073	4.99435e-29	T_8	EBNA1BP2
NDUFB21	1.53795e-33	0.769425	0.92	0.555	5.15797e-29	T_8	NDUFB2
GPN3	1.82342e-33	0.277892	0.284	0.061	6.1154e-29	T_8	GPN3
HDAC2	1.87692e-33	0.263386	0.313	0.072	6.29482e-29	T_8	HDAC2
ATF3	1.95236e-33	0.749896	0.303	0.072	6.54784e-29	T_8	ATF3
H2AFX2	2.05669e-33	0.754261	0.577	0.207	6.89773e-29	T_8	H2AFX
PSMD7	2.11192e-33	0.52538	0.612	0.206	7.08296e-29	T_8	PSMD7
PSMC41	2.13502e-33	0.479406	0.587	0.187	7.16043e-29	T_8	PSMC4
ATP5PB	2.59906e-33	0.518122	0.607	0.201	8.71672e-29	T_8	ATP5PB
UQCC3	2.7071e-33	0.253123	0.299	0.067	9.07907e-29	T_8	UQCC3
EIF3B	2.82751e-33	0.390663	0.398	0.107	9.4829e-29	T_8	EIF3B
TPM41	3.10397e-33	0.783348	0.786	0.336	1.04101e-28	T_8	TPM4
GTF3C6	3.68579e-33	0.523364	0.652	0.224	1.23614e-28	T_8	GTF3C6
SRA1	4.38504e-33	0.371493	0.433	0.119	1.47065e-28	T_8	SRA1
NDUFA121	4.99036e-33	0.715746	0.796	0.349	1.67367e-28	T_8	NDUFA12
MRPL54	5.72274e-33	0.570499	0.687	0.248	1.91929e-28	T_8	MRPL54
ERH	6.50196e-33	0.703957	0.791	0.345	2.18063e-28	T_8	ERH
NDUFA9	6.53987e-33	0.318656	0.423	0.114	2.19334e-28	T_8	NDUFA9
NUTF2	1.01949e-32	0.5278	0.537	0.171	3.41916e-28	T_8	NUTF2
BTBD6	1.04509e-32	0.270193	0.428	0.115	3.50501e-28	T_8	BTBD6
CORO1A1	1.29767e-32	0.775485	0.94	0.801	4.35212e-28	T_8	CORO1A
TWISTNB	1.73641e-32	0.38545	0.413	0.113	5.82358e-28	T_8	TWISTNB
PARP1	1.92468e-32	0.499884	0.647	0.227	6.455e-28	T_8	PARP1
MIEN11	1.95658e-32	0.488581	0.592	0.194	6.56199e-28	T_8	MIEN1
HACD3	2.16706e-32	0.312491	0.308	0.072	7.26789e-28	T_8	HACD3
MRPL52	2.53858e-32	0.609405	0.667	0.251	8.5139e-28	T_8	MRPL52
SUZ12	2.59808e-32	0.56821	0.557	0.187	8.71345e-28	T_8	SUZ12
HRAS	2.60141e-32	0.322353	0.313	0.074	8.72462e-28	T_8	HRAS
PLGRKT	3.01408e-32	0.364389	0.408	0.112	1.01086e-27	T_8	PLGRKT
CISD2	3.0141e-32	0.367327	0.458	0.132	1.01087e-27	T_8	CISD2
ALG5	3.57177e-32	0.310115	0.448	0.126	1.1979e-27	T_8	ALG5
TMSB4X	3.59306e-32	0.585545	1	0.994	1.20504e-27	T_8	TMSB4X
VIM2	3.79741e-32	0.99953	0.985	0.884	1.27357e-27	T_8	VIM
NDUFB6	4.06467e-32	0.51568	0.537	0.17	1.36321e-27	T_8	NDUFB6
DDB2	4.152e-32	0.356531	0.333	0.083	1.3925e-27	T_8	DDB2
CDK2AP2	4.2737e-32	0.813975	0.741	0.321	1.43331e-27	T_8	CDK2AP2
GNB2	4.28806e-32	0.557895	0.672	0.235	1.43813e-27	T_8	GNB2
PRKDC	4.49433e-32	0.637451	0.716	0.289	1.50731e-27	T_8	PRKDC
RAD21	4.51e-32	0.730976	0.677	0.264	1.51256e-27	T_8	RAD21
MRPS15	4.95016e-32	0.47128	0.517	0.163	1.66018e-27	T_8	MRPS15
MIS18BP1	5.45864e-32	0.501367	0.537	0.177	1.83072e-27	T_8	MIS18BP1
NUDCD2	5.65832e-32	0.327157	0.478	0.139	1.89769e-27	T_8	NUDCD2
SNRPA	5.83181e-32	0.320998	0.378	0.099	1.95587e-27	T_8	SNRPA
HPF1	6.88239e-32	0.420721	0.328	0.082	2.30822e-27	T_8	HPF1
EIF2S1	6.93688e-32	0.330783	0.468	0.135	2.32649e-27	T_8	EIF2S1
FKBP1A	7.60178e-32	0.639374	0.756	0.29	2.54948e-27	T_8	FKBP1A
SAMD1	7.91434e-32	0.359025	0.264	0.057	2.65431e-27	T_8	SAMD1
CISD1	8.35783e-32	0.337062	0.299	0.069	2.80305e-27	T_8	CISD1
CKAP5	9.39395e-32	0.316111	0.254	0.054	3.15054e-27	T_8	CKAP5
FDFT1	1.01208e-31	0.445663	0.373	0.1	3.39433e-27	T_8	FDFT1
BAX	1.2892e-31	0.768803	0.826	0.37	4.32374e-27	T_8	BAX
MPC2	1.35914e-31	0.6646	0.672	0.244	4.55829e-27	T_8	MPC2
NAA38	1.62425e-31	0.78641	0.716	0.299	5.44741e-27	T_8	NAA38
TMED3	1.69682e-31	0.267786	0.353	0.09	5.69079e-27	T_8	TMED3
WDR54	1.97318e-31	0.26594	0.333	0.082	6.61767e-27	T_8	WDR54
UBE2N	2.06519e-31	0.604145	0.701	0.268	6.92625e-27	T_8	UBE2N
RANGAP1	2.0697e-31	0.288088	0.313	0.075	6.94137e-27	T_8	RANGAP1
NOP10	2.19866e-31	0.604934	0.726	0.284	7.37388e-27	T_8	NOP10
PSMA2	2.25058e-31	0.597003	0.731	0.286	7.54799e-27	T_8	PSMA2
UQCRFS11	2.30245e-31	0.520817	0.642	0.228	7.72197e-27	T_8	UQCRFS1
UQCRC1	2.41263e-31	0.346302	0.373	0.099	8.09149e-27	T_8	UQCRC1
EFHD21	3.1965e-31	0.786607	0.856	0.417	1.07204e-26	T_8	EFHD2
PSMA1	3.46981e-31	0.557255	0.786	0.319	1.16371e-26	T_8	PSMA1
DBNL	4.06118e-31	0.376414	0.542	0.171	1.36204e-26	T_8	DBNL
XCL2	4.68935e-31	1.03978	0.607	0.24	1.57272e-26	T_8	XCL2
RBX1	4.7081e-31	0.664237	0.841	0.391	1.579e-26	T_8	RBX1
GANAB	5.09959e-31	0.300975	0.398	0.108	1.7103e-26	T_8	GANAB
NDUFA2	6.35268e-31	0.604039	0.781	0.319	2.13056e-26	T_8	NDUFA2
VBP1	7.28989e-31	0.426122	0.577	0.187	2.44488e-26	T_8	VBP1
RTCB	7.88077e-31	0.296719	0.328	0.081	2.64305e-26	T_8	RTCB
NAA20	9.29713e-31	0.298032	0.443	0.126	3.11807e-26	T_8	NAA20
ATP5MC1	1.02971e-30	0.571409	0.652	0.245	3.45345e-26	T_8	ATP5MC1
ETFA	1.14544e-30	0.321356	0.498	0.149	3.84157e-26	T_8	ETFA
C20orf27	1.27861e-30	0.315124	0.303	0.073	4.28821e-26	T_8	C20orf27
ACP1	1.33586e-30	0.498175	0.642	0.228	4.48022e-26	T_8	ACP1
PCNT	1.35066e-30	0.320309	0.313	0.077	4.52984e-26	T_8	PCNT
HLA-DRB12	1.37896e-30	1.11625	0.741	0.371	4.62474e-26	T_8	HLA-DRB1
APOBEC3G1	1.43563e-30	0.779768	0.786	0.361	4.81481e-26	T_8	APOBEC3G
RBM42	1.43758e-30	0.406824	0.368	0.098	4.82137e-26	T_8	RBM42
IMMT	1.5469e-30	0.383049	0.418	0.12	5.188e-26	T_8	IMMT
SRP9	1.78969e-30	0.688134	0.781	0.356	6.00225e-26	T_8	SRP9
CLTA	1.80571e-30	0.577531	0.692	0.269	6.05598e-26	T_8	CLTA
XRCC6	1.92695e-30	0.612219	0.731	0.294	6.46261e-26	T_8	XRCC6
PRPS1	2.21043e-30	0.293612	0.388	0.105	7.41333e-26	T_8	PRPS1
PTBP1	2.22424e-30	0.374655	0.637	0.215	7.45966e-26	T_8	PTBP1
USB1	2.30623e-30	0.303342	0.313	0.077	7.73463e-26	T_8	USB1
GMPS	2.73114e-30	0.370596	0.363	0.098	9.15969e-26	T_8	GMPS
IRAK1	3.07935e-30	0.288481	0.333	0.084	1.03275e-25	T_8	IRAK1
TMEM109	3.31438e-30	0.371709	0.527	0.168	1.11158e-25	T_8	TMEM109
PPP4C	3.40398e-30	0.489628	0.602	0.211	1.14163e-25	T_8	PPP4C
NDUFAB1	3.86783e-30	0.535063	0.726	0.277	1.29719e-25	T_8	NDUFAB1
PRDX41	3.87884e-30	0.383973	0.418	0.121	1.30088e-25	T_8	PRDX4
ARPC51	4.1418e-30	0.811942	0.935	0.543	1.38908e-25	T_8	ARPC5
PHPT1	4.24583e-30	0.546222	0.667	0.256	1.42397e-25	T_8	PHPT1
ATP5MF	4.27e-30	0.754296	0.886	0.466	1.43207e-25	T_8	ATP5MF
SQOR	4.3018e-30	0.307811	0.343	0.089	1.44274e-25	T_8	SQOR
RAC2	4.53995e-30	0.694278	0.95	0.698	1.52261e-25	T_8	RAC2
CYB5A	5.72807e-30	0.341355	0.398	0.111	1.92108e-25	T_8	CYB5A
RBM17	5.96119e-30	0.525473	0.657	0.24	1.99926e-25	T_8	RBM17
PRELID1	6.39371e-30	0.699898	0.831	0.437	2.14432e-25	T_8	PRELID1
ABI31	6.67592e-30	0.410041	0.453	0.137	2.23897e-25	T_8	ABI3
RNPS1	8.29809e-30	0.525859	0.692	0.26	2.78301e-25	T_8	RNPS1
MDH1	1.03657e-29	0.517437	0.657	0.237	3.47643e-25	T_8	MDH1
MAGOH	1.22286e-29	0.588255	0.781	0.323	4.10122e-25	T_8	MAGOH
PSMB7	1.24482e-29	0.452487	0.572	0.192	4.17487e-25	T_8	PSMB7
CCT8	1.48937e-29	0.495089	0.687	0.251	4.99505e-25	T_8	CCT8
FKBP3	1.87198e-29	0.423511	0.473	0.149	6.27824e-25	T_8	FKBP3
UCHL5	1.97821e-29	0.346524	0.418	0.12	6.63452e-25	T_8	UCHL5
LAMTOR2	2.02229e-29	0.400404	0.542	0.176	6.78237e-25	T_8	LAMTOR2
SRSF10	2.09211e-29	0.616847	0.766	0.332	7.01653e-25	T_8	SRSF10
RPP30	2.18516e-29	0.253213	0.308	0.076	7.3286e-25	T_8	RPP30
UQCRQ	2.5177e-29	0.681613	0.831	0.405	8.44387e-25	T_8	UQCRQ
HIST1H1E	2.5273e-29	0.725663	0.358	0.102	8.47605e-25	T_8	HIST1H1E
NDUFC2	2.80376e-29	0.643471	0.841	0.386	9.40324e-25	T_8	NDUFC2
BAZ1B	3.01328e-29	0.439515	0.473	0.149	1.01059e-24	T_8	BAZ1B
NONO	3.10459e-29	0.496717	0.632	0.224	1.04122e-24	T_8	NONO
AURKAIP1	3.12157e-29	0.598017	0.781	0.329	1.04691e-24	T_8	AURKAIP1
HSBP1	3.25616e-29	0.354701	0.468	0.142	1.09205e-24	T_8	HSBP1
UBE2L3	3.49243e-29	0.616041	0.756	0.308	1.17129e-24	T_8	UBE2L3
LSM6	5.75558e-29	0.433548	0.622	0.218	1.93031e-24	T_8	LSM6
CEP57	6.13034e-29	0.433938	0.493	0.162	2.05599e-24	T_8	CEP57
WDR11	6.95152e-29	0.522858	0.657	0.249	2.3314e-24	T_8	WDR1
IKBIP	6.95985e-29	0.258676	0.338	0.088	2.33419e-24	T_8	IKBIP
PMVK	7.44714e-29	0.332539	0.398	0.113	2.49762e-24	T_8	PMVK
RPA2	1.16144e-28	0.510023	0.557	0.194	3.89524e-24	T_8	RPA2
NCR3	1.18126e-28	0.458973	0.448	0.141	3.96172e-24	T_8	NCR3
TFAM	1.18665e-28	0.349199	0.498	0.157	3.9798e-24	T_8	TFAM
MRPL16	1.71995e-28	0.269801	0.299	0.074	5.76837e-24	T_8	MRPL16
LAP3	1.90025e-28	0.332299	0.388	0.11	6.37304e-24	T_8	LAP3
SNRPD3	1.94254e-28	0.670994	0.736	0.343	6.5149e-24	T_8	SNRPD3
TIPRL	2.01611e-28	0.394389	0.483	0.154	6.76162e-24	T_8	TIPRL
PSMD9	3.2165e-28	0.372139	0.488	0.154	1.07875e-23	T_8	PSMD9
PSMA3	3.23616e-28	0.541689	0.677	0.26	1.08534e-23	T_8	PSMA3
TRIAP1	3.33852e-28	0.268598	0.308	0.078	1.11967e-23	T_8	TRIAP1
GZMA2	3.48083e-28	0.793252	0.94	0.742	1.1674e-23	T_8	GZMA
COMMD8	3.52224e-28	0.455083	0.453	0.143	1.18129e-23	T_8	COMMD8
PSMD3	3.72233e-28	0.286	0.303	0.077	1.24839e-23	T_8	PSMD3
OSTF1	3.87124e-28	0.594897	0.846	0.386	1.29834e-23	T_8	OSTF1
CALU	3.94437e-28	0.250706	0.313	0.08	1.32286e-23	T_8	CALU
PRPSAP1	4.23814e-28	0.277188	0.308	0.078	1.42139e-23	T_8	PRPSAP1
ARF5	4.36332e-28	0.599207	0.692	0.268	1.46337e-23	T_8	ARF5
KPNB1	5.72445e-28	0.50233	0.662	0.25	1.91987e-23	T_8	KPNB1
PFDN2	6.1773e-28	0.506048	0.632	0.23	2.07174e-23	T_8	PFDN2
RNASEH2B	7.87447e-28	0.399203	0.562	0.193	2.64094e-23	T_8	RNASEH2B
ANXA21	7.97113e-28	0.789273	0.841	0.448	2.67336e-23	T_8	ANXA2
SDF2L11	8.55034e-28	0.660923	0.602	0.235	2.86761e-23	T_8	SDF2L1
APIP	1.10864e-27	0.298309	0.284	0.07	3.71814e-23	T_8	APIP
COPZ1	1.12382e-27	0.459103	0.517	0.17	3.76907e-23	T_8	COPZ1
RTRAF	1.19266e-27	0.556537	0.781	0.335	3.99994e-23	T_8	RTRAF
HCFC1R1	1.27736e-27	0.255737	0.274	0.066	4.28403e-23	T_8	HCFC1R1
TMX1	1.33098e-27	0.35506	0.448	0.139	4.46386e-23	T_8	TMX1
RUVBL1	1.55461e-27	0.291286	0.353	0.098	5.21386e-23	T_8	RUVBL1
POLR2E	1.76052e-27	0.310633	0.483	0.152	5.90444e-23	T_8	POLR2E
ATXN10	1.82961e-27	0.307712	0.423	0.127	6.13615e-23	T_8	ATXN10
OLA1	1.87989e-27	0.407462	0.478	0.155	6.30476e-23	T_8	OLA1
NHP2	1.93356e-27	0.469586	0.567	0.202	6.48477e-23	T_8	NHP2
CCDC124	1.99582e-27	0.324156	0.393	0.114	6.69359e-23	T_8	CCDC124
TMEM160	2.00651e-27	0.526398	0.756	0.31	6.72942e-23	T_8	TMEM160
ANXA51	2.09597e-27	0.7422	0.687	0.3	7.02946e-23	T_8	ANXA5
PSMD2	2.21444e-27	0.395035	0.463	0.148	7.4268e-23	T_8	PSMD2
BAD	2.35602e-27	0.252539	0.323	0.085	7.90162e-23	T_8	BAD
TKT	2.428e-27	0.489383	0.592	0.219	8.14304e-23	T_8	TKT
EXOSC3	2.7057e-27	0.25548	0.343	0.094	9.07439e-23	T_8	EXOSC3
MRPL27	2.82185e-27	0.25974	0.378	0.107	9.46393e-23	T_8	MRPL27
ELOC	3.53485e-27	0.552976	0.706	0.281	1.18552e-22	T_8	ELOC
BZW2	3.68125e-27	0.252495	0.303	0.078	1.23462e-22	T_8	BZW2
PDAP1	3.7578e-27	0.455319	0.667	0.251	1.26029e-22	T_8	PDAP1
CD741	4.9162e-27	0.935592	0.91	0.535	1.6488e-22	T_8	CD74
DCAF7	4.99895e-27	0.312355	0.433	0.133	1.67655e-22	T_8	DCAF7
PBDC1	5.34866e-27	0.300767	0.483	0.152	1.79383e-22	T_8	PBDC1
DCTN2	5.42614e-27	0.352751	0.478	0.153	1.81982e-22	T_8	DCTN2
COTL12	5.90086e-27	1.17469	0.697	0.387	1.97903e-22	T_8	COTL1
BABAM1	6.99557e-27	0.28724	0.453	0.139	2.34618e-22	T_8	BABAM1
TMEM18	7.1022e-27	0.340537	0.313	0.084	2.38194e-22	T_8	TMEM18
CDK5RAP2	7.1718e-27	0.271889	0.368	0.104	2.40528e-22	T_8	CDK5RAP2
MRPS6	8.74141e-27	0.442541	0.632	0.232	2.93169e-22	T_8	MRPS6
NXT1	9.3276e-27	0.300565	0.358	0.101	3.12829e-22	T_8	NXT1
MRPL55	1.00427e-26	0.261301	0.388	0.113	3.36811e-22	T_8	MRPL55
TPM31	1.1697e-26	0.653407	0.94	0.678	3.92293e-22	T_8	TPM3
MCTS1	1.27363e-26	0.291193	0.443	0.136	4.27152e-22	T_8	MCTS1
TMEM208	1.6855e-26	0.348749	0.517	0.174	5.65282e-22	T_8	TMEM208
NTAN1	1.71763e-26	0.306961	0.398	0.119	5.76058e-22	T_8	NTAN1
UQCR10	1.73789e-26	0.658431	0.891	0.538	5.82855e-22	T_8	UQCR10
CBFB	2.06081e-26	0.322157	0.378	0.112	6.91156e-22	T_8	CBFB
FAM136A	2.81582e-26	0.269066	0.353	0.101	9.44369e-22	T_8	FAM136A
SUCLG1	2.97453e-26	0.410834	0.478	0.157	9.97597e-22	T_8	SUCLG1
ADA	3.29508e-26	0.276137	0.313	0.084	1.1051e-21	T_8	ADA
COMTD1	3.40872e-26	0.329042	0.403	0.124	1.14322e-21	T_8	COMTD1
RRP36	3.53612e-26	0.253722	0.328	0.089	1.18594e-21	T_8	RRP36
MAP3K8	3.90661e-26	0.384705	0.468	0.157	1.3102e-21	T_8	MAP3K8
TUFM	3.92022e-26	0.503224	0.687	0.271	1.31476e-21	T_8	TUFM
SUMO1	4.0944e-26	0.567542	0.806	0.355	1.37318e-21	T_8	SUMO1
COA4	4.17637e-26	0.331587	0.448	0.143	1.40067e-21	T_8	COA4
PHB2	4.33934e-26	0.446132	0.647	0.245	1.45533e-21	T_8	PHB2
UBE2L6	5.49722e-26	0.278344	0.473	0.152	1.84366e-21	T_8	UBE2L6
MPHOSPH9	5.60269e-26	0.269392	0.323	0.088	1.87903e-21	T_8	MPHOSPH9
RHOA1	5.90863e-26	0.668283	0.915	0.594	1.98164e-21	T_8	RHOA
UBA2	7.3857e-26	0.324516	0.483	0.158	2.47702e-21	T_8	UBA2
UQCRH	8.21488e-26	0.650911	0.91	0.58	2.75511e-21	T_8	UQCRH
KHSRP	9.0099e-26	0.350178	0.363	0.106	3.02174e-21	T_8	KHSRP
PSMB1	9.09484e-26	0.630879	0.831	0.445	3.05023e-21	T_8	PSMB1
PSMG2	9.18706e-26	0.400667	0.562	0.203	3.08116e-21	T_8	PSMG2
CHCHD5	1.07623e-25	0.326937	0.413	0.128	3.60947e-21	T_8	CHCHD5
PPP1R7	1.12024e-25	0.326797	0.577	0.199	3.75707e-21	T_8	PPP1R7
MZT2A	1.12332e-25	0.662652	0.831	0.43	3.7674e-21	T_8	MZT2A
NUP210	1.3747e-25	0.413703	0.483	0.164	4.61046e-21	T_8	NUP210
ECHS1	1.42921e-25	0.391632	0.498	0.166	4.79328e-21	T_8	ECHS1
CYB5B	1.44499e-25	0.34277	0.418	0.13	4.84622e-21	T_8	CYB5B
IFI27L2	1.55066e-25	0.503493	0.721	0.297	5.20061e-21	T_8	IFI27L2
DCUN1D5	1.81513e-25	0.253919	0.284	0.073	6.0876e-21	T_8	DCUN1D5
RCC2	1.97132e-25	0.282651	0.299	0.079	6.61141e-21	T_8	RCC2
UBE2A	2.07945e-25	0.339489	0.582	0.204	6.97406e-21	T_8	UBE2A
NIT2	2.15084e-25	0.280407	0.308	0.083	7.21349e-21	T_8	NIT2
MRPS18C	2.38295e-25	0.349335	0.498	0.166	7.99195e-21	T_8	MRPS18C
TADA3	2.69512e-25	0.400961	0.488	0.164	9.03891e-21	T_8	TADA3
NELFCD	2.85134e-25	0.274047	0.408	0.126	9.56283e-21	T_8	NELFCD
APOBEC3C1	3.15885e-25	0.390902	0.582	0.209	1.05941e-20	T_8	APOBEC3C
SEM1	3.47365e-25	0.601179	0.826	0.4	1.16499e-20	T_8	SEM1
IMMP1L	3.48018e-25	0.28652	0.308	0.085	1.16718e-20	T_8	IMMP1L
ATP5F1D	3.86425e-25	0.64481	0.91	0.544	1.29599e-20	T_8	ATP5F1D
HADHA	4.40966e-25	0.443385	0.652	0.254	1.47891e-20	T_8	HADHA
RER1	4.49358e-25	0.419754	0.741	0.296	1.50706e-20	T_8	RER1
GDI2	4.67597e-25	0.441859	0.622	0.234	1.56823e-20	T_8	GDI2
LCP11	4.79291e-25	0.627723	0.96	0.686	1.60745e-20	T_8	LCP1
NDUFS2	5.85155e-25	0.326897	0.413	0.128	1.96249e-20	T_8	NDUFS2
PUF60	6.53044e-25	0.364778	0.542	0.19	2.19018e-20	T_8	PUF60
MANF	6.68489e-25	0.493486	0.637	0.252	2.24198e-20	T_8	MANF
SLC1A5	6.76129e-25	0.294118	0.408	0.128	2.2676e-20	T_8	SLC1A5
PSMB10	6.84176e-25	0.452816	0.502	0.176	2.29459e-20	T_8	PSMB10
NDUFB11	6.97721e-25	0.603979	0.886	0.489	2.34002e-20	T_8	NDUFB11
RPN2	7.01232e-25	0.451985	0.672	0.264	2.35179e-20	T_8	RPN2
SLIRP	7.70529e-25	0.343263	0.527	0.184	2.5842e-20	T_8	SLIRP
LMF2	8.10312e-25	0.288252	0.413	0.129	2.71762e-20	T_8	LMF2
XPO1	1.07143e-24	0.339068	0.473	0.16	3.59336e-20	T_8	XPO1
EIF3I	1.19123e-24	0.520311	0.682	0.283	3.99516e-20	T_8	EIF3I
TRNAU1AP	1.52925e-24	0.28668	0.373	0.113	5.12881e-20	T_8	TRNAU1AP
CNOT9	1.68567e-24	0.265664	0.308	0.085	5.6534e-20	T_8	CNOT9
PPDPF1	1.83325e-24	0.714073	0.915	0.631	6.14836e-20	T_8	PPDPF
SELENOH	1.88098e-24	0.55998	0.776	0.385	6.30843e-20	T_8	SELENOH
MRPL181	1.94637e-24	0.304814	0.453	0.147	6.52772e-20	T_8	MRPL18
AKR7A2	2.34841e-24	0.343714	0.428	0.14	7.87611e-20	T_8	AKR7A2
ZFAND2B	2.42339e-24	0.331977	0.428	0.139	8.12755e-20	T_8	ZFAND2B
IAH1	2.97836e-24	0.299113	0.577	0.203	9.98882e-20	T_8	IAH1
ARPC1B1	3.17231e-24	0.64818	0.94	0.61	1.06393e-19	T_8	ARPC1B
RAB5IF1	3.3855e-24	0.398179	0.632	0.243	1.13543e-19	T_8	RAB5IF
GZMB1	3.41205e-24	1.17144	0.667	0.333	1.14433e-19	T_8	GZMB
TCP11	3.55757e-24	0.531712	0.547	0.206	1.19314e-19	T_8	TCP1
HTATSF1	3.67132e-24	0.350497	0.438	0.145	1.23129e-19	T_8	HTATSF1
DCK	4.29267e-24	0.328859	0.438	0.143	1.43968e-19	T_8	DCK
TAF15	5.05502e-24	0.33519	0.577	0.209	1.69535e-19	T_8	TAF15
CDC25B	6.17667e-24	0.274889	0.343	0.102	2.07153e-19	T_8	CDC25B
THOC7	6.39993e-24	0.369755	0.592	0.221	2.14641e-19	T_8	THOC7
NDUFB4	6.47829e-24	0.564893	0.841	0.412	2.17269e-19	T_8	NDUFB4
FAM111A	6.68115e-24	0.457563	0.448	0.156	2.24073e-19	T_8	FAM111A
RASSF11	6.7813e-24	0.33553	0.502	0.175	2.27431e-19	T_8	RASSF1
COMT	9.1442e-24	0.275104	0.502	0.172	3.06678e-19	T_8	COMT
PLEKHJ1	1.16434e-23	0.334222	0.488	0.17	3.90497e-19	T_8	PLEKHJ1
TOMM5	1.17273e-23	0.295578	0.468	0.157	3.9331e-19	T_8	TOMM5
APH1A	1.23299e-23	0.330534	0.468	0.157	4.1352e-19	T_8	APH1A
MTHFD2	1.26104e-23	0.306211	0.313	0.091	4.22928e-19	T_8	MTHFD2
POLR2I	1.33823e-23	0.378911	0.483	0.171	4.48816e-19	T_8	POLR2I
ARPP19	1.39565e-23	0.392973	0.652	0.251	4.68072e-19	T_8	ARPP19
NENF	1.46549e-23	0.301156	0.512	0.18	4.91497e-19	T_8	NENF
ATG101	1.64506e-23	0.290297	0.363	0.111	5.5172e-19	T_8	ATG101
COPE	1.66775e-23	0.598194	0.841	0.439	5.5933e-19	T_8	COPE
IER3IP1	1.73202e-23	0.335908	0.517	0.182	5.80884e-19	T_8	IER3IP1
EIF4EBP2	1.92361e-23	0.303278	0.443	0.148	6.4514e-19	T_8	EIF4EBP2
RDX	2.3071e-23	0.270061	0.289	0.079	7.73754e-19	T_8	RDX
ATOX1	2.44726e-23	0.426489	0.443	0.149	8.20761e-19	T_8	ATOX1
PPIB	2.53432e-23	0.605597	0.955	0.685	8.49961e-19	T_8	PPIB
SF3B6	2.58656e-23	0.535781	0.766	0.35	8.67479e-19	T_8	SF3B6
TRDC	2.6705e-23	0.884318	0.438	0.168	8.95632e-19	T_8	TRDC
ANAPC5	2.7156e-23	0.357724	0.587	0.219	9.10757e-19	T_8	ANAPC5
ERCC1	2.72176e-23	0.253213	0.378	0.118	9.12825e-19	T_8	ERCC1
MRPL34	2.78231e-23	0.413783	0.463	0.161	9.3313e-19	T_8	MRPL34
HIKESHI	2.81672e-23	0.323634	0.453	0.153	9.44671e-19	T_8	HIKESHI
JOSD2	2.94298e-23	0.268777	0.388	0.121	9.87016e-19	T_8	JOSD2
DKC1	3.19852e-23	0.296784	0.313	0.091	1.07272e-18	T_8	DKC1
COMMD1	3.4672e-23	0.255181	0.408	0.13	1.16283e-18	T_8	COMMD1
GCHFR	3.868e-23	0.262437	0.378	0.117	1.29725e-18	T_8	GCHFR
SERBP1	3.89806e-23	0.646669	0.881	0.538	1.30733e-18	T_8	SERBP1
TEX264	4.1425e-23	0.305404	0.562	0.204	1.38931e-18	T_8	TEX264
HMGN3	4.38646e-23	0.530874	0.687	0.298	1.47113e-18	T_8	HMGN3
PTPN6	4.48259e-23	0.367112	0.478	0.17	1.50337e-18	T_8	PTPN6
STMP1	5.01998e-23	0.379598	0.622	0.237	1.6836e-18	T_8	STMP1
NDUFS3	5.25243e-23	0.297506	0.398	0.128	1.76156e-18	T_8	NDUFS3
P4HB	5.34897e-23	0.420868	0.692	0.286	1.79394e-18	T_8	P4HB
CDKN2D	5.633e-23	0.575459	0.453	0.169	1.8892e-18	T_8	CDKN2D
RFC1	6.37631e-23	0.414748	0.577	0.222	2.13849e-18	T_8	RFC1
FLOT1	6.46411e-23	0.39324	0.403	0.129	2.16793e-18	T_8	FLOT1
CSNK2B	8.40436e-23	0.468393	0.652	0.268	2.81865e-18	T_8	CSNK2B
TAGLN2	8.5696e-23	0.68667	0.876	0.489	2.87407e-18	T_8	TAGLN2
MAPRE1	8.63913e-23	0.339895	0.527	0.19	2.89739e-18	T_8	MAPRE1
CD2BP2	8.97822e-23	0.318656	0.398	0.129	3.01112e-18	T_8	CD2BP2
TRAPPC2L	9.1843e-23	0.266059	0.498	0.172	3.08023e-18	T_8	TRAPPC2L
SNF8	9.23984e-23	0.336089	0.582	0.216	3.09886e-18	T_8	SNF8
PLEK1	9.58373e-23	0.527216	0.527	0.208	3.21419e-18	T_8	PLEK
ANXA61	9.59595e-23	0.474732	0.751	0.337	3.21829e-18	T_8	ANXA6
PYCARD	1.00988e-22	0.405876	0.597	0.227	3.38694e-18	T_8	PYCARD
CALR1	1.05144e-22	0.75046	0.871	0.596	3.52631e-18	T_8	CALR
ATP6V0B	1.09797e-22	0.461007	0.726	0.306	3.68238e-18	T_8	ATP6V0B
EWSR1	1.31482e-22	0.378017	0.587	0.221	4.40963e-18	T_8	EWSR1
NDUFA7	1.32217e-22	0.280475	0.358	0.111	4.4343e-18	T_8	NDUFA7
AKR1A1	1.32696e-22	0.330932	0.398	0.13	4.45036e-18	T_8	AKR1A1
MRPL47	1.63349e-22	0.273296	0.458	0.155	5.47839e-18	T_8	MRPL47
MRPL22	1.75853e-22	0.260494	0.378	0.119	5.89776e-18	T_8	MRPL22
ATP5MG	1.88467e-22	0.515766	0.945	0.817	6.32081e-18	T_8	ATP5MG
SH3BP1	1.9185e-22	0.291413	0.413	0.135	6.43426e-18	T_8	SH3BP1
RPLP13	1.96909e-22	0.371115	1	0.987	6.60395e-18	T_8	RPLP1
POLE3	2.06806e-22	0.37941	0.483	0.174	6.93585e-18	T_8	POLE3
NDUFA4	2.29094e-22	0.591356	0.94	0.709	7.68335e-18	T_8	NDUFA4
UBE2V2	2.3048e-22	0.269826	0.403	0.132	7.72985e-18	T_8	UBE2V2
CCT3	2.31904e-22	0.413047	0.647	0.266	7.77758e-18	T_8	CCT3
TXN2	2.36506e-22	0.305148	0.498	0.177	7.93195e-18	T_8	TXN2
SRSF9	2.43727e-22	0.550172	0.831	0.453	8.17412e-18	T_8	SRSF9
DNAJC8	2.52201e-22	0.470855	0.796	0.364	8.4583e-18	T_8	DNAJC8
YWHAQ1	2.89961e-22	0.610231	0.761	0.383	9.72472e-18	T_8	YWHAQ
STRAP	3.17426e-22	0.365712	0.642	0.252	1.06458e-17	T_8	STRAP
CAPG	4.22294e-22	0.69763	0.274	0.082	1.41629e-17	T_8	CAPG
TMEM141	4.26384e-22	0.314449	0.388	0.128	1.43001e-17	T_8	TMEM141
SERPINB1	4.37923e-22	0.428061	0.647	0.268	1.46871e-17	T_8	SERPINB1
IRF4	4.48178e-22	0.296278	0.289	0.083	1.5031e-17	T_8	IRF4
ILK	4.65797e-22	0.319257	0.393	0.131	1.56219e-17	T_8	ILK
VPS26C	5.23645e-22	0.274861	0.284	0.08	1.7562e-17	T_8	VPS26C
DNAJC15	5.32787e-22	0.341814	0.577	0.218	1.78686e-17	T_8	DNAJC15
SRPK1	5.94401e-22	0.33685	0.413	0.137	1.9935e-17	T_8	SRPK1
ATP5F1B	6.16018e-22	0.551543	0.756	0.359	2.066e-17	T_8	ATP5F1B
SNX5	6.28661e-22	0.258497	0.433	0.146	2.1084e-17	T_8	SNX5
PRMT1	6.89368e-22	0.296976	0.547	0.201	2.312e-17	T_8	PRMT1
RECQL	1.11671e-21	0.327119	0.552	0.21	3.74522e-17	T_8	RECQL
TXNDC12	1.14359e-21	0.255755	0.468	0.162	3.83538e-17	T_8	TXNDC12
CCL3	1.38628e-21	1.11647	0.428	0.17	4.6493e-17	T_8	CCL3
MCRIP1	1.43501e-21	0.425429	0.522	0.202	4.81272e-17	T_8	MCRIP1
PMAIP1	1.46065e-21	0.369217	0.348	0.113	4.89872e-17	T_8	PMAIP1
CCT7	1.46949e-21	0.394139	0.587	0.232	4.92838e-17	T_8	CCT7
NDUFS7	1.51985e-21	0.32385	0.637	0.244	5.09728e-17	T_8	NDUFS7
NDUFB10	1.63586e-21	0.514646	0.791	0.387	5.48635e-17	T_8	NDUFB10
METTL23	1.80653e-21	0.314082	0.463	0.164	6.05876e-17	T_8	METTL23
ARL6IP6	1.92815e-21	0.309523	0.343	0.109	6.46662e-17	T_8	ARL6IP6
EIF4H	1.96198e-21	0.375855	0.552	0.211	6.58009e-17	T_8	EIF4H
NUCB1	1.99515e-21	0.339749	0.502	0.185	6.69132e-17	T_8	NUCB1
TAP11	2.59374e-21	0.443676	0.612	0.246	8.6989e-17	T_8	TAP1
SERF2	2.59915e-21	0.442062	1	0.931	8.71704e-17	T_8	SERF2
BSG	2.78494e-21	0.464948	0.726	0.32	9.34012e-17	T_8	BSG
HDAC1	2.89426e-21	0.394877	0.577	0.229	9.70676e-17	T_8	HDAC1
MRPL57	3.2097e-21	0.443637	0.657	0.278	1.07647e-16	T_8	MRPL57
FCER1G	3.22275e-21	0.66835	0.378	0.136	1.08085e-16	T_8	FCER1G
MLEC	3.25843e-21	0.383266	0.522	0.198	1.09281e-16	T_8	MLEC
TAF1B	3.26546e-21	0.253004	0.274	0.078	1.09517e-16	T_8	TAF1B
SF3A2	3.28736e-21	0.293924	0.353	0.112	1.10252e-16	T_8	SF3A2
MPC1	3.35395e-21	0.333147	0.468	0.17	1.12485e-16	T_8	MPC1
DNAJB111	3.89919e-21	0.302643	0.373	0.123	1.30771e-16	T_8	DNAJB11
RTF2	4.0567e-21	0.395077	0.557	0.217	1.36054e-16	T_8	RTF2
HIGD1A	4.1103e-21	0.251924	0.318	0.097	1.37851e-16	T_8	HIGD1A
UBE2E3	4.23638e-21	0.252413	0.443	0.153	1.4208e-16	T_8	UBE2E3
AP2M1	4.24833e-21	0.421238	0.682	0.284	1.42481e-16	T_8	AP2M1
ATP5PO	4.26789e-21	0.471208	0.751	0.35	1.43136e-16	T_8	ATP5PO
XRCC5	4.51051e-21	0.60939	0.846	0.471	1.51273e-16	T_8	XRCC5
DNAJC1	5.04524e-21	0.378947	0.662	0.271	1.69207e-16	T_8	DNAJC1
ATP5PD	5.05788e-21	0.515444	0.806	0.377	1.69631e-16	T_8	ATP5PD
ATP5F1A	5.34261e-21	0.420095	0.657	0.273	1.79181e-16	T_8	ATP5F1A
[truncated: 1,695 more rows]
