# Supplementary material for: Single-Cell RNA Sequencing of Coronary Perivascular Adipose Tissue From End-Stage Heart Failure Patients Identifies SPP1+ Macrophage Subpopulation as a Target for Alleviating Fibrosis
Source: Arterioscler Thromb Vasc Biol. 2023 Sep 14;43(11):2143–64. doi: 10.1161/ATVBAHA.123.319828 (PMC10597444; doi:10.1161/ATVBAHA.123.319828)
Supplement: Supplementary file 4 [file atv-43-2143-s004.xlsx]

## Sheet: atlas.marker
	p_val	avg_log2FC	pct.1	pct.2	p_val_adj	cluster	gene
RNASE1	0	4.79865	0.949	0.143	0	Ma_1	RNASE1
SELENOP	0	4.192	0.943	0.137	0	Ma_1	SELENOP
PDK4	0	4.15645	0.833	0.202	0	Ma_1	PDK4
C1QA	0	3.89521	0.951	0.157	0	Ma_1	C1QA
LGMN	0	3.74135	0.871	0.095	0	Ma_1	LGMN
C1QB	0	3.63321	0.933	0.123	0	Ma_1	C1QB
F13A1	0	3.59418	0.901	0.147	0	Ma_1	F13A1
JUN	0	3.55369	0.715	0.214	0	Ma_1	JUN
DAB2	0	3.51711	0.867	0.112	0	Ma_1	DAB2
C1QC	0	3.29138	0.911	0.102	0	Ma_1	C1QC
MRC1	0	3.27853	0.84	0.112	0	Ma_1	MRC1
STAB1	0	3.20125	0.832	0.149	0	Ma_1	STAB1
LYVE1	0	3.15581	0.823	0.073	0	Ma_1	LYVE1
PLTP	0	3.12394	0.792	0.099	0	Ma_1	PLTP
MAF	0	2.9578	0.817	0.118	0	Ma_1	MAF
TTN	0	2.91656	0.547	0.027	0	Ma_1	TTN
CCL3	0	2.8992	0.549	0.129	0	Ma_1	CCL3
FOLR2	0	2.88832	0.829	0.107	0	Ma_1	FOLR2
EGR1	0	2.68143	0.614	0.192	0	Ma_1	EGR1
CD163	0	2.47403	0.837	0.228	0	Ma_1	CD163
MS4A4A	0	2.4682	0.783	0.159	0	Ma_1	MS4A4A
LILRB5	0	2.46671	0.71	0.052	0	Ma_1	LILRB5
PMP22	0	2.46359	0.666	0.051	0	Ma_1	PMP22
MAFB	0	2.40399	0.751	0.254	0	Ma_1	MAFB
FOSB	0	2.3945	0.767	0.439	0	Ma_1	FOSB
SLC40A1	0	2.38684	0.786	0.174	0	Ma_1	SLC40A1
RCAN1	0	2.35513	0.433	0.078	0	Ma_1	RCAN1
CTSC	0	2.31243	0.83	0.332	0	Ma_1	CTSC
A2M	0	2.30592	0.777	0.148	0	Ma_1	A2M
GYPC	0	2.26705	0.755	0.162	0	Ma_1	GYPC
COLEC12	0	2.25613	0.651	0.045	0	Ma_1	COLEC12
MAN1A1	0	2.23341	0.742	0.179	0	Ma_1	MAN1A1
MS4A7	0	2.19955	0.819	0.296	0	Ma_1	MS4A7
CD209	0	2.1467	0.629	0.041	0	Ma_1	CD209
CD36	0	2.1275	0.748	0.246	0	Ma_1	CD36
NRP1	0	2.12085	0.664	0.072	0	Ma_1	NRP1
CPM	0	2.11682	0.663	0.159	0	Ma_1	CPM
SLCO2B1	0	2.10257	0.665	0.071	0	Ma_1	SLCO2B1
KLF4	0	2.09959	0.669	0.288	0	Ma_1	KLF4
WWP1	0	2.09832	0.662	0.099	0	Ma_1	WWP1
CTSB	0	2.05971	0.889	0.383	0	Ma_1	CTSB
EGFL7	0	2.01911	0.684	0.073	0	Ma_1	EGFL7
SIGLEC1	0	1.99368	0.631	0.071	0	Ma_1	SIGLEC1
GAS6	0	1.98816	0.668	0.094	0	Ma_1	GAS6
CSF1R	0	1.98404	0.75	0.249	0	Ma_1	CSF1R
BLVRB	0	1.97621	0.82	0.315	0	Ma_1	BLVRB
GPR34	0	1.97024	0.61	0.08	0	Ma_1	GPR34
PLD3	0	1.96646	0.688	0.177	0	Ma_1	PLD3
FCGRT	0	1.92133	0.93	0.564	0	Ma_1	FCGRT
PLXND1	0	1.9109	0.643	0.122	0	Ma_1	PLXND1
GADD45B	0	1.90328	0.673	0.278	0	Ma_1	GADD45B
SCN9A	0	1.88332	0.554	0.027	0	Ma_1	SCN9A
AP2A2	0	1.88147	0.647	0.127	0	Ma_1	AP2A2
ADAP2	0	1.86743	0.657	0.155	0	Ma_1	ADAP2
ITSN1	0	1.86327	0.615	0.081	0	Ma_1	ITSN1
CD83	0	1.85429	0.629	0.225	0	Ma_1	CD83
MAMDC2	0	1.84267	0.503	0.014	0	Ma_1	MAMDC2
CTSZ	0	1.82172	0.83	0.389	0	Ma_1	CTSZ
IGF1	0	1.79305	0.571	0.047	0	Ma_1	IGF1
APOE	0	1.77967	0.661	0.201	0	Ma_1	APOE
MARCO	0	1.76806	0.428	0.1	0	Ma_1	MARCO
NPC2	0	1.72721	0.876	0.401	0	Ma_1	NPC2
CTSL	0	1.72406	0.635	0.151	0	Ma_1	CTSL
CD68	0	1.71912	0.833	0.334	0	Ma_1	CD68
LMNA	0	1.71561	0.569	0.14	0	Ma_1	LMNA
TMEM176B	0	1.71276	0.673	0.195	0	Ma_1	TMEM176B
MTSS1	0	1.69259	0.63	0.162	0	Ma_1	MTSS1
MS4A6A	0	1.67096	0.853	0.339	0	Ma_1	MS4A6A
ARHGAP18	0	1.67077	0.626	0.136	0	Ma_1	ARHGAP18
CXCL12	0	1.665	0.514	0.043	0	Ma_1	CXCL12
VSIG4	0	1.65896	0.667	0.137	0	Ma_1	VSIG4
CREG1	0	1.64554	0.702	0.245	0	Ma_1	CREG1
C2	0	1.64543	0.46	0.043	0	Ma_1	C2
RGL1	0	1.64424	0.563	0.08	0	Ma_1	RGL1
FUCA1	0	1.60737	0.528	0.081	0	Ma_1	FUCA1
KCTD12	0	1.58647	0.755	0.316	0	Ma_1	KCTD12
CD4	0	1.56131	0.665	0.249	0	Ma_1	CD4
ABCA6	0	1.5325	0.476	0.05	0	Ma_1	ABCA6
HSP90AB1	0	1.52684	0.76	0.345	0	Ma_1	HSP90AB1
TSPAN4	0	1.50355	0.574	0.125	0	Ma_1	TSPAN4
FILIP1L	0	1.49637	0.45	0.088	0	Ma_1	FILIP1L
AHNAK	0	1.48911	0.77	0.362	0	Ma_1	AHNAK
LTC4S	0	1.489	0.516	0.074	0	Ma_1	LTC4S
CD14	0	1.47701	0.781	0.352	0	Ma_1	CD14
TGFBI	0	1.47318	0.63	0.238	0	Ma_1	TGFBI
SPATS2L	0	1.4596	0.499	0.065	0	Ma_1	SPATS2L
PEPD	0	1.45495	0.481	0.14	0	Ma_1	PEPD
ZFHX3	0	1.45123	0.551	0.156	0	Ma_1	ZFHX3
TUBA1B	0	1.43437	0.771	0.355	0	Ma_1	TUBA1B
SESN1	0	1.43243	0.535	0.107	0	Ma_1	SESN1
FCGR2B	0	1.43157	0.55	0.143	0	Ma_1	FCGR2B
CTSD	0	1.43123	0.839	0.43	0	Ma_1	CTSD
LRP1	0	1.43011	0.682	0.267	0	Ma_1	LRP1
BCAT1	0	1.4062	0.536	0.13	0	Ma_1	BCAT1
CD84	0	1.40374	0.556	0.138	0	Ma_1	CD84
ALDH1A1	0	1.39558	0.452	0.089	0	Ma_1	ALDH1A1
MERTK	0	1.38683	0.482	0.065	0	Ma_1	MERTK
SLC1A3	0	1.38108	0.484	0.1	0	Ma_1	SLC1A3
FSCN1	0	1.37177	0.465	0.044	0	Ma_1	FSCN1
STMN1	0	1.36204	0.48	0.091	0	Ma_1	STMN1
CCDC141	0	1.35953	0.353	0.009	0	Ma_1	CCDC141
AP1B1	0	1.32985	0.54	0.153	0	Ma_1	AP1B1
KLF9	0	1.32442	0.523	0.164	0	Ma_1	KLF9
TTYH3	0	1.31452	0.524	0.157	0	Ma_1	TTYH3
SDC3	0	1.30493	0.444	0.054	0	Ma_1	SDC3
PRNP	0	1.29197	0.596	0.21	0	Ma_1	PRNP
CD99	0	1.2623	0.667	0.269	0	Ma_1	CD99
PTMS	0	1.26174	0.529	0.151	0	Ma_1	PTMS
PDGFC	0	1.246	0.426	0.044	0	Ma_1	PDGFC
IQCN	0	1.24008	0.312	0.038	0	Ma_1	IQCN
IGFBP4	0	1.22921	0.516	0.096	0	Ma_1	IGFBP4
TCF4	0	1.22465	0.506	0.133	0	Ma_1	TCF4
CD59	0	1.22319	0.535	0.118	0	Ma_1	CD59
MT-ND2	0	1.2181	0.961	0.82	0	Ma_1	MT-ND2
EMP1	0	1.21763	0.317	0.059	0	Ma_1	EMP1
TMEM37	0	1.21019	0.423	0.033	0	Ma_1	TMEM37
TMEM176A	0	1.20478	0.477	0.133	0	Ma_1	TMEM176A
NUPR1	0	1.20475	0.345	0.039	0	Ma_1	NUPR1
MSR1	0	1.19769	0.503	0.151	0	Ma_1	MSR1
HRH1	0	1.19166	0.396	0.028	0	Ma_1	HRH1
ACP5	0	1.19094	0.441	0.093	0	Ma_1	ACP5
FXYD6	0	1.18964	0.348	0.033	0	Ma_1	FXYD6
AKR1B1	0	1.18765	0.398	0.084	0	Ma_1	AKR1B1
MEF2C	0	1.18505	0.682	0.293	0	Ma_1	MEF2C
MT-CO1	0	1.18168	0.978	0.778	0	Ma_1	MT-CO1
TNS3	0	1.17329	0.411	0.07	0	Ma_1	TNS3
FAM13A	0	1.16353	0.454	0.091	0	Ma_1	FAM13A
DST	0	1.15578	0.402	0.086	0	Ma_1	DST
GOLIM4	0	1.15284	0.411	0.085	0	Ma_1	GOLIM4
ME1	0	1.15268	0.379	0.031	0	Ma_1	ME1
NRP2	0	1.15165	0.41	0.054	0	Ma_1	NRP2
SLC7A8	0	1.12608	0.396	0.036	0	Ma_1	SLC7A8
PEAK1	0	1.11838	0.394	0.05	0	Ma_1	PEAK1
MT-ND1	0	1.101	0.976	0.87	0	Ma_1	MT-ND1
TPM1	0	1.08872	0.427	0.096	0	Ma_1	TPM1
SLC9A9	0	1.08623	0.408	0.078	0	Ma_1	SLC9A9
SPRED1	0	1.08582	0.396	0.067	0	Ma_1	SPRED1
TPCN1	0	1.08255	0.401	0.078	0	Ma_1	TPCN1
TPT1	0	1.07763	0.984	0.909	0	Ma_1	TPT1
EPHX1	0	1.07641	0.371	0.047	0	Ma_1	EPHX1
MYO5A	0	1.07163	0.548	0.17	0	Ma_1	MYO5A
ARHGAP5	0	1.0653	0.409	0.09	0	Ma_1	ARHGAP5
SLC18B1	0	1.06023	0.356	0.047	0	Ma_1	SLC18B1
GATM	0	1.05811	0.361	0.043	0	Ma_1	GATM
CST3	0	1.05604	0.968	0.515	0	Ma_1	CST3
FMN1	0	1.05482	0.375	0.07	0	Ma_1	FMN1
ATP1B1	0	1.04655	0.432	0.095	0	Ma_1	ATP1B1
VEGFB	0	1.04594	0.391	0.088	0	Ma_1	VEGFB
SERPING1	0	1.03969	0.457	0.092	0	Ma_1	SERPING1
MCOLN1	0	1.03614	0.563	0.191	0	Ma_1	MCOLN1
ABCA1	0	1.03279	0.524	0.138	0	Ma_1	ABCA1
C20orf194	0	1.03114	0.377	0.065	0	Ma_1	C20orf194
IL6ST	0	1.02085	0.491	0.151	0	Ma_1	IL6ST
SGMS1	0	1.01984	0.454	0.104	0	Ma_1	SGMS1
FGFR1	0	1.01814	0.357	0.028	0	Ma_1	FGFR1
SCN1B	0	1.0157	0.331	0.028	0	Ma_1	SCN1B
MT-ND3	0	1.01451	0.993	0.891	0	Ma_1	MT-ND3
CD163L1	0	1.00169	0.333	0.014	0	Ma_1	CD163L1
PLEKHA1	0	0.989591	0.335	0.05	0	Ma_1	PLEKHA1
SHMT1	0	0.984784	0.352	0.034	0	Ma_1	SHMT1
CMKLR1	0	0.97184	0.355	0.047	0	Ma_1	CMKLR1
FRMD4A	0	0.96281	0.33	0.031	0	Ma_1	FRMD4A
2023-09-11	0	0.962571	0.366	0.074	0	Ma_1	2023-09-11
PDGFB	0	0.962199	0.278	0.029	0	Ma_1	PDGFB
TNFRSF25	0	0.951663	0.287	0.012	0	Ma_1	TNFRSF25
HPGDS	0	0.914136	0.285	0.012	0	Ma_1	HPGDS
MT-ATP6	0	0.913735	0.99	0.865	0	Ma_1	MT-ATP6
PER3	0	0.909798	0.3	0.035	0	Ma_1	PER3
RCN3	0	0.906027	0.398	0.07	0	Ma_1	RCN3
VAT1	0	0.905452	0.347	0.065	0	Ma_1	VAT1
NFIA	0	0.904696	0.384	0.063	0	Ma_1	NFIA
ABCC5	0	0.892904	0.379	0.085	0	Ma_1	ABCC5
SCARB1	0	0.888553	0.309	0.04	0	Ma_1	SCARB1
TNS1	0	0.884189	0.317	0.033	0	Ma_1	TNS1
FAM20A	0	0.85711	0.287	0.033	0	Ma_1	FAM20A
AXL	0	0.854778	0.277	0.031	0	Ma_1	AXL
HTRA1	0	0.819904	0.272	0.026	0	Ma_1	HTRA1
TNFRSF21	0	0.818736	0.288	0.032	0	Ma_1	TNFRSF21
MMP14	0	0.818252	0.315	0.033	0	Ma_1	MMP14
PLEKHG5	0	0.807288	0.258	0.005	0	Ma_1	PLEKHG5
ITGB5	0	0.801674	0.322	0.052	0	Ma_1	ITGB5
EPB41L1	0	0.79589	0.268	0.009	0	Ma_1	EPB41L1
KCNJ5	0	0.795589	0.256	0.014	0	Ma_1	KCNJ5
DHRS3	0	0.793364	0.314	0.055	0	Ma_1	DHRS3
PLA2G15	0	0.785203	0.297	0.039	0	Ma_1	PLA2G15
MFHAS1	0	0.77814	0.286	0.039	0	Ma_1	MFHAS1
RHOBTB3	0	0.746012	0.29	0.037	0	Ma_1	RHOBTB3
MGAT5	0	0.741165	0.31	0.054	0	Ma_1	MGAT5
CNRIP1	0	0.70614	0.255	0.029	0	Ma_1	CNRIP1
STARD13	0	0.682069	0.251	0.032	0	Ma_1	STARD13
WLS	0	0.653985	0.42	0.088	0	Ma_1	WLS
PEBP1	6.83001e-308	1.15797	0.542	0.193	2.29065e-303	Ma_1	PEBP1
RASGEF1B	1.09698e-307	1.49288	0.546	0.204	3.67906e-303	Ma_1	RASGEF1B
MPEG1	5.51246e-307	1.25206	0.706	0.328	1.84877e-302	Ma_1	MPEG1
GPNMB	7.65392e-306	1.26507	0.375	0.082	2.56697e-301	Ma_1	GPNMB
HSPB1	5.80464e-304	1.1697	0.489	0.154	1.94676e-299	Ma_1	HSPB1
GNPDA1	5.54597e-303	0.971046	0.385	0.097	1.86001e-298	Ma_1	GNPDA1
PIK3IP1	1.5933e-302	0.781695	0.317	0.061	5.3436e-298	Ma_1	PIK3IP1
ATF3	7.21873e-302	1.86861	0.581	0.228	2.42102e-297	Ma_1	ATF3
CD81	1.68774e-296	1.11108	0.626	0.246	5.66034e-292	Ma_1	CD81
COLGALT1	4.95761e-295	0.997443	0.49	0.159	1.66268e-290	Ma_1	COLGALT1
FAM213A	1.01436e-294	0.745594	0.256	0.039	3.40197e-290	Ma_1	FAM213A
HSP90AA1	5.32537e-293	1.54322	0.854	0.497	1.78602e-288	Ma_1	HSP90AA1
NUCKS1	1.04238e-292	1.17638	0.565	0.219	3.49595e-288	Ma_1	NUCKS1
CLN8	3.53213e-292	0.953179	0.386	0.1	1.18461e-287	Ma_1	CLN8
FPR3	4.25641e-292	0.965098	0.357	0.082	1.42751e-287	Ma_1	FPR3
NFIC	1.38604e-291	0.905172	0.482	0.152	4.6485e-287	Ma_1	NFIC
PRKACB	8.13174e-289	0.911207	0.375	0.095	2.72722e-284	Ma_1	PRKACB
TRA2B	8.07585e-280	1.51611	0.616	0.275	2.70848e-275	Ma_1	TRA2B
DPP7	4.15307e-277	1.19377	0.556	0.228	1.39286e-272	Ma_1	DPP7
CD74	4.28724e-277	0.911653	0.915	0.447	1.43785e-272	Ma_1	CD74
NEU1	1.1891e-275	1.21492	0.409	0.119	3.988e-271	Ma_1	NEU1
ITPR2	1.44149e-275	0.988203	0.505	0.172	4.83447e-271	Ma_1	ITPR2
SNX6	5.00582e-275	1.09119	0.705	0.35	1.67885e-270	Ma_1	SNX6
IQGAP2	8.68823e-273	1.09016	0.656	0.298	2.91386e-268	Ma_1	IQGAP2
ARL4C	4.59913e-272	1.13726	0.391	0.105	1.54246e-267	Ma_1	ARL4C
HMOX1	3.64932e-271	1.20321	0.496	0.176	1.22391e-266	Ma_1	HMOX1
CD63	5.02233e-271	1.09165	0.886	0.547	1.68439e-266	Ma_1	CD63
GRN	2.07946e-267	1.13172	0.814	0.471	6.9741e-263	Ma_1	GRN
HNMT	3.09963e-267	1.10749	0.52	0.2	1.03955e-262	Ma_1	HNMT
MT-CYB	7.28814e-267	0.840827	0.98	0.823	2.4443e-262	Ma_1	MT-CYB
LAIR1	2.20832e-265	1.03493	0.442	0.143	7.40626e-261	Ma_1	LAIR1
SNX9	7.18399e-265	0.999142	0.434	0.139	2.40937e-260	Ma_1	SNX9
PSAP	3.23823e-264	1.07527	0.906	0.623	1.08604e-259	Ma_1	PSAP
TRIM14	1.62867e-263	0.903807	0.355	0.093	5.46223e-259	Ma_1	TRIM14
USP36	2.4524e-263	1.21094	0.458	0.155	8.22486e-259	Ma_1	USP36
TPP1	2.04291e-262	1.15645	0.639	0.303	6.8515e-258	Ma_1	TPP1
SLC11A2	2.65289e-262	0.763685	0.296	0.062	8.89727e-258	Ma_1	SLC11A2
ARRDC2	2.05756e-260	0.973207	0.383	0.108	6.90065e-256	Ma_1	ARRDC2
BAIAP2	1.68239e-256	0.751085	0.263	0.049	5.64239e-252	Ma_1	BAIAP2
CRYL1	2.97118e-256	0.891256	0.331	0.083	9.96475e-252	Ma_1	CRYL1
RAPH1	1.50854e-252	0.8287	0.318	0.076	5.05935e-248	Ma_1	RAPH1
AMDHD2	1.80339e-252	0.724398	0.32	0.074	6.0482e-248	Ma_1	AMDHD2
CFD	1.57613e-251	0.966739	0.896	0.559	5.28602e-247	Ma_1	CFD
AAK1	8.06159e-251	0.952154	0.569	0.235	2.7037e-246	Ma_1	AAK1
MGLL	7.46957e-250	0.857945	0.354	0.091	2.50515e-245	Ma_1	MGLL
ABCD4	2.28523e-249	0.637816	0.261	0.05	7.66422e-245	Ma_1	ABCD4
FRMD4B	4.66028e-247	0.645196	0.63	0.251	1.56296e-242	Ma_1	FRMD4B
EPS8	6.94114e-246	0.843405	0.388	0.114	2.32792e-241	Ma_1	EPS8
DNAJB1	8.35749e-246	1.48428	0.62	0.28	2.80294e-241	Ma_1	DNAJB1
AES	7.09861e-245	1.08011	0.549	0.233	2.38073e-240	Ma_1	AES
HEXA	1.36915e-244	1.1066	0.453	0.161	4.59185e-240	Ma_1	HEXA
LAMP1	9.52088e-241	0.966554	0.65	0.305	3.19311e-236	Ma_1	LAMP1
MFSD1	2.16982e-239	0.981453	0.609	0.282	7.27715e-235	Ma_1	MFSD1
SNX29	1.06447e-238	0.841071	0.374	0.111	3.57003e-234	Ma_1	SNX29
GOLGA4	1.53141e-238	0.954016	0.507	0.196	5.13603e-234	Ma_1	GOLGA4
GPX3	3.14691e-238	0.610195	0.343	0.084	1.05541e-233	Ma_1	GPX3
NINJ1	6.34005e-238	0.917638	0.676	0.314	2.12633e-233	Ma_1	NINJ1
P2RY14	1.11885e-237	0.816688	0.272	0.056	3.7524e-233	Ma_1	P2RY14
CLTA	6.65732e-237	1.07395	0.643	0.315	2.23273e-232	Ma_1	CLTA
UACA	2.08436e-234	0.682364	0.25	0.048	6.99054e-230	Ma_1	UACA
CHID1	2.8151e-234	0.811079	0.311	0.078	9.44128e-230	Ma_1	CHID1
IRF2BP2	1.39594e-233	1.01597	0.524	0.213	4.68169e-229	Ma_1	IRF2BP2
UBB	1.90251e-233	1.07003	0.782	0.45	6.38062e-229	Ma_1	UBB
RAP2B	1.21711e-230	1.03028	0.513	0.212	4.08196e-226	Ma_1	RAP2B
MT-ND5	4.16802e-230	0.988756	0.886	0.577	1.39787e-225	Ma_1	MT-ND5
ANKH	9.6397e-230	0.79632	0.287	0.067	3.23296e-225	Ma_1	ANKH
DUSP6	1.24083e-229	1.21518	0.497	0.183	4.16148e-225	Ma_1	DUSP6
FEZ2	8.8602e-229	0.830249	0.433	0.15	2.97154e-224	Ma_1	FEZ2
EPS15	1.49406e-228	0.882507	0.504	0.197	5.01078e-224	Ma_1	EPS15
NR4A1	2.70499e-228	1.44631	0.593	0.28	9.072e-224	Ma_1	NR4A1
ADAM9	2.29729e-227	0.875421	0.363	0.107	7.70466e-223	Ma_1	ADAM9
MT-ND4	5.34037e-226	0.785337	0.973	0.845	1.79105e-221	Ma_1	MT-ND4
PIAS2	6.17983e-226	0.758391	0.345	0.095	2.07259e-221	Ma_1	PIAS2
CLTC	7.31921e-226	0.988008	0.62	0.292	2.45472e-221	Ma_1	CLTC
CALR	2.93849e-221	1.01426	0.608	0.277	9.85511e-217	Ma_1	CALR
SCARB2	3.76169e-219	0.913796	0.45	0.166	1.2616e-214	Ma_1	SCARB2
HSP90B1	4.46498e-218	1.10813	0.624	0.303	1.49746e-213	Ma_1	HSP90B1
MT-CO3	4.4677e-218	0.690507	0.982	0.892	1.49838e-213	Ma_1	MT-CO3
CITED2	5.91731e-218	1.29197	0.47	0.182	1.98455e-213	Ma_1	CITED2
AC007952.4	5.78639e-215	1.13367	0.335	0.097	1.94064e-210	Ma_1	AC007952.4
SESN3	1.24166e-214	0.818278	0.387	0.125	4.16427e-210	Ma_1	SESN3
ST6GAL1	4.60904e-214	0.669486	0.27	0.063	1.54578e-209	Ma_1	ST6GAL1
IDH1	5.11706e-214	0.735502	0.31	0.082	1.71616e-209	Ma_1	IDH1
SORBS3	9.10701e-214	0.684842	0.265	0.06	3.05431e-209	Ma_1	SORBS3
GLMP	4.23341e-212	0.736173	0.31	0.083	1.4198e-207	Ma_1	GLMP
SCAMP2	1.09326e-211	0.907174	0.496	0.207	3.66657e-207	Ma_1	SCAMP2
CYFIP1	8.64331e-210	0.936188	0.414	0.151	2.89879e-205	Ma_1	CYFIP1
HLA-DMA	1.04247e-208	0.825095	0.661	0.287	3.49623e-204	Ma_1	HLA-DMA
EMB	1.34498e-208	0.76611	0.599	0.263	4.51078e-204	Ma_1	EMB
ZBTB20	3.64494e-208	0.782604	0.419	0.144	1.22244e-203	Ma_1	ZBTB20
FCHSD2	9.34773e-208	0.665031	0.391	0.127	3.13504e-203	Ma_1	FCHSD2
BMP2K	1.31217e-207	0.750694	0.475	0.182	4.40077e-203	Ma_1	BMP2K
VAMP8	2.88565e-205	1.06845	0.654	0.321	9.6779e-201	Ma_1	VAMP8
C3AR1	3.62899e-205	0.892968	0.514	0.216	1.21709e-200	Ma_1	C3AR1
OSBPL1A	2.90486e-204	0.599433	0.318	0.086	9.74232e-200	Ma_1	OSBPL1A
UCP2	5.36234e-204	1.11539	0.564	0.265	1.79842e-199	Ma_1	UCP2
LPAR6	5.36393e-201	0.790372	0.324	0.094	1.79896e-196	Ma_1	LPAR6
TCF12	2.25248e-200	0.713162	0.306	0.086	7.55436e-196	Ma_1	TCF12
AFF4	7.7181e-200	0.937831	0.525	0.235	2.5885e-195	Ma_1	AFF4
HSPA8	8.35255e-200	1.09903	0.704	0.375	2.80128e-195	Ma_1	HSPA8
HSPA1B	8.36796e-200	1.58673	0.4	0.134	2.80644e-195	Ma_1	HSPA1B
EPB41L2	1.65242e-199	0.71218	0.335	0.099	5.5419e-195	Ma_1	EPB41L2
CANX	2.43689e-199	0.968086	0.577	0.282	8.17283e-195	Ma_1	CANX
SNX2	3.86132e-198	0.948898	0.544	0.259	1.29501e-193	Ma_1	SNX2
NCOA7	1.81562e-197	0.771393	0.369	0.121	6.08923e-193	Ma_1	NCOA7
MITF	2.21029e-197	0.584776	0.256	0.06	7.41287e-193	Ma_1	MITF
TIMP3	4.9438e-197	0.804413	0.298	0.076	1.65805e-192	Ma_1	TIMP3
HOMER3	1.67311e-196	0.725852	0.314	0.09	5.61127e-192	Ma_1	HOMER3
CPVL	4.59898e-196	0.982804	0.631	0.301	1.54241e-191	Ma_1	CPVL
CCL4	3.48956e-194	1.63751	0.588	0.288	1.17033e-189	Ma_1	CCL4
RPS23	1.10085e-191	0.799236	0.952	0.524	3.69203e-187	Ma_1	RPS23
FABP4	1.58772e-191	0.704214	0.626	0.288	5.3249e-187	Ma_1	FABP4
NR4A2	2.90146e-190	1.52077	0.603	0.328	9.73092e-186	Ma_1	NR4A2
SERPINB6	4.02719e-189	0.919102	0.501	0.228	1.35064e-184	Ma_1	SERPINB6
STOM	2.16945e-188	0.70977	0.423	0.156	7.27589e-184	Ma_1	STOM
APPL2	3.98455e-188	0.513115	0.256	0.06	1.33634e-183	Ma_1	APPL2
HSPH1	1.21699e-187	1.33453	0.419	0.16	4.08153e-183	Ma_1	HSPH1
GNAS	2.614e-187	0.837629	0.842	0.547	8.76684e-183	Ma_1	GNAS
TFRC	2.85211e-187	1.4478	0.497	0.213	9.56542e-183	Ma_1	TFRC
PSME4	9.00939e-187	0.602861	0.319	0.095	3.02157e-182	Ma_1	PSME4
NASP	3.90597e-186	0.832681	0.421	0.163	1.30998e-181	Ma_1	NASP
EPB41L3	9.70589e-185	0.869145	0.392	0.146	3.25516e-180	Ma_1	EPB41L3
RGS10	6.59902e-183	0.960105	0.536	0.253	2.21318e-178	Ma_1	RGS10
CCDC50	1.13067e-182	0.852094	0.343	0.115	3.79203e-178	Ma_1	CCDC50
EIF4A2	6.20812e-182	0.816919	0.567	0.277	2.08208e-177	Ma_1	EIF4A2
NRIP1	7.42051e-182	0.75078	0.372	0.132	2.48869e-177	Ma_1	NRIP1
FTL	1.2077e-181	0.850649	0.994	0.995	4.05038e-177	Ma_1	FTL
TCN2	1.72865e-181	0.702954	0.271	0.073	5.79754e-177	Ma_1	TCN2
ATP8B4	2.28597e-181	0.592348	0.258	0.065	7.66669e-177	Ma_1	ATP8B4
YBX1	2.0263e-180	0.803418	0.81	0.4	6.7958e-176	Ma_1	YBX1
APOC1	4.24901e-180	0.361277	0.288	0.074	1.42503e-175	Ma_1	APOC1
GNG11	2.79544e-179	0.697852	0.274	0.07	9.37535e-175	Ma_1	GNG11
ATP6V0A1	3.17425e-179	0.642606	0.382	0.133	1.06458e-174	Ma_1	ATP6V0A1
CLEC10A	1.40451e-178	0.535052	0.427	0.145	4.71044e-174	Ma_1	CLEC10A
TECR	1.76999e-178	0.757279	0.383	0.141	5.93618e-174	Ma_1	TECR
RUNX1	2.35266e-177	0.80973	0.394	0.15	7.89036e-173	Ma_1	RUNX1
ARL6IP1	6.57951e-176	0.760209	0.552	0.264	2.20664e-171	Ma_1	ARL6IP1
ATP2A2	1.54984e-175	0.939494	0.38	0.144	5.19786e-171	Ma_1	ATP2A2
INTS6	2.20561e-175	0.914113	0.455	0.185	7.39716e-171	Ma_1	INTS6
ZBTB38	1.28747e-174	0.561035	0.285	0.081	4.31791e-170	Ma_1	ZBTB38
EEF1A1	1.81907e-174	0.688356	0.979	0.599	6.10081e-170	Ma_1	EEF1A1
AC020916.1	4.10253e-174	1.18678	0.47	0.201	1.37591e-169	Ma_1	AC020916.1
DDX3Y	1.84941e-172	1.06048	0.512	0.242	6.20254e-168	Ma_1	DDX3Y
FCHO2	2.33564e-172	0.568428	0.408	0.151	7.83326e-168	Ma_1	FCHO2
MXD4	5.01073e-172	0.829171	0.433	0.183	1.6805e-167	Ma_1	MXD4
GAA	1.07631e-171	0.834279	0.443	0.187	3.60973e-167	Ma_1	GAA
TBC1D9	3.21386e-171	0.754672	0.327	0.11	1.07786e-166	Ma_1	TBC1D9
DRAM2	2.53032e-170	0.856912	0.413	0.169	8.48618e-166	Ma_1	DRAM2
LIMD1	2.65072e-170	0.635597	0.268	0.076	8.89e-166	Ma_1	LIMD1
APLP2	3.14635e-170	0.855663	0.788	0.492	1.05522e-165	Ma_1	APLP2
P4HA1	7.01024e-169	0.689426	0.335	0.114	2.35109e-164	Ma_1	P4HA1
CALU	1.90335e-168	0.646161	0.279	0.081	6.38346e-164	Ma_1	CALU
RASSF4	9.64663e-168	0.888105	0.43	0.184	3.23529e-163	Ma_1	RASSF4
BLVRA	2.92259e-167	0.861604	0.394	0.159	9.80179e-163	Ma_1	BLVRA
RPL3	1.28861e-165	0.780792	0.897	0.472	4.32175e-161	Ma_1	RPL3
RPL13A	4.31633e-165	0.730498	0.818	0.441	1.44761e-160	Ma_1	RPL13A
BST2	4.00796e-164	0.928717	0.588	0.306	1.34419e-159	Ma_1	BST2
ARRDC3	1.01206e-163	0.955692	0.482	0.211	3.39423e-159	Ma_1	ARRDC3
TSPAN3	3.33483e-163	0.614878	0.293	0.092	1.11844e-158	Ma_1	TSPAN3
RPL35	9.00215e-163	0.782133	0.86	0.431	3.01914e-158	Ma_1	RPL35
ENG	1.44065e-161	0.630051	0.287	0.087	4.83166e-157	Ma_1	ENG
RPL36	2.00175e-161	0.73754	0.919	0.477	6.71346e-157	Ma_1	RPL36
SLC35F6	1.65395e-159	0.573684	0.28	0.085	5.54703e-155	Ma_1	SLC35F6
LMAN1	3.33619e-159	0.67951	0.296	0.096	1.11889e-154	Ma_1	LMAN1
TUT4	1.16036e-157	0.403255	0.304	0.094	3.89163e-153	Ma_1	TUT4
RPS12	2.57356e-155	0.681765	0.959	0.545	8.63121e-151	Ma_1	RPS12
CCDC88A	3.39417e-154	0.904662	0.519	0.256	1.13834e-149	Ma_1	CCDC88A
HNRNPH1	3.44627e-154	0.846425	0.64	0.36	1.15581e-149	Ma_1	HNRNPH1
SFPQ	4.22002e-154	0.887777	0.642	0.365	1.41531e-149	Ma_1	SFPQ
TRPS1	3.70999e-153	0.742328	0.362	0.14	1.24426e-148	Ma_1	TRPS1
PPIA	1.59753e-152	0.746236	0.781	0.397	5.35779e-148	Ma_1	PPIA
RIN2	1.04496e-151	0.668992	0.268	0.083	3.50459e-147	Ma_1	RIN2
TTC3	1.42937e-150	0.831609	0.397	0.168	4.79381e-146	Ma_1	TTC3
DYNLL1	6.62622e-150	0.77367	0.645	0.35	2.2223e-145	Ma_1	DYNLL1
HNRNPA2B1	8.22763e-150	0.824983	0.793	0.521	2.75938e-145	Ma_1	HNRNPA2B1
PHACTR4	1.43658e-149	0.68417	0.322	0.116	4.81802e-145	Ma_1	PHACTR4
RPL37A	2.57694e-149	0.686037	0.882	0.459	8.64254e-145	Ma_1	RPL37A
RERE	6.99294e-149	0.418714	0.416	0.167	2.34529e-144	Ma_1	RERE
SLC4A7	9.77187e-149	0.704812	0.307	0.106	3.27729e-144	Ma_1	SLC4A7
NPM1	4.34849e-148	0.801049	0.637	0.337	1.4584e-143	Ma_1	NPM1
UNC93B1	3.07919e-147	0.718025	0.471	0.224	1.0327e-142	Ma_1	UNC93B1
EHD4	4.06133e-147	0.632477	0.3	0.101	1.36209e-142	Ma_1	EHD4
CREB3L2	7.15837e-147	0.564427	0.258	0.078	2.40078e-142	Ma_1	CREB3L2
CREBL2	4.08089e-146	0.737791	0.317	0.116	1.36865e-141	Ma_1	CREBL2
PTMA	3.21171e-145	0.671705	0.92	0.513	1.07714e-140	Ma_1	PTMA
GSAP	6.30493e-145	0.625875	0.293	0.099	2.11455e-140	Ma_1	GSAP
CCL3L1	6.44614e-145	1.41577	0.289	0.091	2.16191e-140	Ma_1	CCL3L1
NISCH	8.13577e-145	0.616874	0.261	0.08	2.72858e-140	Ma_1	NISCH
MGAT4A	1.14214e-144	0.496655	0.311	0.105	3.83052e-140	Ma_1	MGAT4A
GPR155	2.23387e-144	0.453073	0.356	0.129	7.49196e-140	Ma_1	GPR155
LIPA	5.10164e-144	0.606134	0.435	0.19	1.71099e-139	Ma_1	LIPA
PITHD1	9.39491e-144	0.622634	0.287	0.095	3.15086e-139	Ma_1	PITHD1
ZFP36	2.48608e-143	1.12702	0.745	0.522	8.3378e-139	Ma_1	ZFP36
PRDX1	6.35862e-143	0.843383	0.56	0.293	2.13255e-138	Ma_1	PRDX1
GATAD1	9.12491e-143	0.668287	0.323	0.119	3.06031e-138	Ma_1	GATAD1
ABL2	1.27696e-142	0.905293	0.314	0.112	4.28267e-138	Ma_1	ABL2
MLXIP	2.59041e-142	0.606821	0.399	0.168	8.6877e-138	Ma_1	MLXIP
NORAD	7.32429e-142	0.712132	0.524	0.27	2.45642e-137	Ma_1	NORAD
RPL22	8.39679e-142	0.672773	0.85	0.418	2.81611e-137	Ma_1	RPL22
RPL27A	7.83365e-141	0.678748	0.848	0.466	2.62725e-136	Ma_1	RPL27A
RPL13	8.35584e-140	0.615076	0.96	0.561	2.80238e-135	Ma_1	RPL13
PARP1	2.11755e-138	0.723861	0.3	0.109	7.10183e-134	Ma_1	PARP1
CYBRD1	3.11747e-138	0.528391	0.296	0.101	1.04554e-133	Ma_1	CYBRD1
VPS13C	7.60252e-138	0.79969	0.511	0.266	2.54973e-133	Ma_1	VPS13C
TUBB	4.86617e-137	0.789931	0.457	0.215	1.63202e-132	Ma_1	TUBB
FGD2	7.90197e-137	0.825323	0.378	0.165	2.65016e-132	Ma_1	FGD2
TMSB10	2.1858e-135	0.584177	0.974	0.698	7.33073e-131	Ma_1	TMSB10
KLHL24	5.12604e-135	0.567474	0.342	0.134	1.71917e-130	Ma_1	KLHL24
METTL7A	1.58291e-133	0.801638	0.408	0.189	5.30876e-129	Ma_1	METTL7A
AMD1	1.64424e-133	0.523423	0.501	0.249	5.51445e-129	Ma_1	AMD1
ZCCHC2	1.79461e-133	0.462934	0.293	0.1	6.01875e-129	Ma_1	ZCCHC2
ITPRIPL2	3.4185e-133	0.636615	0.297	0.107	1.1465e-128	Ma_1	ITPRIPL2
ADIRF	9.12507e-133	0.696755	0.29	0.096	3.06037e-128	Ma_1	ADIRF
SNX5	2.75017e-132	0.770354	0.375	0.165	9.22352e-128	Ma_1	SNX5
ZNF644	4.05156e-132	0.656482	0.345	0.142	1.35881e-127	Ma_1	ZNF644
ST13	7.90064e-132	0.786335	0.507	0.267	2.64972e-127	Ma_1	ST13
RPL12	1.12875e-131	0.631483	0.916	0.521	3.78561e-127	Ma_1	RPL12
DIP2A	2.60915e-131	0.489056	0.305	0.109	8.75058e-127	Ma_1	DIP2A
SQSTM1	4.30983e-131	0.680027	0.631	0.369	1.44543e-126	Ma_1	SQSTM1
PABPC4	1.03186e-130	0.854801	0.494	0.254	3.46064e-126	Ma_1	PABPC4
SWAP70	1.05006e-129	0.630976	0.31	0.118	3.52169e-125	Ma_1	SWAP70
GPATCH2L	1.23264e-129	0.702579	0.361	0.152	4.13404e-125	Ma_1	GPATCH2L
RPN2	4.6375e-129	0.81816	0.439	0.218	1.55533e-124	Ma_1	RPN2
ANXA5	1.42703e-128	0.697108	0.72	0.402	4.78597e-124	Ma_1	ANXA5
SLC12A7	3.22535e-128	0.574625	0.264	0.09	1.08172e-123	Ma_1	SLC12A7
NUMA1	5.31792e-128	0.548153	0.312	0.118	1.78352e-123	Ma_1	NUMA1
RPS18	9.95672e-128	0.539493	0.957	0.537	3.33929e-123	Ma_1	RPS18
MLEC	4.77504e-127	0.683792	0.371	0.165	1.60145e-122	Ma_1	MLEC
COMT	3.68344e-126	0.865928	0.465	0.239	1.23535e-121	Ma_1	COMT
LRRC58	5.34687e-126	0.625294	0.292	0.108	1.79323e-121	Ma_1	LRRC58
DUSP3	9.67608e-126	0.650288	0.295	0.11	3.24516e-121	Ma_1	DUSP3
CCL4L2	3.32262e-124	1.23596	0.429	0.194	1.11434e-119	Ma_1	CCL4L2
RPL23A	3.7996e-124	0.65328	0.833	0.428	1.27431e-119	Ma_1	RPL23A
RPL9	9.84917e-124	0.687033	0.901	0.517	3.30322e-119	Ma_1	RPL9
TNFAIP2	1.41889e-123	0.754383	0.684	0.426	4.75866e-119	Ma_1	TNFAIP2
PCF11	3.85463e-123	0.591432	0.446	0.212	1.29276e-118	Ma_1	PCF11
EIF4A1	7.14452e-123	0.734979	0.488	0.256	2.39613e-118	Ma_1	EIF4A1
RPL15	2.12584e-122	0.618406	0.898	0.477	7.12963e-118	Ma_1	RPL15
ATM	1.41701e-121	0.557515	0.502	0.263	4.75237e-117	Ma_1	ATM
RPS28	1.79168e-121	0.575189	0.956	0.599	6.00892e-117	Ma_1	RPS28
RPS3A	3.20835e-120	0.637719	0.927	0.533	1.07602e-115	Ma_1	RPS3A
EIF4A3	2.21403e-119	0.855362	0.465	0.236	7.42542e-115	Ma_1	EIF4A3
HP1BP3	3.26564e-119	0.487378	0.527	0.286	1.09523e-114	Ma_1	HP1BP3
PPP3R1	4.89509e-119	0.377373	0.419	0.188	1.64172e-114	Ma_1	PPP3R1
DDX24	8.03418e-119	0.684031	0.423	0.208	2.6945e-114	Ma_1	DDX24
SRSF3	1.66193e-118	0.710033	0.623	0.374	5.57378e-114	Ma_1	SRSF3
HSPA1A	1.70248e-118	1.62996	0.667	0.42	5.70978e-114	Ma_1	HSPA1A
TMEM14C	4.04637e-118	0.807396	0.417	0.203	1.35707e-113	Ma_1	TMEM14C
NCL	4.91414e-118	0.681337	0.57	0.315	1.6481e-113	Ma_1	NCL
RPL19	6.61838e-118	0.554743	0.932	0.545	2.21967e-113	Ma_1	RPL19
PDIA4	3.39883e-117	0.602815	0.279	0.104	1.1399e-112	Ma_1	PDIA4
MGAT1	4.81873e-117	0.671816	0.558	0.311	1.6161e-112	Ma_1	MGAT1
PNISR	1.91456e-116	0.626709	0.574	0.324	6.42105e-112	Ma_1	PNISR
NPL	2.74942e-116	0.456675	0.457	0.214	9.22099e-112	Ma_1	NPL
TCEAL4	3.45684e-115	0.613357	0.262	0.094	1.15936e-110	Ma_1	TCEAL4
TFEC	3.90332e-115	0.623616	0.322	0.134	1.3091e-110	Ma_1	TFEC
FTX	4.00459e-115	0.507556	0.33	0.134	1.34306e-110	Ma_1	FTX
CELF1	1.39921e-114	0.484546	0.491	0.258	4.69269e-110	Ma_1	CELF1
LPP	1.61279e-114	0.5196	0.428	0.206	5.40898e-110	Ma_1	LPP
CCR1	1.98021e-114	0.299523	0.327	0.127	6.64122e-110	Ma_1	CCR1
TMED9	6.16822e-114	0.666596	0.333	0.144	2.0687e-109	Ma_1	TMED9
SRGAP2C	2.16716e-113	0.638738	0.346	0.154	7.26823e-109	Ma_1	SRGAP2C
HNRNPA1	4.44929e-113	0.677389	0.658	0.357	1.4922e-108	Ma_1	HNRNPA1
NCKAP1L	4.86053e-113	0.653848	0.514	0.286	1.63012e-108	Ma_1	NCKAP1L
NTAN1	7.04365e-113	0.618828	0.29	0.113	2.3623e-108	Ma_1	NTAN1
G3BP1	8.33198e-113	0.672599	0.372	0.174	2.79438e-108	Ma_1	G3BP1
GOLGB1	1.09263e-112	0.588335	0.486	0.253	3.66446e-108	Ma_1	GOLGB1
RPS6	1.42374e-112	0.588675	0.892	0.495	4.77494e-108	Ma_1	RPS6
LUC7L3	2.85062e-112	0.613325	0.488	0.264	9.56043e-108	Ma_1	LUC7L3
RPS20	6.50132e-112	0.623623	0.674	0.379	2.18041e-107	Ma_1	RPS20
RPS4X	1.20852e-111	0.548638	0.88	0.458	4.05315e-107	Ma_1	RPS4X
CHKA	1.60286e-111	0.549571	0.273	0.103	5.37567e-107	Ma_1	CHKA
SERTAD1	2.27675e-111	0.715211	0.383	0.183	7.63577e-107	Ma_1	SERTAD1
CXCL2	2.32879e-111	1.33571	0.4	0.187	7.81029e-107	Ma_1	CXCL2
P4HB	4.78581e-111	0.674187	0.459	0.241	1.60506e-106	Ma_1	P4HB
RPL10	5.6044e-111	0.446035	0.965	0.601	1.8796e-106	Ma_1	RPL10
KMT2A	1.98213e-110	0.597309	0.318	0.135	6.64765e-106	Ma_1	KMT2A
PRRC2B	5.9595e-110	0.52567	0.324	0.137	1.9987e-105	Ma_1	PRRC2B
KLF7	2.75952e-109	0.36902	0.471	0.233	9.25488e-105	Ma_1	KLF7
RBPJ	2.95493e-109	0.553059	0.669	0.412	9.91023e-105	Ma_1	RBPJ
PLEKHM2	5.63994e-109	0.500319	0.295	0.117	1.89152e-104	Ma_1	PLEKHM2
SRSF7	8.50134e-109	0.842861	0.458	0.245	2.85118e-104	Ma_1	SRSF7
PHKB	9.92569e-109	0.583292	0.339	0.152	3.32888e-104	Ma_1	PHKB
HEXIM1	4.31196e-108	0.609869	0.34	0.147	1.44614e-103	Ma_1	HEXIM1
KLF2	8.76381e-108	1.09318	0.656	0.422	2.93921e-103	Ma_1	KLF2
PCNX4	2.00561e-107	0.727566	0.295	0.117	6.72641e-103	Ma_1	PCNX4
TSPYL1	2.12657e-107	0.43611	0.263	0.097	7.1321e-103	Ma_1	TSPYL1
FAM198B	2.73244e-107	0.645558	0.326	0.141	9.16405e-103	Ma_1	FAM198B
RREB1	3.33628e-107	0.462347	0.279	0.108	1.11892e-102	Ma_1	RREB1
SGK1	5.6306e-107	0.970707	0.556	0.324	1.88839e-102	Ma_1	SGK1
TIMP2	8.90437e-107	0.544763	0.695	0.444	2.98635e-102	Ma_1	TIMP2
PTGES3	5.58511e-106	0.692592	0.501	0.282	1.87313e-101	Ma_1	PTGES3
DAPK1	6.73887e-106	0.532121	0.286	0.115	2.26008e-101	Ma_1	DAPK1
NOP53	9.68215e-106	0.767581	0.52	0.29	3.2472e-101	Ma_1	NOP53
TPP2	1.71606e-105	0.520192	0.254	0.095	5.75532e-101	Ma_1	TPP2
CYBB	2.32193e-105	0.465952	0.665	0.362	7.7873e-101	Ma_1	CYBB
CRTAP	3.07609e-105	0.687348	0.434	0.226	1.03166e-100	Ma_1	CRTAP
PIK3C2A	5.36196e-105	0.491663	0.286	0.113	1.7983e-100	Ma_1	PIK3C2A
RPS8	8.82433e-105	0.357163	0.921	0.487	2.9595e-100	Ma_1	RPS8
PIK3R1	2.24054e-104	0.556431	0.4	0.194	7.51432e-100	Ma_1	PIK3R1
AHR	2.30832e-104	0.827158	0.353	0.166	7.74164e-100	Ma_1	AHR
RHOB	3.0147e-104	1.11722	0.571	0.339	1.01107e-99	Ma_1	RHOB
MAFG	6.32839e-104	0.508673	0.279	0.111	2.12242e-99	Ma_1	MAFG
EEA1	5.95991e-103	0.554573	0.315	0.137	1.99883e-98	Ma_1	EEA1
RB1	1.87669e-102	0.592287	0.43	0.22	6.29404e-98	Ma_1	RB1
ETNK1	4.84507e-102	0.545206	0.337	0.153	1.62494e-97	Ma_1	ETNK1
EIF5	1.05071e-101	0.659655	0.562	0.337	3.52386e-97	Ma_1	EIF5
SOD1	1.37738e-101	0.668845	0.461	0.252	4.61946e-97	Ma_1	SOD1
CAT	3.12541e-101	0.533878	0.469	0.258	1.0482e-96	Ma_1	CAT
TIPARP	6.56481e-101	0.60108	0.32	0.139	2.20171e-96	Ma_1	TIPARP
GPX4	1.17273e-100	0.658156	0.658	0.392	3.93309e-96	Ma_1	GPX4
RPL32	3.96612e-100	0.519469	0.941	0.578	1.33016e-95	Ma_1	RPL32
TSC22D2	4.21531e-100	0.543862	0.288	0.118	1.41373e-95	Ma_1	TSC22D2
ANXA1	5.64558e-100	0.859034	0.698	0.43	1.89342e-95	Ma_1	ANXA1
MGP	3.49176e-99	0.337748	0.554	0.294	1.17107e-94	Ma_1	MGP
NFKBID	4.18927e-99	0.622191	0.422	0.216	1.405e-94	Ma_1	NFKBID
ZFAND5	4.84735e-99	0.914932	0.671	0.446	1.62571e-94	Ma_1	ZFAND5
CDKN1A	8.7246e-99	0.797481	0.44	0.235	2.92606e-94	Ma_1	CDKN1A
RPL7A	1.28965e-98	0.532687	0.898	0.506	4.32522e-94	Ma_1	RPL7A
APPL1	1.86935e-98	0.589276	0.351	0.168	6.26942e-94	Ma_1	APPL1
RHBDF2	4.09353e-98	0.541552	0.294	0.125	1.37289e-93	Ma_1	RHBDF2
TRAM1	7.69162e-98	0.617335	0.414	0.219	2.57961e-93	Ma_1	TRAM1
P2RX4	9.40983e-98	0.516792	0.252	0.097	3.15587e-93	Ma_1	P2RX4
PBRM1	1.19543e-97	0.571343	0.365	0.18	4.00922e-93	Ma_1	PBRM1
PLEKHA2	2.52517e-97	0.302924	0.371	0.173	8.46892e-93	Ma_1	PLEKHA2
RBBP6	3.92409e-97	0.608108	0.378	0.185	1.31606e-92	Ma_1	RBBP6
FOXP1	4.81166e-97	0.435036	0.439	0.231	1.61373e-92	Ma_1	FOXP1
RPL14	8.81296e-97	0.54714	0.882	0.478	2.95569e-92	Ma_1	RPL14
EEF2	1.10991e-96	0.581724	0.673	0.384	3.72242e-92	Ma_1	EEF2
DDX18	1.72433e-96	0.795906	0.441	0.244	5.78306e-92	Ma_1	DDX18
CALM3	2.32883e-96	0.561774	0.627	0.388	7.81044e-92	Ma_1	CALM3
ATF4	3.76592e-96	0.528723	0.513	0.297	1.26301e-91	Ma_1	ATF4
CEMIP2	4.17067e-96	0.656611	0.359	0.172	1.39876e-91	Ma_1	CEMIP2
YWHAE	1.1091e-95	0.637679	0.513	0.297	3.71969e-91	Ma_1	YWHAE
FUS	1.34338e-95	0.593416	0.666	0.441	4.50542e-91	Ma_1	FUS
STX7	3.73082e-95	0.493592	0.499	0.285	1.25124e-90	Ma_1	STX7
FOXO3	5.19024e-95	0.408041	0.563	0.329	1.7407e-90	Ma_1	FOXO3
CHD9	9.09115e-95	0.55584	0.314	0.142	3.04899e-90	Ma_1	CHD9
EIF4B	1.42628e-94	0.695911	0.538	0.322	4.78345e-90	Ma_1	EIF4B
NENF	1.67316e-94	0.676851	0.334	0.159	5.61145e-90	Ma_1	NENF
DYNC1H1	1.75591e-94	0.717267	0.454	0.257	5.88898e-90	Ma_1	DYNC1H1
RPL38	2.25268e-94	0.564521	0.827	0.482	7.55503e-90	Ma_1	RPL38
FNIP2	2.62331e-94	0.664378	0.32	0.148	8.79806e-90	Ma_1	FNIP2
HAVCR2	3.54546e-94	0.590002	0.285	0.122	1.18908e-89	Ma_1	HAVCR2
TACC1	6.56591e-94	0.515807	0.535	0.311	2.20208e-89	Ma_1	TACC1
ZNF706	1.23182e-93	0.676485	0.464	0.259	4.13127e-89	Ma_1	ZNF706
HLA-DMB	1.3438e-93	0.67939	0.441	0.233	4.50684e-89	Ma_1	HLA-DMB
DEGS1	1.56813e-93	0.404518	0.346	0.165	5.2592e-89	Ma_1	DEGS1
RRBP1	1.99584e-93	0.581841	0.401	0.208	6.69366e-89	Ma_1	RRBP1
ACADVL	2.06726e-93	0.583373	0.387	0.199	6.93319e-89	Ma_1	ACADVL
DDAH2	2.24278e-93	0.520095	0.412	0.211	7.52183e-89	Ma_1	DDAH2
SH2B3	3.59532e-93	0.566493	0.364	0.183	1.2058e-88	Ma_1	SH2B3
CNDP2	5.97042e-93	0.633302	0.317	0.149	2.00236e-88	Ma_1	CNDP2
PDIA3	7.56951e-93	0.607386	0.453	0.251	2.53866e-88	Ma_1	PDIA3
AKR1A1	3.20235e-92	0.709241	0.347	0.173	1.074e-87	Ma_1	AKR1A1
GM2A	5.15125e-92	0.530243	0.287	0.122	1.72763e-87	Ma_1	GM2A
HNRNPUL1	6.44801e-92	0.459295	0.442	0.24	2.16253e-87	Ma_1	HNRNPUL1
AKAP9	6.95283e-92	0.514791	0.471	0.262	2.33184e-87	Ma_1	AKAP9
RACK1	8.13386e-92	0.512816	0.834	0.442	2.72793e-87	Ma_1	RACK1
RPS14	9.05663e-92	0.503736	0.932	0.567	3.03741e-87	Ma_1	RPS14
POLR2J3.1	2.18741e-91	0.518387	0.372	0.187	7.33615e-87	Ma_1	POLR2J3.1
KTN1	2.29422e-91	0.680043	0.441	0.248	7.69434e-87	Ma_1	KTN1
EPN1	7.96128e-91	0.45329	0.348	0.168	2.67005e-86	Ma_1	EPN1
RPL23	9.06022e-91	0.501747	0.796	0.45	3.03862e-86	Ma_1	RPL23
NUFIP2	9.98115e-91	0.567071	0.467	0.262	3.34748e-86	Ma_1	NUFIP2
ATF7IP	2.02699e-90	0.33817	0.339	0.155	6.7981e-86	Ma_1	ATF7IP
APH1A	2.54599e-90	0.531245	0.359	0.18	8.53876e-86	Ma_1	APH1A
WDFY2	3.3986e-90	0.477721	0.314	0.143	1.13982e-85	Ma_1	WDFY2
LMO4	6.09622e-90	0.446106	0.355	0.173	2.04455e-85	Ma_1	LMO4
LAPTM4A	9.14142e-90	0.529574	0.571	0.352	3.06585e-85	Ma_1	LAPTM4A
SRGAP2	1.72787e-89	0.546603	0.413	0.222	5.79494e-85	Ma_1	SRGAP2
GLS	7.14943e-89	0.551761	0.356	0.177	2.39778e-84	Ma_1	GLS
PLIN2	1.04737e-88	0.682331	0.436	0.236	3.51265e-84	Ma_1	PLIN2
SRRM2	1.06653e-88	0.529618	0.674	0.441	3.57693e-84	Ma_1	SRRM2
ARHGAP4	1.07799e-88	0.449986	0.492	0.279	3.61535e-84	Ma_1	ARHGAP4
TNRC6A	1.16231e-88	0.466644	0.259	0.107	3.89816e-84	Ma_1	TNRC6A
RPL26	1.21449e-88	0.355921	0.917	0.506	4.07315e-84	Ma_1	RPL26
RPL5	1.48763e-88	0.460356	0.83	0.44	4.98922e-84	Ma_1	RPL5
IRF8	2.06619e-88	0.607047	0.329	0.158	6.92959e-84	Ma_1	IRF8
ITGB1	2.39041e-88	0.605086	0.518	0.307	8.01695e-84	Ma_1	ITGB1
HNRNPU	3.76518e-88	0.910617	0.691	0.49	1.26277e-83	Ma_1	HNRNPU
ALDH9A1	4.22907e-88	0.420337	0.257	0.104	1.41835e-83	Ma_1	ALDH9A1
LILRB4	4.87532e-88	0.60118	0.27	0.117	1.63508e-83	Ma_1	LILRB4
EIF2AK4	6.59846e-88	0.577631	0.275	0.121	2.21299e-83	Ma_1	EIF2AK4
SCP2	1.25847e-87	0.604312	0.407	0.224	4.22067e-83	Ma_1	SCP2
RPS2	2.04712e-87	0.480982	0.884	0.496	6.86562e-83	Ma_1	RPS2
TRMT1	2.53232e-87	0.576424	0.309	0.145	8.49291e-83	Ma_1	TRMT1
SNX13	5.37002e-87	0.285688	0.299	0.129	1.801e-82	Ma_1	SNX13
SPPL3	1.10065e-86	0.365388	0.25	0.1	3.69136e-82	Ma_1	SPPL3
RPS24	1.92638e-86	0.402731	0.945	0.574	6.46069e-82	Ma_1	RPS24
JUND	1.92723e-86	0.897821	0.803	0.662	6.46356e-82	Ma_1	JUND
ICAM1	5.80598e-86	0.394981	0.395	0.191	1.94721e-81	Ma_1	ICAM1
MBNL2	7.56857e-86	0.531688	0.253	0.106	2.53835e-81	Ma_1	MBNL2
DPYSL2	7.95736e-86	0.639465	0.457	0.258	2.66874e-81	Ma_1	DPYSL2
EIF3D	1.23654e-85	0.679785	0.419	0.238	4.1471e-81	Ma_1	EIF3D
MAT2A	2.08815e-85	0.652459	0.525	0.304	7.00323e-81	Ma_1	MAT2A
PPP1R14B	2.95153e-85	0.599238	0.338	0.166	9.89886e-81	Ma_1	PPP1R14B
EID1	6.50995e-85	0.607315	0.491	0.29	2.18331e-80	Ma_1	EID1
ZEB2	6.69295e-85	0.519223	0.669	0.405	2.24468e-80	Ma_1	ZEB2
RPL21	1.12256e-84	0.485962	0.894	0.529	3.76484e-80	Ma_1	RPL21
SON	4.0037e-84	0.526406	0.714	0.493	1.34276e-79	Ma_1	SON
RPS16	5.02277e-84	0.470192	0.858	0.481	1.68454e-79	Ma_1	RPS16
PABPN1	2.90474e-83	0.49631	0.406	0.224	9.7419e-79	Ma_1	PABPN1
EEF1B2	1.50388e-82	0.493942	0.712	0.393	5.04371e-78	Ma_1	EEF1B2
CIRBP	1.90726e-82	0.463568	0.585	0.365	6.39656e-78	Ma_1	CIRBP
LAP3	2.25523e-82	0.688737	0.379	0.202	7.56358e-78	Ma_1	LAP3
C6orf62	2.36087e-82	0.414083	0.57	0.356	7.91789e-78	Ma_1	C6orf62
YME1L1	2.37738e-82	0.583136	0.48	0.282	7.97327e-78	Ma_1	YME1L1
BRD2	2.58567e-82	0.57983	0.494	0.294	8.6718e-78	Ma_1	BRD2
YBX3	3.18816e-82	0.625112	0.518	0.308	1.06924e-77	Ma_1	YBX3
RNH1	4.50255e-82	0.645947	0.51	0.301	1.51007e-77	Ma_1	RNH1
NCOA4	7.07771e-82	0.369813	0.652	0.435	2.37372e-77	Ma_1	NCOA4
CTSA	1.10375e-81	0.581287	0.424	0.235	3.70177e-77	Ma_1	CTSA
POGZ	1.20636e-81	0.322147	0.264	0.112	4.0459e-77	Ma_1	POGZ
CEP170	1.25123e-81	0.438178	0.359	0.185	4.19637e-77	Ma_1	CEP170
AP2M1	1.68712e-81	0.552592	0.479	0.288	5.65826e-77	Ma_1	AP2M1
RDX	2.36376e-81	0.505611	0.258	0.111	7.92759e-77	Ma_1	RDX
M6PR	2.77849e-81	0.598104	0.442	0.254	9.31851e-77	Ma_1	M6PR
WASHC4	5.66615e-81	0.368782	0.466	0.267	1.90031e-76	Ma_1	WASHC4
ANO6	6.55009e-81	0.538192	0.283	0.131	2.19677e-76	Ma_1	ANO6
RPLP0	1.19541e-80	0.497823	0.68	0.386	4.00917e-76	Ma_1	RPLP0
ADCY7	2.54931e-80	0.466635	0.325	0.161	8.54988e-76	Ma_1	ADCY7
WDR45B	6.61728e-80	0.574142	0.333	0.166	2.2193e-75	Ma_1	WDR45B
H1FX	1.31861e-79	0.685933	0.357	0.189	4.42236e-75	Ma_1	H1FX
SMS	1.36644e-79	0.529285	0.372	0.199	4.58275e-75	Ma_1	SMS
TENT2	2.81529e-79	0.395121	0.265	0.115	9.44191e-75	Ma_1	TENT2
SHTN1	3.0037e-79	0.651765	0.37	0.199	1.00738e-74	Ma_1	SHTN1
ZNF217	3.15422e-79	0.314736	0.305	0.139	1.05786e-74	Ma_1	ZNF217
SRSF11	5.71569e-79	0.507772	0.464	0.276	1.91693e-74	Ma_1	SRSF11
ZRANB2	7.82065e-79	0.464267	0.318	0.157	2.62289e-74	Ma_1	ZRANB2
MACF1	5.82035e-78	0.499796	0.444	0.256	1.95203e-73	Ma_1	MACF1
PPP1R10	1.23092e-77	0.497603	0.494	0.296	4.12826e-73	Ma_1	PPP1R10
HEXB	1.39582e-77	0.519616	0.357	0.189	4.68129e-73	Ma_1	HEXB
LGALS9	4.98186e-77	0.531968	0.478	0.286	1.67081e-72	Ma_1	LGALS9
WASF2	6.46495e-77	0.418106	0.662	0.433	2.16821e-72	Ma_1	WASF2
SMARCA2	8.06466e-77	0.390551	0.37	0.193	2.70473e-72	Ma_1	SMARCA2
ANKRD12	1.21566e-76	0.376144	0.598	0.379	4.07707e-72	Ma_1	ANKRD12
TNFSF12	1.39086e-76	0.539595	0.282	0.132	4.66466e-72	Ma_1	TNFSF12
RPS15	1.74528e-76	0.407941	0.914	0.529	5.85333e-72	Ma_1	RPS15
PNN	1.8892e-76	0.494289	0.382	0.209	6.336e-72	Ma_1	PNN
ATF6	3.08251e-76	0.380378	0.398	0.212	1.03381e-71	Ma_1	ATF6
WSB1	7.16596e-76	0.499569	0.682	0.469	2.40332e-71	Ma_1	WSB1
ARGLU1	8.9875e-76	0.507337	0.521	0.323	3.01423e-71	Ma_1	ARGLU1
UBE3A	1.11859e-75	0.524213	0.29	0.142	3.75153e-71	Ma_1	UBE3A
AFF1	1.17649e-75	0.276375	0.316	0.151	3.94571e-71	Ma_1	AFF1
PAPSS2	1.5218e-75	0.571357	0.271	0.122	5.10382e-71	Ma_1	PAPSS2
HERPUD1	6.68973e-75	0.592871	0.635	0.4	2.2436e-70	Ma_1	HERPUD1
EIF4G3	7.0896e-75	0.344451	0.307	0.146	2.37771e-70	Ma_1	EIF4G3
2023-09-02	8.03398e-75	0.455994	0.435	0.252	2.69444e-70	Ma_1	2023-09-02
MT-ND4L	1.02513e-74	0.476265	0.735	0.495	3.43807e-70	Ma_1	MT-ND4L
KLF10	1.83442e-74	0.515224	0.293	0.139	6.15228e-70	Ma_1	KLF10
CISD2	2.04606e-74	0.451345	0.26	0.118	6.86209e-70	Ma_1	CISD2
CPEB4	2.58085e-74	0.265726	0.516	0.3	8.65565e-70	Ma_1	CPEB4
TGFBR1	5.18591e-74	0.269406	0.257	0.11	1.73925e-69	Ma_1	TGFBR1
POLR2A	7.1361e-74	0.3066	0.389	0.208	2.39331e-69	Ma_1	POLR2A
RPL29	9.45691e-73	0.41198	0.875	0.499	3.17166e-68	Ma_1	RPL29
MDM4	1.21748e-72	0.369513	0.408	0.226	4.0832e-68	Ma_1	MDM4
RBM26	1.45949e-72	0.407492	0.302	0.149	4.89482e-68	Ma_1	RBM26
RPLP2	2.30197e-72	0.455713	0.868	0.499	7.72036e-68	Ma_1	RPLP2
MTDH	2.87338e-72	0.495353	0.539	0.329	9.63675e-68	Ma_1	MTDH
COX6C	7.59273e-72	0.556856	0.538	0.326	2.54645e-67	Ma_1	COX6C
HSD17B4	2.24805e-71	0.547192	0.262	0.122	7.5395e-67	Ma_1	HSD17B4
FAM133B	3.58603e-71	0.475109	0.45	0.264	1.20268e-66	Ma_1	FAM133B
APP	6.59143e-71	0.474221	0.286	0.137	2.21063e-66	Ma_1	APP
HELZ	6.845e-71	0.311741	0.377	0.205	2.29568e-66	Ma_1	HELZ
RAB5C	1.16286e-70	0.406477	0.542	0.348	3.89998e-66	Ma_1	RAB5C
NKTR	1.60179e-70	0.439041	0.373	0.202	5.37209e-66	Ma_1	NKTR
FOS	1.63994e-70	0.918908	0.792	0.842	5.50004e-66	Ma_1	FOS
ARID1B	1.73602e-70	0.460108	0.383	0.215	5.82228e-66	Ma_1	ARID1B
TMEM259	2.16043e-70	0.438413	0.342	0.182	7.24564e-66	Ma_1	TMEM259
TOMM7	8.03974e-70	0.485037	0.653	0.4	2.69637e-65	Ma_1	TOMM7
CD164	8.58922e-70	0.394703	0.531	0.338	2.88065e-65	Ma_1	CD164
HDLBP	2.26332e-69	0.473181	0.352	0.192	7.59072e-65	Ma_1	HDLBP
DBI	2.76556e-69	0.708047	0.572	0.382	9.27513e-65	Ma_1	DBI
PDIA6	3.78942e-69	0.578544	0.365	0.205	1.27089e-64	Ma_1	PDIA6
RPS5	4.82791e-69	0.374098	0.764	0.42	1.61918e-64	Ma_1	RPS5
RNMT	6.14123e-69	0.551307	0.31	0.163	2.05965e-64	Ma_1	RNMT
HNRNPDL	6.60901e-69	0.402078	0.532	0.331	2.21653e-64	Ma_1	HNRNPDL
RPS21	6.84249e-69	0.330166	0.837	0.462	2.29483e-64	Ma_1	RPS21
IL18	8.79333e-69	0.547506	0.312	0.16	2.94911e-64	Ma_1	IL18
TOB2	1.49113e-68	0.416077	0.279	0.136	5.00097e-64	Ma_1	TOB2
RPS27A	1.61733e-68	0.452561	0.929	0.607	5.42421e-64	Ma_1	RPS27A
RPL11	1.65818e-68	0.366435	0.935	0.571	5.56121e-64	Ma_1	RPL11
KHSRP	2.38764e-68	0.446414	0.255	0.12	8.00765e-64	Ma_1	KHSRP
RPL18A	3.44547e-68	0.281708	0.9	0.489	1.15554e-63	Ma_1	RPL18A
SERINC5	5.52371e-68	0.368146	0.256	0.118	1.85254e-63	Ma_1	SERINC5
SIAH2	7.54466e-68	0.374642	0.333	0.175	2.53033e-63	Ma_1	SIAH2
RPS25	8.08481e-68	0.484369	0.875	0.522	2.71148e-63	Ma_1	RPS25
MEF2A	2.06147e-67	0.331516	0.456	0.269	6.91376e-63	Ma_1	MEF2A
PNRC2	3.29768e-67	0.477384	0.411	0.243	1.10598e-62	Ma_1	PNRC2
RPLP1	3.41886e-67	0.325042	0.965	0.696	1.14662e-62	Ma_1	RPLP1
MGST3	3.8594e-67	0.544801	0.386	0.225	1.29437e-62	Ma_1	MGST3
GSTP1	6.15812e-67	0.406123	0.635	0.358	2.06531e-62	Ma_1	GSTP1
SGK3	1.3531e-66	0.480052	0.29	0.148	4.53802e-62	Ma_1	SGK3
ASH1L	2.02171e-66	0.278516	0.389	0.215	6.78043e-62	Ma_1	ASH1L
RBM17	2.14291e-66	0.432357	0.337	0.184	7.1869e-62	Ma_1	RBM17
PARP14	2.60752e-66	0.318264	0.461	0.274	8.74511e-62	Ma_1	PARP14
GCC2	3.40082e-66	0.327248	0.378	0.208	1.14057e-61	Ma_1	GCC2
2023-03-01	5.29086e-66	0.56423	0.387	0.226	1.77445e-61	Ma_1	2023-03-01
PPP1R15A	6.6872e-66	0.63678	0.559	0.366	2.24275e-61	Ma_1	PPP1R15A
CSDE1	7.70954e-66	0.399574	0.586	0.386	2.58563e-61	Ma_1	CSDE1
RPL24	1.84826e-65	0.395847	0.841	0.466	6.19868e-61	Ma_1	RPL24
MT-ATP8	1.95687e-65	0.461062	0.424	0.253	6.56294e-61	Ma_1	MT-ATP8
SFT2D2	2.66872e-65	0.467528	0.312	0.165	8.95037e-61	Ma_1	SFT2D2
PMAIP1	2.83965e-65	0.537166	0.311	0.156	9.52361e-61	Ma_1	PMAIP1
TM9SF3	8.03834e-65	0.416351	0.388	0.226	2.6959e-60	Ma_1	TM9SF3
QKI	1.31948e-64	0.337298	0.646	0.441	4.42529e-60	Ma_1	QKI
CTNNB1	4.01026e-64	0.462388	0.476	0.292	1.34496e-59	Ma_1	CTNNB1
ZFP36L1	7.01751e-64	0.49321	0.71	0.518	2.35353e-59	Ma_1	ZFP36L1
HEBP1	7.85637e-64	0.499516	0.271	0.137	2.63487e-59	Ma_1	HEBP1
SPPL2A	1.9139e-63	0.365691	0.35	0.192	6.41882e-59	Ma_1	SPPL2A
RPL8	3.28113e-63	0.338518	0.893	0.512	1.10042e-58	Ma_1	RPL8
PRPF4B	3.47142e-63	0.493313	0.357	0.205	1.16425e-58	Ma_1	PRPF4B
AHCYL1	4.48663e-63	0.403765	0.336	0.184	1.50472e-58	Ma_1	AHCYL1
RBM6	7.47561e-63	0.414139	0.316	0.169	2.50717e-58	Ma_1	RBM6
RPS27	1.20776e-62	0.277853	0.958	0.654	4.0506e-58	Ma_1	RPS27
PLXNB2	1.52959e-62	0.573766	0.302	0.162	5.12995e-58	Ma_1	PLXNB2
HIST1H4C	2.51187e-62	0.668592	0.31	0.165	8.42432e-58	Ma_1	HIST1H4C
EFR3A	5.86539e-62	0.382643	0.296	0.155	1.96713e-57	Ma_1	EFR3A
SPG7	1.21304e-61	0.462079	0.285	0.147	4.06831e-57	Ma_1	SPG7
KIAA0930	1.68576e-61	0.397423	0.364	0.21	5.6537e-57	Ma_1	KIAA0930
RPL35A	2.10245e-61	0.356744	0.881	0.511	7.0512e-57	Ma_1	RPL35A
MIS18BP1	4.44944e-61	0.623194	0.461	0.285	1.49225e-56	Ma_1	MIS18BP1
USF2	8.78867e-61	0.394043	0.381	0.224	2.94754e-56	Ma_1	USF2
RNASEH2B	1.69723e-60	0.572038	0.253	0.128	5.69218e-56	Ma_1	RNASEH2B
FNBP1	1.97474e-60	0.27105	0.508	0.323	6.62287e-56	Ma_1	FNBP1
NECAP2	2.1083e-60	0.425691	0.283	0.148	7.07081e-56	Ma_1	NECAP2
NLRP3	2.84609e-60	0.84558	0.492	0.316	9.54521e-56	Ma_1	NLRP3
RPL27	7.42755e-60	0.435274	0.794	0.468	2.49105e-55	Ma_1	RPL27
RPL36A	8.47221e-60	0.316003	0.647	0.37	2.84141e-55	Ma_1	RPL36A
AP2S1	1.56149e-59	0.537774	0.537	0.345	5.23694e-55	Ma_1	AP2S1
SAMHD1	3.12792e-59	0.401272	0.583	0.362	1.04904e-54	Ma_1	SAMHD1
RPL18	8.58505e-59	0.30747	0.865	0.483	2.87926e-54	Ma_1	RPL18
SRSF5	9.86823e-59	0.3924	0.645	0.448	3.30961e-54	Ma_1	SRSF5
SUGT1	4.28685e-58	0.505221	0.267	0.14	1.43772e-53	Ma_1	SUGT1
RPL4	4.60154e-58	0.403424	0.663	0.38	1.54326e-53	Ma_1	RPL4
EFCAB14	1.62476e-57	0.354767	0.324	0.181	5.44914e-53	Ma_1	EFCAB14
RPL10A	1.64197e-57	0.304769	0.734	0.409	5.50685e-53	Ma_1	RPL10A
PUM1	6.25873e-57	0.291607	0.331	0.186	2.09905e-52	Ma_1	PUM1
HBEGF	1.50044e-56	0.549526	0.334	0.185	5.03217e-52	Ma_1	HBEGF
NUCB1	1.82005e-56	0.447003	0.369	0.222	6.1041e-52	Ma_1	NUCB1
HSPD1	1.86287e-56	0.594219	0.376	0.227	6.24768e-52	Ma_1	HSPD1
DNAJA1	2.50466e-56	0.584587	0.656	0.476	8.40012e-52	Ma_1	DNAJA1
RPL34	4.17662e-56	0.319671	0.946	0.646	1.40076e-51	Ma_1	RPL34
TMBIM1	4.22253e-56	0.307214	0.276	0.14	1.41615e-51	Ma_1	TMBIM1
PCM1	4.64958e-56	0.37013	0.362	0.213	1.55938e-51	Ma_1	PCM1
MPHOSPH8	5.55864e-56	0.265431	0.387	0.227	1.86426e-51	Ma_1	MPHOSPH8
KLF6	1.16888e-55	1.02463	0.762	0.713	3.92019e-51	Ma_1	KLF6
ATP1B3	2.1197e-55	0.576221	0.527	0.326	7.10904e-51	Ma_1	ATP1B3
RAD23A	3.14069e-55	0.570422	0.333	0.197	1.05332e-50	Ma_1	RAD23A
UBE2G2	3.61434e-55	0.463708	0.251	0.13	1.21218e-50	Ma_1	UBE2G2
GRK3	3.70033e-55	0.517502	0.344	0.205	1.24102e-50	Ma_1	GRK3
SNX1	4.91953e-55	0.323102	0.273	0.143	1.64991e-50	Ma_1	SNX1
RPS11	4.96681e-55	0.373782	0.857	0.539	1.66577e-50	Ma_1	RPS11
BTF3	1.17634e-54	0.370768	0.686	0.403	3.9452e-50	Ma_1	BTF3
DYNC1I2	1.31124e-54	0.526908	0.329	0.193	4.39764e-50	Ma_1	DYNC1I2
GNS	1.60351e-54	0.377443	0.45	0.284	5.37786e-50	Ma_1	GNS
PTPN18	1.61424e-54	0.447063	0.352	0.212	5.41383e-50	Ma_1	PTPN18
PDXK	1.70933e-54	0.306024	0.349	0.204	5.73274e-50	Ma_1	PDXK
MORF4L2	2.93441e-54	0.272795	0.285	0.15	9.84141e-50	Ma_1	MORF4L2
ATRX	4.28348e-54	0.278395	0.484	0.313	1.43659e-49	Ma_1	ATRX
REX1BD	4.40549e-54	0.450381	0.397	0.248	1.47751e-49	Ma_1	REX1BD
TMEM219	9.43667e-54	0.473796	0.423	0.271	3.16487e-49	Ma_1	TMEM219
ID2	3.21051e-53	0.448803	0.349	0.2	1.07674e-48	Ma_1	ID2
NIPSNAP2	4.93773e-53	0.478774	0.27	0.147	1.65601e-48	Ma_1	NIPSNAP2
MDH1	5.15871e-53	0.515275	0.28	0.156	1.73013e-48	Ma_1	MDH1
TRIM44	5.7818e-53	0.480811	0.316	0.184	1.9391e-48	Ma_1	TRIM44
GPR183	1.32665e-52	0.459185	0.358	0.201	4.4493e-48	Ma_1	GPR183
NR4A3	1.80721e-52	0.877118	0.378	0.236	6.06102e-48	Ma_1	NR4A3
EIF1AX	1.98031e-52	0.456347	0.344	0.208	6.64157e-48	Ma_1	EIF1AX
RTN4	2.75311e-52	0.285146	0.65	0.459	9.23337e-48	Ma_1	RTN4
LARP1	2.76689e-52	0.471265	0.302	0.172	9.27959e-48	Ma_1	LARP1
SNRNP70	2.84375e-52	0.391102	0.362	0.218	9.53736e-48	Ma_1	SNRNP70
HINT1	4.0491e-52	0.465002	0.532	0.345	1.35799e-47	Ma_1	HINT1
DSTN	8.1751e-52	0.403851	0.355	0.213	2.74177e-47	Ma_1	DSTN
EVL	1.23234e-51	0.442119	0.288	0.16	4.13303e-47	Ma_1	EVL
NDUFA4	2.51924e-51	0.447247	0.567	0.36	8.44904e-47	Ma_1	NDUFA4
SYNCRIP	2.83945e-51	0.446601	0.333	0.197	9.52294e-47	Ma_1	SYNCRIP
SERBP1	2.95357e-51	0.429871	0.497	0.325	9.90568e-47	Ma_1	SERBP1
REL	7.71363e-51	0.396083	0.605	0.411	2.587e-46	Ma_1	REL
HPS1	9.22487e-51	0.312238	0.263	0.139	3.09384e-46	Ma_1	HPS1
EVI5	1.75502e-50	0.4032	0.265	0.143	5.88599e-46	Ma_1	EVI5
TCEA1	1.93453e-50	0.434696	0.359	0.223	6.48804e-46	Ma_1	TCEA1
NAGA	2.39935e-50	0.486309	0.262	0.144	8.04692e-46	Ma_1	NAGA
LEPROT	3.81064e-50	0.331487	0.374	0.23	1.27801e-45	Ma_1	LEPROT
FKBP5	4.11758e-50	0.401549	0.722	0.579	1.38096e-45	Ma_1	FKBP5
HSPA5	6.56818e-50	0.456448	0.424	0.27	2.20284e-45	Ma_1	HSPA5
BDP1	7.18502e-50	0.461585	0.278	0.155	2.40971e-45	Ma_1	BDP1
OTULINL	1.34894e-49	0.392668	0.267	0.146	4.52406e-45	Ma_1	OTULINL
RSRC2	2.08271e-49	0.345197	0.404	0.257	6.985e-45	Ma_1	RSRC2
C11orf58	4.88718e-49	0.404917	0.463	0.309	1.63906e-44	Ma_1	C11orf58
TRIM28	6.12517e-49	0.362074	0.259	0.141	2.05426e-44	Ma_1	TRIM28
RPL7	6.726e-49	0.302459	0.71	0.42	2.25576e-44	Ma_1	RPL7
MAFF	9.68357e-49	0.382313	0.266	0.141	3.24768e-44	Ma_1	MAFF
YWHAQ	1.1367e-48	0.399663	0.333	0.201	3.81226e-44	Ma_1	YWHAQ
SLC3A2	1.21246e-48	0.434485	0.287	0.163	4.06635e-44	Ma_1	SLC3A2
KDELR1	2.05868e-48	0.512563	0.334	0.206	6.90439e-44	Ma_1	KDELR1
PHACTR2	2.33119e-48	0.347444	0.272	0.15	7.81835e-44	Ma_1	PHACTR2
HSPE1	2.64082e-48	0.417888	0.373	0.228	8.85678e-44	Ma_1	HSPE1
VPS36	2.89178e-48	0.420943	0.266	0.147	9.69846e-44	Ma_1	VPS36
INSIG1	3.58837e-48	0.686768	0.313	0.18	1.20347e-43	Ma_1	INSIG1
PDCD6IP	6.04373e-48	0.304005	0.353	0.214	2.02695e-43	Ma_1	PDCD6IP
PTGDS	7.23676e-48	0.359216	0.33	0.18	2.42707e-43	Ma_1	PTGDS
DNAJB6	9.45516e-48	0.304588	0.532	0.363	3.17107e-43	Ma_1	DNAJB6
PTBP1	9.83847e-48	0.37283	0.338	0.207	3.29963e-43	Ma_1	PTBP1
DHX36	1.14096e-47	0.394449	0.342	0.21	3.82657e-43	Ma_1	DHX36
RBMX	1.22931e-47	0.431201	0.372	0.236	4.12286e-43	Ma_1	RBMX
COX7C	3.24711e-47	0.387792	0.644	0.387	1.08902e-42	Ma_1	COX7C
LYL1	3.747e-47	0.356424	0.26	0.142	1.25667e-42	Ma_1	LYL1
HOOK3	4.02661e-47	0.344392	0.368	0.228	1.35044e-42	Ma_1	HOOK3
TMED10	4.60858e-47	0.332419	0.364	0.227	1.54562e-42	Ma_1	TMED10
CCNL1	7.35777e-47	0.292873	0.581	0.409	2.46765e-42	Ma_1	CCNL1
CD302	1.0744e-46	0.273382	0.542	0.371	3.60331e-42	Ma_1	CD302
SSR1	2.13219e-46	0.273849	0.388	0.244	7.15094e-42	Ma_1	SSR1
SRSF6	2.2967e-46	0.376637	0.318	0.192	7.70267e-42	Ma_1	SRSF6
YPEL2	5.99404e-46	0.363253	0.261	0.143	2.01028e-41	Ma_1	YPEL2
SIRT1	1.68448e-45	0.344784	0.263	0.147	5.6494e-41	Ma_1	SIRT1
MT-CO2	1.79438e-45	0.25845	0.979	0.894	6.01798e-41	Ma_1	MT-CO2
SREK1IP1	3.16163e-45	0.355768	0.251	0.137	1.06035e-40	Ma_1	SREK1IP1
RPS27L	3.50959e-45	0.453435	0.395	0.257	1.17705e-40	Ma_1	RPS27L
H2AFJ	5.86755e-45	0.381128	0.322	0.195	1.96786e-40	Ma_1	H2AFJ
NUDT3	1.42001e-44	0.300936	0.265	0.146	4.76242e-40	Ma_1	NUDT3
SSR3	2.19024e-44	0.440835	0.412	0.273	7.34564e-40	Ma_1	SSR3
ATRAID	3.27364e-44	0.485063	0.302	0.184	1.09791e-39	Ma_1	ATRAID
DOK2	4.29834e-44	0.525169	0.319	0.198	1.44158e-39	Ma_1	DOK2
RPSA	7.01575e-44	0.310927	0.642	0.387	2.35294e-39	Ma_1	RPSA
THUMPD3-AS1	1.20135e-43	0.430175	0.263	0.149	4.02909e-39	Ma_1	THUMPD3-AS1
RHOQ	1.27224e-43	0.273241	0.437	0.285	4.26685e-39	Ma_1	RHOQ
PRMT2	1.69449e-43	0.327983	0.368	0.232	5.68298e-39	Ma_1	PRMT2
FKBP2	1.79614e-43	0.406525	0.316	0.193	6.02389e-39	Ma_1	FKBP2
NMT1	2.62914e-43	0.403281	0.27	0.157	8.81762e-39	Ma_1	NMT1
SRGAP2B	6.1193e-43	0.404756	0.304	0.183	2.05229e-38	Ma_1	SRGAP2B
ARL6IP4	6.12727e-43	0.391752	0.513	0.343	2.05496e-38	Ma_1	ARL6IP4
MZT2B	7.37406e-43	0.574713	0.418	0.283	2.47311e-38	Ma_1	MZT2B
EIF3A	9.12518e-43	0.412905	0.453	0.303	3.0604e-38	Ma_1	EIF3A
FKBP15	1.20047e-42	0.316179	0.265	0.15	4.02614e-38	Ma_1	FKBP15
SUMO3	1.78641e-42	0.494934	0.316	0.199	5.99126e-38	Ma_1	SUMO3
EWSR1	2.07402e-42	0.259424	0.387	0.25	6.95585e-38	Ma_1	EWSR1
MAGT1	3.72128e-42	0.307002	0.251	0.141	1.24804e-37	Ma_1	MAGT1
TRMT112	5.11544e-42	0.327331	0.429	0.29	1.71562e-37	Ma_1	TRMT112
MRPL41	6.04814e-42	0.44098	0.3	0.183	2.02843e-37	Ma_1	MRPL41
FGD5-AS1	7.78286e-42	0.276234	0.308	0.183	2.61021e-37	Ma_1	FGD5-AS1
RPL31	8.34766e-42	0.326085	0.593	0.38	2.79964e-37	Ma_1	RPL31
SNX3	8.82706e-42	0.290951	0.589	0.417	2.96042e-37	Ma_1	SNX3
DDX5	1.62763e-41	0.359022	0.78	0.628	5.45875e-37	Ma_1	DDX5
ECH1	1.95697e-41	0.464106	0.29	0.178	6.56328e-37	Ma_1	ECH1
STX12	2.56573e-41	0.365109	0.272	0.16	8.60493e-37	Ma_1	STX12
PFKL	2.91971e-41	0.42431	0.274	0.16	9.79211e-37	Ma_1	PFKL
SDF4	2.93168e-41	0.350979	0.256	0.146	9.83227e-37	Ma_1	SDF4
TUBB4B	4.09242e-41	0.41223	0.411	0.274	1.37252e-36	Ma_1	TUBB4B
UFM1	1.67057e-40	0.428932	0.29	0.177	5.60275e-36	Ma_1	UFM1
ILF3	1.7862e-40	0.477201	0.263	0.156	5.99056e-36	Ma_1	ILF3
CMPK1	1.81907e-40	0.417799	0.285	0.173	6.10081e-36	Ma_1	CMPK1
BLOC1S6	2.0989e-40	0.331583	0.332	0.209	7.03928e-36	Ma_1	BLOC1S6
DUT	5.35602e-40	0.433409	0.266	0.157	1.7963e-35	Ma_1	DUT
HERC1	6.51927e-40	0.300187	0.264	0.152	2.18643e-35	Ma_1	HERC1
GLUD1	1.06752e-39	0.452247	0.256	0.151	3.58026e-35	Ma_1	GLUD1
ADAM17	1.07577e-39	0.276221	0.328	0.204	3.6079e-35	Ma_1	ADAM17
EIF3E	1.18658e-39	0.469408	0.467	0.315	3.97954e-35	Ma_1	EIF3E
RPS3	3.33389e-39	0.301181	0.879	0.546	1.11812e-34	Ma_1	RPS3
HSPA9	5.22629e-39	0.451786	0.286	0.176	1.75279e-34	Ma_1	HSPA9
SEM1	5.23626e-39	0.487575	0.397	0.269	1.75614e-34	Ma_1	SEM1
HMGB1	6.40984e-39	0.259791	0.771	0.564	2.14973e-34	Ma_1	HMGB1
CTNNA1	1.11512e-38	0.353217	0.313	0.196	3.7399e-34	Ma_1	CTNNA1
CHCHD10	1.5111e-38	0.517653	0.384	0.255	5.06793e-34	Ma_1	CHCHD10
SNU13	4.22502e-38	0.505274	0.397	0.273	1.41699e-33	Ma_1	SNU13
FXR1	7.55125e-38	0.290996	0.328	0.21	2.53254e-33	Ma_1	FXR1
U2SURP	1.15902e-37	0.305103	0.302	0.189	3.88713e-33	Ma_1	U2SURP
THOC2	1.34818e-37	0.384063	0.265	0.16	4.52153e-33	Ma_1	THOC2
SEC31A	1.73503e-37	0.418494	0.278	0.171	5.81894e-33	Ma_1	SEC31A
NDFIP1	2.32165e-37	0.355025	0.367	0.245	7.78634e-33	Ma_1	NDFIP1
RANBP2	3.02102e-37	0.644791	0.344	0.22	1.01319e-32	Ma_1	RANBP2
DUSP22	3.69509e-37	0.296195	0.264	0.156	1.23926e-32	Ma_1	DUSP22
HLA-DRB5	7.535e-37	0.616289	0.257	0.151	2.52709e-32	Ma_1	HLA-DRB5
ATP6V1F	1.13938e-36	0.397194	0.46	0.315	3.82126e-32	Ma_1	ATP6V1F
ANXA4	1.28443e-36	0.431401	0.252	0.15	4.30772e-32	Ma_1	ANXA4
ORMDL1	1.29153e-36	0.364982	0.326	0.211	4.33153e-32	Ma_1	ORMDL1
SPCS2	4.29697e-36	0.335935	0.384	0.262	1.44112e-31	Ma_1	SPCS2
SELENOW	4.32518e-36	0.503626	0.315	0.205	1.45058e-31	Ma_1	SELENOW
CAPRIN1	4.80701e-36	0.282816	0.263	0.158	1.61218e-31	Ma_1	CAPRIN1
METAP2	5.66755e-36	0.399978	0.271	0.167	1.90078e-31	Ma_1	METAP2
ANXA7	6.64809e-36	0.279314	0.316	0.201	2.22963e-31	Ma_1	ANXA7
MAF1	7.24181e-36	0.37346	0.279	0.174	2.42876e-31	Ma_1	MAF1
ERP29	7.84914e-36	0.444932	0.43	0.297	2.63244e-31	Ma_1	ERP29
RPS15A	8.36578e-36	0.254744	0.913	0.607	2.80571e-31	Ma_1	RPS15A
HADHA	1.80476e-35	0.410423	0.394	0.271	6.05279e-31	Ma_1	HADHA
B4GALT1	2.49893e-35	0.360257	0.444	0.31	8.3809e-31	Ma_1	B4GALT1
MAZ	4.01805e-35	0.346983	0.281	0.175	1.34757e-30	Ma_1	MAZ
NDUFS2	5.19004e-35	0.32491	0.292	0.185	1.74064e-30	Ma_1	NDUFS2
ETFB	6.33653e-35	0.398408	0.306	0.198	2.12514e-30	Ma_1	ETFB
CCT4	1.12493e-34	0.417146	0.283	0.18	3.77277e-30	Ma_1	CCT4
BORCS7	2.16507e-34	0.363923	0.27	0.168	7.26122e-30	Ma_1	BORCS7
MRPS21	2.43521e-34	0.425607	0.327	0.221	8.16719e-30	Ma_1	MRPS21
EIF5B	7.03572e-34	0.502804	0.264	0.165	2.35964e-29	Ma_1	EIF5B
UBE2S	9.29383e-34	0.345434	0.312	0.201	3.11696e-29	Ma_1	UBE2S
TOMM20	1.28499e-33	0.406471	0.4	0.277	4.3096e-29	Ma_1	TOMM20
KRT10	1.31899e-33	0.335548	0.303	0.198	4.42364e-29	Ma_1	KRT10
OCIAD1	1.79602e-33	0.337315	0.322	0.214	6.02351e-29	Ma_1	OCIAD1
POLR2L	3.29774e-33	0.331459	0.514	0.361	1.106e-28	Ma_1	POLR2L
UQCRB	4.04587e-33	0.288791	0.668	0.451	1.3569e-28	Ma_1	UQCRB
EDF1	1.13182e-32	0.363044	0.521	0.361	3.7959e-28	Ma_1	EDF1
ARL4A	1.584e-32	0.388605	0.342	0.226	5.31242e-28	Ma_1	ARL4A
RPL37	1.91263e-32	0.269465	0.934	0.683	6.41459e-28	Ma_1	RPL37
SH3BGRL	2.512e-32	0.260409	0.633	0.453	8.42474e-28	Ma_1	SH3BGRL
HMGN1	4.40832e-32	0.286808	0.365	0.239	1.47846e-27	Ma_1	HMGN1
NDUFB7	7.73299e-32	0.375593	0.374	0.263	2.59349e-27	Ma_1	NDUFB7
SELENOS	7.73641e-32	0.345737	0.32	0.212	2.59464e-27	Ma_1	SELENOS
NANS	1.10589e-31	0.338934	0.258	0.162	3.70892e-27	Ma_1	NANS
CALM2	1.55658e-31	0.279356	0.816	0.644	5.22047e-27	Ma_1	CALM2
HMGN3	2.45585e-31	0.455373	0.322	0.217	8.23642e-27	Ma_1	HMGN3
DNAJC8	3.29567e-31	0.344519	0.335	0.228	1.1053e-26	Ma_1	DNAJC8
NARS	4.7753e-31	0.306463	0.266	0.168	1.60154e-26	Ma_1	NARS
CKS2	7.32935e-31	0.339771	0.253	0.155	2.45812e-26	Ma_1	CKS2
SSB	1.07925e-30	0.408602	0.3	0.201	3.61959e-26	Ma_1	SSB
SYNGR2	5.48131e-30	0.363711	0.34	0.234	1.83832e-25	Ma_1	SYNGR2
SRSF2	7.95701e-30	0.288767	0.43	0.307	2.66862e-25	Ma_1	SRSF2
RNPEP	8.09282e-30	0.330091	0.252	0.158	2.71417e-25	Ma_1	RNPEP
HNRNPAB	8.75184e-30	0.36565	0.315	0.216	2.93519e-25	Ma_1	HNRNPAB
NDUFA3	1.00243e-29	0.294156	0.393	0.279	3.36196e-25	Ma_1	NDUFA3
CORO1B	1.17215e-29	0.361545	0.272	0.176	3.93117e-25	Ma_1	CORO1B
DDIT4	1.81723e-29	0.349975	0.446	0.313	6.09462e-25	Ma_1	DDIT4
CD86	2.73684e-29	0.408602	0.324	0.222	9.17882e-25	Ma_1	CD86
IER3	4.31388e-29	0.416073	0.489	0.348	1.44679e-24	Ma_1	IER3
HNRNPA0	5.65719e-29	0.334917	0.322	0.222	1.89731e-24	Ma_1	HNRNPA0
ATP1A1	1.06353e-28	0.391243	0.358	0.248	3.56685e-24	Ma_1	ATP1A1
SAT2	1.81688e-28	0.415254	0.283	0.191	6.09347e-24	Ma_1	SAT2
IER5	1.90198e-28	0.339277	0.326	0.216	6.37886e-24	Ma_1	IER5
EIF3J	2.21021e-28	0.342857	0.295	0.197	7.41261e-24	Ma_1	EIF3J
NDUFS5	6.0082e-28	0.368766	0.415	0.301	2.01503e-23	Ma_1	NDUFS5
FAM50A	8.19493e-28	0.301815	0.265	0.173	2.74841e-23	Ma_1	FAM50A
SRP72	1.2649e-27	0.358233	0.271	0.181	4.24223e-23	Ma_1	SRP72
UQCRQ	1.2901e-27	0.258658	0.436	0.317	4.32674e-23	Ma_1	UQCRQ
PA2G4	2.04246e-27	0.372355	0.288	0.196	6.84999e-23	Ma_1	PA2G4
RPS4Y1	3.01945e-27	0.322005	0.511	0.357	1.01266e-22	Ma_1	RPS4Y1
CNTRL	7.59417e-27	0.355099	0.253	0.165	2.54693e-22	Ma_1	CNTRL
NDUFAF3	1.27045e-26	0.445837	0.251	0.166	4.26085e-22	Ma_1	NDUFAF3
HNRNPF	1.29101e-26	0.253855	0.396	0.286	4.32979e-22	Ma_1	HNRNPF
TMEM14B	1.41569e-26	0.334717	0.313	0.218	4.74795e-22	Ma_1	TMEM14B
ATOX1	7.83185e-26	0.275508	0.361	0.257	2.62664e-21	Ma_1	ATOX1
HNRNPM	1.56913e-25	0.293324	0.364	0.261	5.26256e-21	Ma_1	HNRNPM
NDUFB4	2.26442e-25	0.3137	0.405	0.294	7.59441e-21	Ma_1	NDUFB4
ELL2	2.42559e-25	0.322137	0.51	0.386	8.13495e-21	Ma_1	ELL2
VTI1B	2.46971e-25	0.346187	0.281	0.193	8.28291e-21	Ma_1	VTI1B
HADHB	1.07287e-24	0.296587	0.294	0.203	3.5982e-20	Ma_1	HADHB
NDUFB2	3.75475e-24	0.348407	0.426	0.304	1.25927e-19	Ma_1	NDUFB2
IER2	1.15475e-23	0.470986	0.599	0.493	3.8728e-19	Ma_1	IER2
NSA2	1.53171e-23	0.381151	0.391	0.284	5.13706e-19	Ma_1	NSA2
BTF3L4	4.36877e-23	0.250106	0.263	0.179	1.4652e-18	Ma_1	BTF3L4
TMEM230	6.21407e-23	0.36422	0.272	0.19	2.08407e-18	Ma_1	TMEM230
CCDC85B	1.04799e-22	0.401002	0.25	0.171	3.51475e-18	Ma_1	CCDC85B
ATP5F1C	6.64438e-22	0.299593	0.371	0.273	2.22839e-17	Ma_1	ATP5F1C
DDX3X	1.79724e-21	0.28751	0.677	0.575	6.02759e-17	Ma_1	DDX3X
HNRNPR	1.94477e-21	0.288889	0.285	0.201	6.52237e-17	Ma_1	HNRNPR
LDHB	2.22428e-21	0.333828	0.268	0.187	7.45978e-17	Ma_1	LDHB
SRSF10	2.58406e-21	0.290905	0.256	0.178	8.66643e-17	Ma_1	SRSF10
SSR4	5.74339e-21	0.324682	0.431	0.32	1.92622e-16	Ma_1	SSR4
SRP9	3.66215e-20	0.257138	0.318	0.234	1.22821e-15	Ma_1	SRP9
NDUFV2	4.36447e-20	0.306286	0.333	0.247	1.46376e-15	Ma_1	NDUFV2
RHEB	4.95821e-20	0.251544	0.257	0.18	1.66289e-15	Ma_1	RHEB
SELENOH	8.29031e-20	0.400058	0.353	0.266	2.7804e-15	Ma_1	SELENOH
YWHAH	4.2164e-19	0.309471	0.259	0.183	1.4141e-14	Ma_1	YWHAH
EIF3L	1.46656e-18	0.263981	0.405	0.298	4.91854e-14	Ma_1	EIF3L
CUTA	1.51036e-18	0.383469	0.265	0.191	5.06543e-14	Ma_1	CUTA
EMILIN2	1.66147e-18	0.266648	0.332	0.246	5.57223e-14	Ma_1	EMILIN2
RPL22L1	2.04876e-18	0.306441	0.284	0.208	6.87113e-14	Ma_1	RPL22L1
XRCC6	2.09238e-17	0.268333	0.316	0.24	7.01742e-13	Ma_1	XRCC6
FIS1	2.19875e-17	0.257322	0.363	0.279	7.37417e-13	Ma_1	FIS1
KRTCAP2	5.12411e-17	0.307462	0.291	0.22	1.71853e-12	Ma_1	KRTCAP2
RWDD1	1.26769e-16	0.342185	0.261	0.193	4.25157e-12	Ma_1	RWDD1
NDUFC2	1.52023e-16	0.269567	0.351	0.271	5.09855e-12	Ma_1	NDUFC2
ATP5MC3	2.49126e-16	0.297765	0.406	0.308	8.35518e-12	Ma_1	ATP5MC3
PRDX3	6.97939e-16	0.257564	0.303	0.23	2.34075e-11	Ma_1	PRDX3
MYDGF	1.34572e-15	0.296179	0.25	0.184	4.51327e-11	Ma_1	MYDGF
CCNH	1.54262e-15	0.254829	0.372	0.291	5.17363e-11	Ma_1	CCNH
ERH	2.68175e-15	0.264743	0.306	0.235	8.99404e-11	Ma_1	ERH
EIF3G	1.16778e-14	0.255216	0.382	0.295	3.91651e-10	Ma_1	EIF3G
EIF3H	7.49441e-14	0.263159	0.409	0.315	2.51348e-09	Ma_1	EIF3H
COPS9	2.31703e-13	0.30726	0.365	0.293	7.77084e-09	Ma_1	COPS9
C19orf70	5.32586e-13	0.332184	0.256	0.198	1.78619e-08	Ma_1	C19orf70
SNRPD2	2.02754e-12	0.293458	0.319	0.253	6.79996e-08	Ma_1	SNRPD2
SNHG8	2.33507e-12	0.333388	0.293	0.229	7.83134e-08	Ma_1	SNHG8
VAMP5	1.11171e-11	0.287257	0.302	0.235	3.72845e-07	Ma_1	VAMP5
PSMD8	6.00367e-11	0.266515	0.309	0.25	2.01351e-06	Ma_1	PSMD8
SSBP1	6.79253e-11	0.265185	0.283	0.226	2.27808e-06	Ma_1	SSBP1
RAN	7.84346e-11	0.277557	0.331	0.268	2.63054e-06	Ma_1	RAN
ZFP36L2	8.17948e-11	0.284368	0.714	0.612	2.74323e-06	Ma_1	ZFP36L2
ATP5F1A	1.00344e-10	0.276038	0.311	0.251	3.36534e-06	Ma_1	ATP5F1A
ZNF331	1.44054e-09	0.29734	0.26	0.197	4.8313e-05	Ma_1	ZNF331
UFC1	1.75313e-09	0.289193	0.27	0.221	5.87964e-05	Ma_1	UFC1
PHPT1	5.87225e-09	0.262272	0.252	0.204	0.000196944	Ma_1	PHPT1
ATP5PO	2.75869e-08	0.252532	0.339	0.282	0.00092521	Ma_1	ATP5PO
C8orf59	6.53863e-08	0.261332	0.29	0.243	0.00219293	Ma_1	C8orf59
CD741	0	2.28775	1	0.459	0	Ma_2	CD74
HLA-DRA	0	2.24071	0.998	0.421	0	Ma_2	HLA-DRA
HLA-DPB1	0	2.02088	0.992	0.32	0	Ma_2	HLA-DPB1
HLA-DPA1	0	2.00976	0.995	0.332	0	Ma_2	HLA-DPA1
APOC11	0	1.99435	0.435	0.07	0	Ma_2	APOC1
HLA-DRB1	0	1.99021	0.987	0.361	0	Ma_2	HLA-DRB1
HLA-DQA1	0	1.86977	0.892	0.189	0	Ma_2	HLA-DQA1
ATF31	0	1.86003	0.808	0.223	0	Ma_2	ATF3
HLA-DMA1	0	1.76754	0.98	0.275	0	Ma_2	HLA-DMA
VSIG41	0	1.72939	0.904	0.138	0	Ma_2	VSIG4
ZNF3311	0	1.66892	0.669	0.165	0	Ma_2	ZNF331
CD1631	0	1.65634	0.951	0.243	0	Ma_2	CD163
GPR1831	0	1.65389	0.81	0.169	0	Ma_2	GPR183
CLEC10A1	0	1.63145	0.843	0.121	0	Ma_2	CLEC10A
FABP5	0	1.59963	0.731	0.179	0	Ma_2	FABP5
HLA-DQA2	0	1.59035	0.649	0.123	0	Ma_2	HLA-DQA2
HLA-DQB1	0	1.58666	0.943	0.251	0	Ma_2	HLA-DQB1
LYVE11	0	1.55617	0.67	0.116	0	Ma_2	LYVE1
NPC21	0	1.54116	0.994	0.41	0	Ma_2	NPC2
KLF41	0	1.53929	0.901	0.284	0	Ma_2	KLF4
MS4A6A1	0	1.5292	0.989	0.348	0	Ma_2	MS4A6A
CST31	0	1.52357	0.999	0.531	0	Ma_2	CST3
GPNMB1	0	1.49753	0.557	0.078	0	Ma_2	GPNMB
C1QC1	0	1.4853	0.728	0.15	0	Ma_2	C1QC
HCST	0	1.40727	0.952	0.347	0	Ma_2	HCST
CPM1	0	1.38814	0.825	0.166	0	Ma_2	CPM
SGK11	0	1.38538	0.872	0.307	0	Ma_2	SGK1
C1QA1	0	1.38098	0.803	0.201	0	Ma_2	C1QA
FOLR21	0	1.37527	0.787	0.139	0	Ma_2	FOLR2
CSF1R1	0	1.36876	0.944	0.252	0	Ma_2	CSF1R
C1QB1	0	1.36763	0.7	0.175	0	Ma_2	C1QB
MAFB1	0	1.3593	0.935	0.259	0	Ma_2	MAFB
MAF2	0	1.35529	0.78	0.149	0	Ma_2	MAF
HLA-DMB1	0	1.35096	0.891	0.203	0	Ma_2	HLA-DMB
LIPA1	0	1.34844	0.767	0.172	0	Ma_2	LIPA
CTSB1	0	1.34429	0.993	0.395	0	Ma_2	CTSB
RPLP01	0	1.33534	0.986	0.371	0	Ma_2	RPLP0
PLIN21	0	1.33365	0.759	0.216	0	Ma_2	PLIN2
MS4A71	0	1.32198	0.974	0.303	0	Ma_2	MS4A7
SELENOP1	0	1.31612	0.735	0.187	0	Ma_2	SELENOP
RPS81	0	1.3117	0.998	0.497	0	Ma_2	RPS8
RPL27A1	0	1.30743	0.993	0.469	0	Ma_2	RPL27A
A2M1	0	1.30389	0.746	0.175	0	Ma_2	A2M
CD831	0	1.2959	0.811	0.226	0	Ma_2	CD83
RPS22	0	1.28888	0.995	0.502	0	Ma_2	RPS2
RPL37A1	0	1.28658	0.994	0.467	0	Ma_2	RPL37A
PLD31	0	1.27598	0.791	0.188	0	Ma_2	PLD3
YBX11	0	1.2624	0.983	0.402	0	Ma_2	YBX1
MRC11	0	1.25871	0.809	0.144	0	Ma_2	MRC1
RPL33	0	1.25051	0.996	0.48	0	Ma_2	RPL3
MMP19	0	1.24214	0.392	0.047	0	Ma_2	MMP19
RPL131	0	1.24003	0.998	0.573	0	Ma_2	RPL13
PABPC41	0	1.23651	0.853	0.233	0	Ma_2	PABPC4
RPL151	0	1.22808	0.994	0.485	0	Ma_2	RPL15
RPL351	0	1.21741	0.997	0.436	0	Ma_2	RPL35
RPS181	0	1.21402	0.998	0.55	0	Ma_2	RPS18
RPL13A1	0	1.20986	0.983	0.441	0	Ma_2	RPL13A
MSR11	0	1.20719	0.783	0.141	0	Ma_2	MSR1
RPL361	0	1.20673	0.996	0.488	0	Ma_2	RPL36
MS4A4A1	0	1.1999	0.799	0.182	0	Ma_2	MS4A4A
RPS281	0	1.19967	0.998	0.609	0	Ma_2	RPS28
RPL101	0	1.1977	0.998	0.612	0	Ma_2	RPL10
RPL6	0	1.18657	0.994	0.476	0	Ma_2	RPL6
RPL121	0	1.18397	0.997	0.53	0	Ma_2	RPL12
CD681	0	1.18175	0.961	0.343	0	Ma_2	CD68
LMNA1	0	1.16841	0.654	0.15	0	Ma_2	LMNA
BLVRB1	0	1.16757	0.932	0.326	0	Ma_2	BLVRB
F13A11	0	1.16408	0.802	0.185	0	Ma_2	F13A1
PHLDA1	0	1.16155	0.41	0.058	0	Ma_2	PHLDA1
TGFBI1	0	1.16103	0.857	0.234	0	Ma_2	TGFBI
NPM11	0	1.14886	0.941	0.324	0	Ma_2	NPM1
ADA2	0	1.14831	0.823	0.228	0	Ma_2	ADA2
RPL51	0	1.14711	0.992	0.442	0	Ma_2	RPL5
RPS61	0	1.14423	0.997	0.502	0	Ma_2	RPS6
RPL221	0	1.1413	0.994	0.423	0	Ma_2	RPL22
EEF1B21	0	1.1398	0.976	0.384	0	Ma_2	EEF1B2
CTSC1	0	1.13089	0.917	0.344	0	Ma_2	CTSC
RPL7A1	0	1.11865	0.998	0.513	0	Ma_2	RPL7A
CCDC88A1	0	1.10653	0.844	0.239	0	Ma_2	CCDC88A
CPVL1	0	1.0992	0.931	0.289	0	Ma_2	CPVL
RPS201	0	1.09656	0.945	0.368	0	Ma_2	RPS20
RPL311	0	1.09521	0.957	0.357	0	Ma_2	RPL31
RPSA1	0	1.08937	0.979	0.369	0	Ma_2	RPSA
RPS51	0	1.08433	0.98	0.416	0	Ma_2	RPS5
VAMP81	0	1.08419	0.935	0.31	0	Ma_2	VAMP8
FCER2	0	1.08153	0.34	0.027	0	Ma_2	FCER2
RPL10A1	0	1.07382	0.983	0.4	0	Ma_2	RPL10A
RASGEF1B1	0	1.06956	0.75	0.201	0	Ma_2	RASGEF1B
AHNAK1	0	1.06381	0.95	0.363	0	Ma_2	AHNAK
LRP11	0	1.06089	0.87	0.267	0	Ma_2	LRP1
MARCO1	0	1.05881	0.507	0.106	0	Ma_2	MARCO
PDK41	0	1.03716	0.894	0.221	0	Ma_2	PDK4
CTSH	0	1.0332	0.798	0.241	0	Ma_2	CTSH
FCGR2B1	0	1.0285	0.731	0.144	0	Ma_2	FCGR2B
CD41	0	1.02797	0.863	0.249	0	Ma_2	CD4
MIS18BP11	0	1.00185	0.794	0.264	0	Ma_2	MIS18BP1
CYBB1	0	0.996373	0.939	0.351	0	Ma_2	CYBB
RPL36A1	0	0.986106	0.967	0.354	0	Ma_2	RPL36A
CD811	0	0.984775	0.826	0.244	0	Ma_2	CD81
HSP90AB11	0	0.981799	0.943	0.346	0	Ma_2	HSP90AB1
KCTD121	0	0.980103	0.928	0.319	0	Ma_2	KCTD12
DAB21	0	0.976611	0.744	0.152	0	Ma_2	DAB2
SLC25A6	0	0.968693	0.943	0.338	0	Ma_2	SLC25A6
SAMHD11	0	0.953131	0.94	0.341	0	Ma_2	SAMHD1
HNMT1	0	0.947217	0.791	0.19	0	Ma_2	HNMT
SCARB21	0	0.942674	0.711	0.155	0	Ma_2	SCARB2
SLC1A31	0	0.942165	0.618	0.104	0	Ma_2	SLC1A3
CALR1	0	0.941401	0.862	0.269	0	Ma_2	CALR
CRTAP1	0	0.939657	0.788	0.205	0	Ma_2	CRTAP
C3AR11	0	0.933469	0.81	0.203	0	Ma_2	C3AR1
ADAP21	0	0.928259	0.76	0.166	0	Ma_2	ADAP2
HNRNPA11	0	0.919857	0.955	0.344	0	Ma_2	HNRNPA1
RGL11	0	0.911717	0.564	0.099	0	Ma_2	RGL1
MEF2C1	0	0.897509	0.907	0.289	0	Ma_2	MEF2C
HSP90B11	0	0.89641	0.872	0.294	0	Ma_2	HSP90B1
FPR31	0	0.893278	0.567	0.075	0	Ma_2	FPR3
TPP11	0	0.888589	0.881	0.295	0	Ma_2	TPP1
CD841	0	0.886023	0.683	0.144	0	Ma_2	CD84
NUCKS11	0	0.877198	0.813	0.211	0	Ma_2	NUCKS1
RGS101	0	0.873388	0.817	0.24	0	Ma_2	RGS10
FCGBP	0	0.864585	0.327	0.038	0	Ma_2	FCGBP
IL181	0	0.862996	0.653	0.137	0	Ma_2	IL18
NRP11	0	0.845749	0.513	0.108	0	Ma_2	NRP1
EIF3E1	0	0.844079	0.869	0.287	0	Ma_2	EIF3E
2023-06-01	0	0.837342	0.76	0.23	0	Ma_2	JUN
DPYSL21	0	0.832311	0.783	0.239	0	Ma_2	DPYSL2
RAB13	0	0.828799	0.6	0.09	0	Ma_2	RAB13
TREM2	0	0.826245	0.38	0.021	0	Ma_2	TREM2
DRAM21	0	0.822557	0.698	0.155	0	Ma_2	DRAM2
KLF101	0	0.815698	0.536	0.124	0	Ma_2	KLF10
AHR1	0	0.815542	0.606	0.152	0	Ma_2	AHR
SSR31	0	0.805986	0.809	0.245	0	Ma_2	SSR3
ARHGAP181	0	0.803392	0.716	0.148	0	Ma_2	ARHGAP18
SLCO2B11	0	0.798571	0.627	0.098	0	Ma_2	SLCO2B1
CIITA	0	0.793885	0.574	0.107	0	Ma_2	CIITA
METTL7A1	0	0.791995	0.649	0.177	0	Ma_2	METTL7A
CANX1	0	0.787791	0.833	0.272	0	Ma_2	CANX
BST21	0	0.783428	0.855	0.295	0	Ma_2	BST2
PDIA61	0	0.774175	0.694	0.184	0	Ma_2	PDIA6
RAP2B1	0	0.77307	0.711	0.207	0	Ma_2	RAP2B
RASSF41	0	0.771661	0.711	0.17	0	Ma_2	RASSF4
NCL1	0	0.769406	0.874	0.3	0	Ma_2	NCL
HEXA1	0	0.758597	0.665	0.154	0	Ma_2	HEXA
CHCHD101	0	0.757631	0.76	0.228	0	Ma_2	CHCHD10
ABL21	0	0.755593	0.494	0.105	0	Ma_2	ABL2
ST131	0	0.752735	0.805	0.251	0	Ma_2	ST13
LAIR11	0	0.745695	0.631	0.139	0	Ma_2	LAIR1
NAP1L1	0	0.743513	0.893	0.3	0	Ma_2	NAP1L1
STAB11	0	0.740188	0.776	0.181	0	Ma_2	STAB1
SDC31	0	0.73962	0.455	0.068	0	Ma_2	SDC3
NOP531	0	0.739554	0.831	0.273	0	Ma_2	NOP53
MGAT11	0	0.738637	0.86	0.295	0	Ma_2	MGAT1
EPS81	0	0.737047	0.587	0.108	0	Ma_2	EPS8
ZFHX31	0	0.735822	0.655	0.163	0	Ma_2	ZFHX3
NSA21	0	0.734803	0.788	0.254	0	Ma_2	NSA2
COMT1	0	0.726047	0.772	0.222	0	Ma_2	COMT
SHTN11	0	0.724268	0.679	0.179	0	Ma_2	SHTN1
CD991	0	0.722186	0.844	0.27	0	Ma_2	CD99
TTC31	0	0.719597	0.644	0.156	0	Ma_2	TTC3
TUBB1	0	0.714859	0.723	0.202	0	Ma_2	TUBB
CD861	0	0.700718	0.694	0.195	0	Ma_2	CD86
RNASE11	0	0.69923	0.706	0.195	0	Ma_2	RNASE1
WWP11	0	0.696199	0.575	0.128	0	Ma_2	WWP1
CYFIP11	0	0.695658	0.629	0.143	0	Ma_2	CYFIP1
CREBL21	0	0.693433	0.571	0.102	0	Ma_2	CREBL2
AP1B11	0	0.693232	0.65	0.159	0	Ma_2	AP1B1
ABCA61	0	0.690409	0.42	0.071	0	Ma_2	ABCA6
RB11	0	0.686493	0.702	0.206	0	Ma_2	RB1
HMGN11	0	0.68168	0.764	0.211	0	Ma_2	HMGN1
TSPAN41	0	0.671605	0.62	0.139	0	Ma_2	TSPAN4
BMP2K1	0	0.666964	0.691	0.175	0	Ma_2	BMP2K
AP2A21	0	0.661755	0.624	0.15	0	Ma_2	AP2A2
PEBP11	0	0.660632	0.739	0.19	0	Ma_2	PEBP1
HAVCR21	0	0.659236	0.513	0.109	0	Ma_2	HAVCR2
EPB41L21	0	0.655143	0.475	0.096	0	Ma_2	EPB41L2
SIGLEC11	0	0.654729	0.556	0.099	0	Ma_2	SIGLEC1
DPP71	0	0.654017	0.768	0.223	0	Ma_2	DPP7
FAM13A1	0	0.652745	0.513	0.101	0	Ma_2	FAM13A
PRKACB1	0	0.649834	0.513	0.094	0	Ma_2	PRKACB
HSPB11	0	0.647946	0.62	0.156	0	Ma_2	HSPB1
GPR341	0	0.643643	0.555	0.106	0	Ma_2	GPR34
LTC4S1	0	0.64339	0.493	0.094	0	Ma_2	LTC4S
FUOM	0	0.640139	0.506	0.102	0	Ma_2	FUOM
RAPH11	0	0.630885	0.465	0.073	0	Ma_2	RAPH1
EPB41L31	0	0.627418	0.58	0.14	0	Ma_2	EPB41L3
GFRA2	0	0.621202	0.357	0.042	0	Ma_2	GFRA2
LPAR61	0	0.618674	0.483	0.09	0	Ma_2	LPAR6
TMEM14C1	0	0.617783	0.679	0.19	0	Ma_2	TMEM14C
SNX51	0	0.609013	0.605	0.154	0	Ma_2	SNX5
AKR1A11	0	0.608426	0.606	0.158	0	Ma_2	AKR1A1
RPN21	0	0.607437	0.7	0.204	0	Ma_2	RPN2
NRP21	0	0.602455	0.439	0.065	0	Ma_2	NRP2
HLA-DOA	0	0.600772	0.387	0.047	0	Ma_2	HLA-DOA
APEX1	0	0.599893	0.554	0.133	0	Ma_2	APEX1
NENF1	0	0.592341	0.618	0.142	0	Ma_2	NENF
TFEC1	0	0.591632	0.548	0.122	0	Ma_2	TFEC
PLTP1	0	0.588261	0.616	0.142	0	Ma_2	PLTP
ANKH1	0	0.587706	0.407	0.065	0	Ma_2	ANKH
RNASE6	0	0.586266	0.787	0.235	0	Ma_2	RNASE6
STMN11	0	0.585674	0.524	0.103	0	Ma_2	STMN1
GNPDA11	0	0.574277	0.499	0.099	0	Ma_2	GNPDA1
ADAM91	0	0.572356	0.519	0.104	0	Ma_2	ADAM9
PTMS1	0	0.571471	0.634	0.157	0	Ma_2	PTMS
MITF1	0	0.571362	0.408	0.055	0	Ma_2	MITF
MDFIC	0	0.560529	0.484	0.094	0	Ma_2	MDFIC
PID1	0	0.55845	0.406	0.067	0	Ma_2	PID1
SLC4A71	0	0.551308	0.479	0.1	0	Ma_2	SLC4A7
P2RX41	0	0.529301	0.456	0.086	0	Ma_2	P2RX4
EVL1	0	0.525737	0.574	0.14	0	Ma_2	EVL
HMGA1	0	0.518539	0.465	0.093	0	Ma_2	HMGA1
CCDC170	0	0.499236	0.354	0.05	0	Ma_2	CCDC170
CMKLR11	0	0.490058	0.376	0.058	0	Ma_2	CMKLR1
RAP2A	0	0.489062	0.408	0.072	0	Ma_2	RAP2A
DHRS31	0	0.486048	0.376	0.06	0	Ma_2	DHRS3
TSPAN33	0	0.466406	0.369	0.06	0	Ma_2	TSPAN33
ITGB51	0	0.459546	0.376	0.058	0	Ma_2	ITGB5
MGAT4A1	0	0.45331	0.502	0.097	0	Ma_2	MGAT4A
TMEM106A	0	0.450199	0.377	0.061	0	Ma_2	TMEM106A
ABCC51	0	0.447542	0.465	0.09	0	Ma_2	ABCC5
TNFRSF11A	0	0.440779	0.277	0.022	0	Ma_2	TNFRSF11A
SLAMF8	0	0.418475	0.302	0.039	0	Ma_2	SLAMF8
PPIA1	6.92324e-307	1.00919	0.979	0.395	2.32192e-302	Ma_2	PPIA
CTSZ1	1.51043e-306	0.901573	0.965	0.395	5.06569e-302	Ma_2	CTSZ
MFSD11	3.34302e-305	0.686394	0.82	0.277	1.12118e-300	Ma_2	MFSD1
RPL211	1.2822e-304	1.08145	0.996	0.535	4.30024e-300	Ma_2	RPL21
KDELR11	2.27913e-303	0.554007	0.658	0.184	7.64373e-299	Ma_2	KDELR1
RPS161	4.25253e-303	1.09134	0.996	0.485	1.42621e-298	Ma_2	RPS16
TOMM201	7.61273e-303	0.659435	0.78	0.25	2.55316e-298	Ma_2	TOMM20
RPS17	1.72852e-302	0.713498	0.822	0.27	5.79712e-298	Ma_2	RPS17
RPL42	2.22425e-302	0.943097	0.979	0.364	7.45969e-298	Ma_2	RPL4
SESN11	2.2395e-302	0.565161	0.538	0.124	7.51085e-298	Ma_2	SESN1
RPS271	3.0891e-302	1.096	0.999	0.663	1.03602e-297	Ma_2	RPS27
CD141	9.54655e-302	1.12994	0.92	0.357	3.20172e-297	Ma_2	CD14
RPS121	2.56201e-301	1.12494	0.998	0.559	8.59248e-297	Ma_2	RPS12
RPL23A1	2.96243e-300	1.05088	0.993	0.431	9.93539e-296	Ma_2	RPL23A
RPL91	3.47629e-300	1.05141	0.994	0.524	1.16588e-295	Ma_2	RPL9
RPS29	4.46063e-300	1.0934	0.995	0.561	1.49601e-295	Ma_2	RPS29
RGS1	7.05925e-300	1.50236	0.45	0.094	2.36753e-295	Ma_2	RGS1
RPS19	1.11184e-299	1.02084	0.998	0.518	3.7289e-295	Ma_2	RPS19
NR4A21	1.58562e-299	1.24894	0.832	0.32	5.31786e-295	Ma_2	NR4A2
CTSL1	3.29931e-299	0.674945	0.639	0.17	1.10652e-294	Ma_2	CTSL
DNPH1	3.55506e-298	0.460227	0.454	0.094	1.19229e-293	Ma_2	DNPH1
GADD45B1	5.35482e-298	1.04448	0.813	0.282	1.7959e-293	Ma_2	GADD45B
MZT2B1	3.26167e-297	0.620545	0.793	0.257	1.0939e-292	Ma_2	MZT2B
DOK21	1.35126e-296	0.681378	0.632	0.176	4.53185e-292	Ma_2	DOK2
LMAN11	3.97892e-295	0.453708	0.447	0.091	1.33445e-290	Ma_2	LMAN1
CORO1B1	4.20619e-295	0.579315	0.584	0.153	1.41067e-290	Ma_2	CORO1B
EEF21	1.71823e-294	0.898443	0.968	0.37	5.76259e-290	Ma_2	EEF2
PCBD1	3.537e-294	0.429379	0.417	0.08	1.18624e-289	Ma_2	PCBD1
PTMA1	4.4619e-294	1.07764	0.999	0.523	1.49643e-289	Ma_2	PTMA
HDAC9	2.00097e-293	0.575398	0.489	0.11	6.71085e-289	Ma_2	HDAC9
RPS241	3.73537e-292	1.08234	1	0.584	1.25277e-287	Ma_2	RPS24
SLC39A10	4.23841e-292	0.504708	0.389	0.071	1.42148e-287	Ma_2	SLC39A10
ITPRIPL21	3.79018e-291	0.530189	0.467	0.1	1.27115e-286	Ma_2	ITPRIPL2
RPS3A1	7.20113e-291	1.0478	0.998	0.543	2.41511e-286	Ma_2	RPS3A
HEXB1	1.17028e-290	0.532194	0.626	0.173	3.92489e-286	Ma_2	HEXB
RPS4X1	1.74931e-289	1.0844	0.994	0.465	5.86682e-285	Ma_2	RPS4X
ATP1B11	2.16154e-289	0.52463	0.483	0.105	7.24937e-285	Ma_2	ATP1B1
RPS231	3.01725e-288	1.07447	0.998	0.537	1.01193e-283	Ma_2	RPS23
RPL231	3.12188e-288	1.05375	0.987	0.448	1.04702e-283	Ma_2	RPL23
HERPUD11	3.66668e-288	1.13202	0.925	0.385	1.22973e-283	Ma_2	HERPUD1
SSR41	4.98501e-288	0.634184	0.845	0.29	1.67187e-283	Ma_2	SSR4
EIF4A31	2.70025e-286	1.10945	0.697	0.226	9.05612e-282	Ma_2	EIF4A3
DEGS11	4.21321e-286	0.462838	0.581	0.152	1.41303e-281	Ma_2	DEGS1
VEGFB1	1.96653e-285	0.367653	0.455	0.094	6.59536e-281	Ma_2	VEGFB
SNX291	3.75353e-285	0.466898	0.494	0.111	1.25886e-280	Ma_2	SNX29
SNRPD21	4.69014e-285	0.595739	0.718	0.222	1.57298e-280	Ma_2	SNRPD2
MERTK1	1.36318e-284	0.524573	0.431	0.086	4.57183e-280	Ma_2	MERTK
IL10	2.53405e-284	0.646802	0.269	0.034	8.49869e-280	Ma_2	IL10
EEF1A11	2.60905e-284	1.10527	1	0.613	8.75024e-280	Ma_2	EEF1A1
SUMO31	4.97226e-284	0.481819	0.632	0.177	1.6676e-279	Ma_2	SUMO3
FAM198B1	6.65628e-284	0.616246	0.53	0.131	2.23238e-279	Ma_2	FAM198B
UFC11	8.51244e-283	0.541406	0.657	0.19	2.8549e-278	Ma_2	UFC1
ITGB11	8.95491e-283	0.642716	0.836	0.289	3.0033e-278	Ma_2	ITGB1
ABHD12	1.62444e-282	0.411828	0.376	0.067	5.44805e-278	Ma_2	ABHD12
ZEB21	3.36499e-282	0.95483	0.961	0.391	1.12855e-277	Ma_2	ZEB2
CREG11	4.0266e-282	0.658732	0.771	0.257	1.35044e-277	Ma_2	CREG1
NAGA1	6.81188e-282	0.545067	0.517	0.127	2.28457e-277	Ma_2	NAGA
RACK11	8.76005e-282	1.03266	0.99	0.445	2.93794e-277	Ma_2	RACK1
AES1	4.85887e-281	0.545366	0.735	0.23	1.62957e-276	Ma_2	AES
CTTNBP2NL	6.27627e-280	0.441941	0.349	0.059	2.10494e-275	Ma_2	CTTNBP2NL
ENG1	3.32406e-279	0.437071	0.42	0.084	1.11482e-274	Ma_2	ENG
RPLP21	1.37527e-278	1.03159	0.996	0.503	4.61236e-274	Ma_2	RPLP2
CLN81	1.75529e-278	0.544117	0.469	0.104	5.8869e-274	Ma_2	CLN8
RPL111	1.8339e-278	1.04611	0.998	0.58	6.15055e-274	Ma_2	RPL11
RPL191	1.90408e-278	1.04203	0.999	0.555	6.3859e-274	Ma_2	RPL19
HMOX11	1.978e-278	0.644458	0.628	0.178	6.63382e-274	Ma_2	HMOX1
TCF41	8.4638e-278	0.494121	0.564	0.143	2.83859e-273	Ma_2	TCF4
SNX21	9.31336e-278	0.576979	0.767	0.251	3.12352e-273	Ma_2	SNX2
HSPA81	1.05228e-277	0.903051	0.932	0.369	3.52914e-273	Ma_2	HSPA8
AP2M11	1.75584e-277	0.471244	0.798	0.269	5.88875e-273	Ma_2	AP2M1
PRNP1	1.93797e-277	0.640344	0.702	0.216	6.49956e-273	Ma_2	PRNP
RPL18A1	1.03283e-276	1.05938	0.997	0.497	3.4639e-272	Ma_2	RPL18A
ATP6AP2	8.4192e-276	0.546812	0.82	0.285	2.82363e-271	Ma_2	ATP6AP2
BLNK	4.07028e-275	0.3212	0.259	0.032	1.36509e-270	Ma_2	BLNK
PIK3R11	4.48831e-275	0.511124	0.639	0.182	1.50529e-270	Ma_2	PIK3R1
APPL11	6.87174e-275	0.492354	0.581	0.156	2.30464e-270	Ma_2	APPL1
SSR11	1.41397e-274	0.482809	0.71	0.223	4.74217e-270	Ma_2	SSR1
TUBA1B1	2.22331e-274	0.93392	0.896	0.361	7.45653e-270	Ma_2	TUBA1B
SPRED11	3.02234e-274	0.493867	0.406	0.079	1.01363e-269	Ma_2	SPRED1
SLC25A5	3.49001e-274	0.764698	0.839	0.296	1.17048e-269	Ma_2	SLC25A5
ERP291	3.71998e-274	0.636917	0.803	0.271	1.24761e-269	Ma_2	ERP29
EIF3F	8.56757e-274	0.676719	0.808	0.275	2.87339e-269	Ma_2	EIF3F
CCDC107	3.59037e-273	0.452101	0.486	0.114	1.20414e-268	Ma_2	CCDC107
ANP32B	4.10746e-273	0.627471	0.776	0.258	1.37756e-268	Ma_2	ANP32B
KTN11	8.70761e-273	0.571383	0.726	0.231	2.92036e-268	Ma_2	KTN1
RPS141	8.49623e-272	1.01354	0.998	0.576	2.84947e-267	Ma_2	RPS14
RPL381	3.65939e-271	1.0303	0.99	0.482	1.22729e-266	Ma_2	RPL38
EIF3L1	7.90869e-271	0.640574	0.798	0.269	2.65241e-266	Ma_2	EIF3L
PLEKHO1	9.77996e-271	0.546162	0.719	0.23	3.28e-266	Ma_2	PLEKHO1
LILRB51	5.7664e-270	0.565217	0.467	0.099	1.93393e-265	Ma_2	LILRB5
PRDX11	1.06077e-269	0.733529	0.799	0.283	3.55761e-265	Ma_2	PRDX1
RPL181	1.27548e-269	1.02256	0.994	0.488	4.27771e-265	Ma_2	RPL18
RPL71	2.95201e-269	0.942134	0.979	0.408	9.90045e-265	Ma_2	RPL7
TMED101	5.23896e-269	0.454353	0.677	0.206	1.75704e-264	Ma_2	TMED10
ARHGAP10	1.20284e-268	0.349785	0.271	0.036	4.03409e-264	Ma_2	ARHGAP10
EIF3D1	1.58295e-268	0.586533	0.697	0.222	5.3089e-264	Ma_2	EIF3D
SEM11	1.71171e-268	0.557465	0.751	0.244	5.74074e-264	Ma_2	SEM1
2023-03-11	2.0619e-268	0.709032	0.665	0.209	6.91521e-264	Ma_2	2023-03-01
REX1BD1	3.50284e-268	0.462891	0.712	0.227	1.17478e-263	Ma_2	REX1BD
MGST31	1.24499e-267	0.512559	0.672	0.207	4.17545e-263	Ma_2	MGST3
RPLP11	1.2691e-267	0.956209	0.999	0.704	4.2563e-263	Ma_2	RPLP1
RPL141	1.60715e-267	1.01021	0.994	0.485	5.39004e-263	Ma_2	RPL14
IRF2BP21	3.3693e-267	0.55266	0.693	0.211	1.13e-262	Ma_2	IRF2BP2
HMGN31	1.09933e-266	0.541738	0.649	0.194	3.68695e-262	Ma_2	HMGN3
SERBP11	2.09317e-266	0.635943	0.842	0.303	7.02006e-262	Ma_2	SERBP1
ATRN	2.90044e-266	0.416238	0.331	0.055	9.72751e-262	Ma_2	ATRN
EIF4B1	3.62301e-266	0.693685	0.836	0.305	1.21509e-261	Ma_2	EIF4B
P4HB1	6.52301e-266	0.56735	0.707	0.229	2.18769e-261	Ma_2	P4HB
EGR11	1.92156e-265	1.32031	0.648	0.206	6.44452e-261	Ma_2	EGR1
M6PR1	2.84531e-265	0.545455	0.735	0.237	9.54259e-261	Ma_2	M6PR
CLTA1	5.07224e-265	0.629893	0.849	0.31	1.70113e-260	Ma_2	CLTA
GAA1	1.13665e-264	0.491588	0.628	0.182	3.81209e-260	Ma_2	GAA
SLC7A81	2.79734e-264	0.463686	0.335	0.056	9.38173e-260	Ma_2	SLC7A8
RPL261	5.25706e-264	1.03897	0.995	0.516	1.76311e-259	Ma_2	RPL26
RPL371	1.26172e-263	0.94115	0.998	0.687	4.23154e-259	Ma_2	RPL37
TMED91	1.40233e-263	0.479702	0.524	0.135	4.70314e-259	Ma_2	TMED9
AP2S11	2.72898e-263	0.683021	0.864	0.325	9.15246e-259	Ma_2	AP2S1
MLEC1	2.42295e-262	0.495559	0.571	0.156	8.12608e-258	Ma_2	MLEC
ATP5MC2	3.84672e-262	0.851399	0.965	0.384	1.29011e-257	Ma_2	ATP5MC2
RPS251	4.40317e-262	0.974155	0.994	0.526	1.47674e-257	Ma_2	RPS25
TMEM2191	4.57398e-262	0.467569	0.75	0.249	1.53402e-257	Ma_2	TMEM219
LGMN1	1.19447e-261	0.829513	0.573	0.151	4.006e-257	Ma_2	LGMN
NCEH1	6.65766e-261	0.408119	0.324	0.054	2.23284e-256	Ma_2	NCEH1
EIF4A11	3.9428e-260	0.621236	0.728	0.245	1.32234e-255	Ma_2	EIF4A1
MOB1B	5.65432e-260	0.430043	0.4	0.082	1.89635e-255	Ma_2	MOB1B
SSB1	9.80146e-260	0.541596	0.609	0.179	3.28721e-255	Ma_2	SSB
ARHGAP51	1.06009e-259	0.496861	0.446	0.1	3.55532e-255	Ma_2	ARHGAP5
CEP1701	2.35813e-258	0.443804	0.603	0.171	7.90869e-254	Ma_2	CEP170
NR4A11	3.9289e-258	0.952105	0.765	0.278	1.31768e-253	Ma_2	NR4A1
SLC38A6	4.38963e-258	0.367784	0.306	0.048	1.47219e-253	Ma_2	SLC38A6
GALM	4.74085e-258	0.316812	0.264	0.036	1.58999e-253	Ma_2	GALM
SCP21	8.7394e-258	0.479417	0.675	0.208	2.93102e-253	Ma_2	SCP2
RPS151	4.09049e-257	0.98254	0.999	0.537	1.37187e-252	Ma_2	RPS15
FOSB1	1.54804e-256	1.00656	0.923	0.439	5.19181e-252	Ma_2	FOSB
RPS4Y11	1.75074e-256	0.701021	0.886	0.332	5.87164e-252	Ma_2	RPS4Y1
DYNC1I21	2.00332e-256	0.511177	0.603	0.175	6.71875e-252	Ma_2	DYNC1I2
RPS211	4.01023e-256	0.959802	0.991	0.464	1.34495e-251	Ma_2	RPS21
TCEAL41	4.97539e-256	0.406241	0.414	0.088	1.66865e-251	Ma_2	TCEAL4
GNPTAB	2.31929e-255	0.410002	0.428	0.094	7.77845e-251	Ma_2	GNPTAB
RSL1D1	2.93097e-255	0.562568	0.633	0.191	9.82988e-251	Ma_2	RSL1D1
SCAMP21	3.53315e-255	0.41642	0.666	0.204	1.18495e-250	Ma_2	SCAMP2
PDIA41	3.57501e-255	0.435356	0.435	0.098	1.19899e-250	Ma_2	PDIA4
PCM11	3.94434e-255	0.446389	0.645	0.195	1.32285e-250	Ma_2	PCM1
OSBPL1A1	6.18534e-255	0.291493	0.419	0.087	2.07444e-250	Ma_2	OSBPL1A
DHRS9	8.98424e-255	0.3313	0.339	0.059	3.01313e-250	Ma_2	DHRS9
GATM1	1.45224e-254	0.411052	0.335	0.058	4.87053e-250	Ma_2	GATM
GATAD11	2.97501e-254	0.47254	0.473	0.115	9.9776e-250	Ma_2	GATAD1
AAK11	4.8075e-254	0.390599	0.728	0.234	1.61234e-249	Ma_2	AAK1
OTULINL1	5.14566e-254	0.442038	0.51	0.13	1.72575e-249	Ma_2	OTULINL
SGMS11	5.95573e-254	0.476704	0.483	0.116	1.99743e-249	Ma_2	SGMS1
TTYH31	8.03011e-254	0.608085	0.583	0.166	2.69314e-249	Ma_2	TTYH3
CD2091	2.12462e-253	0.759575	0.406	0.083	7.12554e-249	Ma_2	CD209
LAP31	4.88228e-253	0.701364	0.618	0.189	1.63742e-248	Ma_2	LAP3
VPS13C1	5.31408e-253	0.569673	0.753	0.255	1.78224e-248	Ma_2	VPS13C
UCP21	8.80267e-253	0.596384	0.759	0.26	2.95224e-248	Ma_2	UCP2
PDIA31	1.07866e-252	0.635023	0.707	0.237	3.6176e-248	Ma_2	PDIA3
ATP6V0A11	1.78394e-252	0.3358	0.52	0.131	5.98297e-248	Ma_2	ATP6V0A1
TOMM71	2.25186e-252	0.738461	0.954	0.384	7.55229e-248	Ma_2	TOMM7
YBX31	2.54341e-252	0.54648	0.829	0.29	8.53008e-248	Ma_2	YBX3
TPCN11	3.79194e-252	0.432954	0.417	0.09	1.27174e-247	Ma_2	TPCN1
FEZ21	5.37782e-252	0.42874	0.554	0.151	1.80361e-247	Ma_2	FEZ2
OSTC	8.48319e-251	0.511993	0.61	0.181	2.84509e-246	Ma_2	OSTC
TECR1	9.19117e-251	0.408782	0.528	0.139	3.08253e-246	Ma_2	TECR
LY86	1.51321e-250	0.575689	0.569	0.161	5.075e-246	Ma_2	LY86
CNDP21	2.75645e-250	0.517134	0.52	0.138	9.24459e-246	Ma_2	CNDP2
PSMC4	6.64971e-250	0.451206	0.506	0.132	2.23018e-245	Ma_2	PSMC4
ACP51	7.18267e-250	0.6306	0.45	0.106	2.40892e-245	Ma_2	ACP5
TSPAN31	8.16542e-250	0.413934	0.413	0.09	2.73852e-245	Ma_2	TSPAN3
NDUFS51	1.41836e-249	0.53323	0.787	0.274	4.75689e-245	Ma_2	NDUFS5
SNX61	1.48543e-249	0.650776	0.88	0.349	4.98185e-245	Ma_2	SNX6
GCNT1	1.02608e-248	0.4083	0.306	0.051	3.44128e-244	Ma_2	GCNT1
MXD41	3.25605e-248	0.438878	0.609	0.178	1.09202e-243	Ma_2	MXD4
TCF121	3.28207e-248	0.456919	0.402	0.087	1.10074e-243	Ma_2	TCF12
ATP1B31	5.31663e-248	0.869596	0.831	0.308	1.78309e-243	Ma_2	ATP1B3
IFI44	1.32001e-247	0.395359	0.433	0.097	4.42704e-243	Ma_2	IFI44
DNMT1	1.43732e-247	0.426834	0.43	0.098	4.8205e-243	Ma_2	DNMT1
NDUFB21	2.78891e-247	0.65851	0.779	0.278	9.35343e-243	Ma_2	NDUFB2
RPL291	7.09052e-247	0.980689	0.995	0.504	2.37802e-242	Ma_2	RPL29
SERPINB61	9.85251e-247	0.519366	0.683	0.224	3.30434e-242	Ma_2	SERPINB6
RPL321	2.88167e-246	0.961255	0.997	0.587	9.66453e-242	Ma_2	RPL32
YWHAE1	8.19397e-246	0.515308	0.793	0.282	2.74809e-241	Ma_2	YWHAE
VDAC1	1.38097e-245	0.546856	0.619	0.191	4.63148e-241	Ma_2	VDAC1
ACADVL1	3.82645e-245	0.40324	0.624	0.187	1.28331e-240	Ma_2	ACADVL
RPL271	5.31815e-245	0.912289	0.992	0.464	1.7836e-240	Ma_2	RPL27
HIGD2A	8.90225e-245	0.586173	0.807	0.28	2.98564e-240	Ma_2	HIGD2A
RPS27A1	1.26737e-244	0.928289	0.997	0.614	4.25051e-240	Ma_2	RPS27A
ITSN11	1.4934e-244	0.515073	0.473	0.115	5.00857e-240	Ma_2	ITSN1
COX6C1	2.19105e-244	0.603588	0.843	0.309	7.34835e-240	Ma_2	COX6C
MTDH1	6.31982e-244	0.615287	0.849	0.311	2.11954e-239	Ma_2	MTDH
EEA11	9.03679e-244	0.479015	0.497	0.129	3.03076e-239	Ma_2	EEA1
ATP8B41	1.89267e-243	0.335518	0.348	0.065	6.34765e-239	Ma_2	ATP8B4
ECHS1	1.91449e-243	0.439335	0.511	0.137	6.42082e-239	Ma_2	ECHS1
FMN11	2.99367e-243	0.410218	0.39	0.081	1.00402e-238	Ma_2	FMN1
XPO1	4.11952e-243	0.408552	0.501	0.13	1.3816e-238	Ma_2	XPO1
RPL241	4.85359e-243	0.932103	0.993	0.468	1.6278e-238	Ma_2	RPL24
MYDGF1	5.26902e-243	0.497436	0.559	0.16	1.76712e-238	Ma_2	MYDGF
FUCA11	6.89198e-243	0.422439	0.453	0.105	2.31143e-238	Ma_2	FUCA1
MARVELD1	1.06112e-242	0.374863	0.285	0.045	3.5588e-238	Ma_2	MARVELD1
SLC11A21	5.35398e-242	0.403768	0.351	0.067	1.79562e-237	Ma_2	SLC11A2
TMSB101	7.47649e-242	1.03724	1	0.707	2.50746e-237	Ma_2	TMSB10
CTNND1	9.98579e-242	0.413951	0.372	0.076	3.34903e-237	Ma_2	CTNND1
EIF3A1	1.54613e-241	0.57409	0.791	0.281	5.1854e-237	Ma_2	EIF3A
MCRIP1	1.59923e-241	0.357361	0.519	0.138	5.3635e-237	Ma_2	MCRIP1
ATP5PD	1.91549e-241	0.498493	0.803	0.29	6.42416e-237	Ma_2	ATP5PD
PPIB	1.92942e-241	0.620867	0.835	0.316	6.47087e-237	Ma_2	PPIB
HSPA91	2.07622e-241	0.505186	0.554	0.158	6.96322e-237	Ma_2	HSPA9
HGF	2.20608e-241	0.403149	0.35	0.067	7.39874e-237	Ma_2	HGF
EHD41	2.33222e-241	0.425454	0.428	0.098	7.82179e-237	Ma_2	EHD4
RPL35A1	7.17571e-241	0.947084	0.992	0.516	2.40659e-236	Ma_2	RPL35A
DENND4C	1.05287e-240	0.400065	0.338	0.063	3.53112e-236	Ma_2	DENND4C
EIF3H1	1.68688e-240	0.570144	0.809	0.285	5.65747e-236	Ma_2	EIF3H
SORBS31	1.78362e-240	0.332502	0.335	0.062	5.98189e-236	Ma_2	SORBS3
EMILIN21	2.99099e-240	0.557877	0.676	0.22	1.00312e-235	Ma_2	EMILIN2
APH1A1	3.10261e-240	0.395009	0.58	0.169	1.04055e-235	Ma_2	APH1A
GYPC1	1.15288e-239	0.690539	0.627	0.197	3.86654e-235	Ma_2	GYPC
GM2A1	1.6747e-239	0.465045	0.461	0.114	5.61661e-235	Ma_2	GM2A
DDX241	3.64409e-239	0.515331	0.632	0.199	1.22216e-234	Ma_2	DDX24
GRN1	3.7425e-239	0.905852	0.984	0.47	1.25516e-234	Ma_2	GRN
NDUFB11	5.17457e-239	0.499211	0.772	0.27	1.73545e-234	Ma_2	NDUFB11
FILIP1L1	7.08245e-239	1.03778	0.435	0.104	2.37531e-234	Ma_2	FILIP1L
KLF91	2.04514e-238	0.531627	0.585	0.173	6.859e-234	Ma_2	KLF9
SPINT2	3.42109e-238	0.435593	0.503	0.132	1.14736e-233	Ma_2	SPINT2
METAP21	3.49332e-238	0.491546	0.532	0.149	1.17159e-233	Ma_2	METAP2
TRAM11	1.14448e-237	0.461566	0.654	0.207	3.83837e-233	Ma_2	TRAM1
APRT	2.18788e-237	0.584731	0.729	0.254	7.33771e-233	Ma_2	APRT
CXCL3	7.78543e-237	1.4644	0.442	0.11	2.61108e-232	Ma_2	CXCL3
CISD21	9.8804e-237	0.382328	0.447	0.108	3.31369e-232	Ma_2	CISD2
COLGALT11	7.47094e-236	0.409924	0.575	0.165	2.5056e-231	Ma_2	COLGALT1
TRPS11	7.68241e-236	0.512164	0.506	0.137	2.57653e-231	Ma_2	TRPS1
CCT41	8.8413e-236	0.472201	0.556	0.161	2.9652e-231	Ma_2	CCT4
ATRAID1	2.25486e-235	0.374679	0.571	0.166	7.56234e-231	Ma_2	ATRAID
SMIM3	3.44176e-235	0.370315	0.379	0.079	1.1543e-230	Ma_2	SMIM3
GUSB	6.69328e-235	0.412935	0.498	0.134	2.24479e-230	Ma_2	GUSB
RPS7	1.22762e-234	0.925337	0.996	0.531	4.11719e-230	Ma_2	RPS7
BTF31	1.82823e-234	0.802334	0.959	0.391	6.1315e-230	Ma_2	BTF3
RPL17	2.90583e-234	0.602327	0.831	0.303	9.74557e-230	Ma_2	RPL17
HADHA1	4.14442e-234	0.498406	0.724	0.248	1.38996e-229	Ma_2	HADHA
HLA-DRB51	1.49261e-233	1.30365	0.497	0.135	5.00592e-229	Ma_2	HLA-DRB5
TRIM441	1.61461e-233	0.504426	0.571	0.168	5.41507e-229	Ma_2	TRIM44
IL13RA1	4.94615e-233	0.30408	0.796	0.275	1.65884e-228	Ma_2	IL13RA1
SLC3A21	1.1183e-232	0.417994	0.53	0.147	3.75054e-228	Ma_2	SLC3A2
PTGES31	1.86149e-232	0.4391	0.764	0.268	6.24307e-228	Ma_2	PTGES3
ECH11	2.55729e-232	0.437825	0.552	0.16	8.57663e-228	Ma_2	ECH1
SF3B5	4.61794e-232	0.422903	0.722	0.244	1.54876e-227	Ma_2	SF3B5
ATP5F1D	7.47949e-232	0.516314	0.828	0.306	2.50847e-227	Ma_2	ATP5F1D
EPS151	7.50778e-232	0.498876	0.629	0.198	2.51796e-227	Ma_2	EPS15
IDH11	2.63269e-231	0.412529	0.389	0.085	8.82951e-227	Ma_2	IDH1
RANBP21	3.07357e-231	0.615502	0.627	0.202	1.03081e-226	Ma_2	RANBP2
MDH11	3.22734e-231	0.41862	0.513	0.141	1.08238e-226	Ma_2	MDH1
NRIP11	3.86575e-231	0.484892	0.494	0.132	1.2965e-226	Ma_2	NRIP1
FGD21	9.44337e-231	0.542463	0.547	0.16	3.16712e-226	Ma_2	FGD2
SNX91	1.47562e-230	0.489296	0.519	0.144	4.94895e-226	Ma_2	SNX9
NAA20	1.4901e-230	0.404236	0.415	0.098	4.99749e-226	Ma_2	NAA20
ARL8B	1.87978e-230	0.407616	0.574	0.17	6.30441e-226	Ma_2	ARL8B
SESN31	2.80612e-230	0.423572	0.486	0.127	9.41117e-226	Ma_2	SESN3
NUDT1	3.68809e-230	0.415496	0.421	0.101	1.23691e-225	Ma_2	NUDT1
XRCC61	8.71462e-230	0.432305	0.658	0.214	2.92271e-225	Ma_2	XRCC6
MAT2A1	1.03402e-229	0.814214	0.778	0.291	3.46789e-225	Ma_2	MAT2A
RGCC	1.37918e-229	0.878299	0.445	0.112	4.6255e-225	Ma_2	RGCC
EDF11	2.86148e-229	0.549942	0.877	0.337	9.59682e-225	Ma_2	EDF1
C19orf701	2.33119e-228	0.453631	0.573	0.173	7.81834e-224	Ma_2	C19orf70
HSPD11	1.03667e-227	0.57374	0.646	0.21	3.47678e-223	Ma_2	HSPD1
C8orf591	1.11205e-227	0.454873	0.654	0.215	3.72958e-223	Ma_2	C8orf59
ZNF385A	1.55074e-227	0.471284	0.528	0.15	5.20088e-223	Ma_2	ZNF385A
NCKAP1L1	1.59457e-227	0.484504	0.762	0.274	5.34787e-223	Ma_2	NCKAP1L
RAN1	1.91613e-227	0.515325	0.7	0.239	6.42632e-223	Ma_2	RAN
RDX1	2.21174e-227	0.401709	0.427	0.102	7.41775e-223	Ma_2	RDX
SET	2.33894e-227	0.460584	0.844	0.317	7.84432e-223	Ma_2	SET
EID11	6.86425e-227	0.469454	0.772	0.275	2.30213e-222	Ma_2	EID1
RNASEH2B1	7.12536e-227	0.428903	0.456	0.116	2.3897e-222	Ma_2	RNASEH2B
EGR2	7.52579e-227	0.685014	0.284	0.048	2.524e-222	Ma_2	EGR2
DDX181	1.05418e-226	0.495058	0.682	0.231	3.53551e-222	Ma_2	DDX18
USP361	1.17283e-226	0.553616	0.545	0.16	3.93343e-222	Ma_2	USP36
AP1S2	1.38148e-226	0.631923	0.887	0.338	4.63322e-222	Ma_2	AP1S2
SMIM20	1.67064e-226	0.349707	0.36	0.075	5.60301e-222	Ma_2	SMIM20
LGALS3	2.15952e-226	0.934813	0.835	0.325	7.24259e-222	Ma_2	LGALS3
HSPE11	2.43728e-226	0.578594	0.646	0.211	8.17415e-222	Ma_2	HSPE1
GPX41	5.07073e-226	0.675873	0.912	0.381	1.70062e-221	Ma_2	GPX4
MRPL57	1.25056e-225	0.421839	0.542	0.156	4.19411e-221	Ma_2	MRPL57
PHPT11	1.76821e-225	0.525036	0.576	0.178	5.93021e-221	Ma_2	PHPT1
LGALS3BP	1.78462e-225	0.337817	0.325	0.061	5.98525e-221	Ma_2	LGALS3BP
COX5A	4.04231e-225	0.478207	0.691	0.234	1.35571e-220	Ma_2	COX5A
TMEM256	4.38735e-225	0.452175	0.528	0.15	1.47143e-220	Ma_2	TMEM256
NDUFA41	6.02208e-225	0.59634	0.876	0.342	2.01968e-220	Ma_2	NDUFA4
HOMER31	1.81432e-224	0.33042	0.405	0.091	6.08485e-220	Ma_2	HOMER3
ALKBH7	2.43342e-224	0.411041	0.62	0.198	8.1612e-220	Ma_2	ALKBH7
ORMDL11	2.89269e-224	0.445059	0.609	0.192	9.70149e-220	Ma_2	ORMDL1
RPL81	3.09682e-224	0.894233	0.997	0.519	1.03861e-219	Ma_2	RPL8
RPL41	1.37507e-223	0.824117	0.999	0.829	4.61171e-219	Ma_2	RPL41
SPCS21	1.51131e-223	0.340494	0.703	0.24	5.06862e-219	Ma_2	SPCS2
ANO61	2.32006e-223	0.413552	0.467	0.122	7.78102e-219	Ma_2	ANO6
ABCA11	4.82198e-223	0.438065	0.549	0.151	1.6172e-218	Ma_2	ABCA1
ATP6V1F1	7.81661e-223	0.527534	0.782	0.293	2.62153e-218	Ma_2	ATP6V1F
ATP5PO1	1.40734e-222	0.461006	0.725	0.252	4.71995e-218	Ma_2	ATP5PO
SERTAD11	1.46666e-222	0.58956	0.564	0.176	4.9189e-218	Ma_2	SERTAD1
MARCKS	1.83008e-222	0.8371	0.98	0.525	6.13772e-218	Ma_2	MARCKS
HSD17B41	2.62417e-222	0.428157	0.443	0.112	8.80093e-218	Ma_2	HSD17B4
HSPH11	4.90385e-222	0.730724	0.539	0.16	1.64465e-217	Ma_2	HSPH1
RPS13	5.17641e-222	0.88907	0.994	0.511	1.73606e-217	Ma_2	RPS13
PSAP1	5.90561e-222	1.04026	0.996	0.627	1.98063e-217	Ma_2	PSAP
LGALS91	6.2342e-222	0.472673	0.751	0.27	2.09083e-217	Ma_2	LGALS9
ARL6IP41	1.22544e-221	0.497242	0.854	0.321	4.10989e-217	Ma_2	ARL6IP4
CXCL21	2.72823e-221	1.37088	0.565	0.182	9.14994e-217	Ma_2	CXCL2
REL1	1.0715e-219	0.794768	0.91	0.393	3.59358e-215	Ma_2	REL
ATP2A21	1.96959e-219	0.433131	0.507	0.142	6.60563e-215	Ma_2	ATP2A2
CD33	2.13215e-219	0.420739	0.517	0.146	7.1508e-215	Ma_2	CD33
NEU11	2.14865e-219	0.475891	0.472	0.125	7.20613e-215	Ma_2	NEU1
CCL31	4.40336e-219	1.41145	0.508	0.149	1.4768e-214	Ma_2	CCL3
EPSTI1	9.14344e-219	0.477902	0.475	0.129	3.06653e-214	Ma_2	EPSTI1
MIF4GD	9.68412e-219	0.378928	0.359	0.078	3.24786e-214	Ma_2	MIF4GD
CLNS1A	9.81035e-219	0.432375	0.497	0.139	3.2902e-214	Ma_2	CLNS1A
2023-09-21	9.88976e-219	0.400754	0.692	0.238	3.31683e-214	Ma_2	2023-09-02
LACC1	9.93599e-219	0.392743	0.308	0.058	3.33233e-214	Ma_2	LACC1
TIMM13	1.229e-218	0.433091	0.511	0.146	4.12183e-214	Ma_2	TIMM13
PA2G41	1.45882e-218	0.524007	0.568	0.176	4.89259e-214	Ma_2	PA2G4
EIF5B1	1.64896e-218	0.475077	0.514	0.148	5.53029e-214	Ma_2	EIF5B
PEA15	2.37051e-218	0.460692	0.416	0.103	7.95023e-214	Ma_2	PEA15
TCEA11	3.01217e-218	0.402677	0.63	0.205	1.01022e-213	Ma_2	TCEA1
COX7C1	4.47911e-218	0.672007	0.939	0.372	1.5022e-213	Ma_2	COX7C
RBMX1	5.43503e-218	0.464756	0.653	0.217	1.8228e-213	Ma_2	RBMX
DYNLL11	6.37078e-218	0.553881	0.879	0.342	2.13663e-213	Ma_2	DYNLL1
SNU131	7.25362e-218	0.541296	0.71	0.252	2.43272e-213	Ma_2	SNU13
SLC9A91	8.66899e-218	0.414217	0.398	0.092	2.90741e-213	Ma_2	SLC9A9
AC100810.1	9.18577e-218	0.331228	0.331	0.067	3.08072e-213	Ma_2	AC100810.1
CCDC501	1.20227e-217	0.389484	0.451	0.115	4.03218e-213	Ma_2	CCDC50
ABI2	1.61805e-217	0.286194	0.271	0.045	5.42662e-213	Ma_2	ABI2
TLR7	5.56165e-217	0.348643	0.253	0.039	1.86527e-212	Ma_2	TLR7
CD361	1.46605e-216	0.510902	0.746	0.266	4.91685e-212	Ma_2	CD36
ANXA51	1.81695e-216	0.716934	0.944	0.396	6.09368e-212	Ma_2	ANXA5
EIF4A21	7.51131e-216	0.384127	0.761	0.272	2.51914e-211	Ma_2	EIF4A2
DDAH21	1.69777e-215	0.326678	0.629	0.2	5.69397e-211	Ma_2	DDAH2
INSIG11	1.93354e-215	0.921335	0.534	0.167	6.48472e-211	Ma_2	INSIG1
VEGFA	2.15528e-215	0.918297	0.512	0.152	7.22836e-211	Ma_2	VEGFA
RPS27L1	2.5914e-215	0.406364	0.689	0.238	8.69104e-211	Ma_2	RPS27L
SMDT1	3.72877e-215	0.471566	0.694	0.233	1.25056e-210	Ma_2	SMDT1
LAMTOR2	3.74025e-215	0.379401	0.66	0.221	1.2544e-210	Ma_2	LAMTOR2
UBE3A1	5.20726e-215	0.438574	0.479	0.132	1.74641e-210	Ma_2	UBE3A
HIST1H4C1	6.553e-215	0.443262	0.524	0.153	2.19775e-210	Ma_2	HIST1H4C
RNH11	2.50839e-214	0.569643	0.78	0.287	8.41264e-210	Ma_2	RNH1
CERS6	2.74585e-214	0.405576	0.386	0.09	9.20903e-210	Ma_2	CERS6
IGF11	5.01494e-214	0.618253	0.379	0.084	1.68191e-209	Ma_2	IGF1
CBX5	1.00736e-213	0.319611	0.318	0.062	3.37847e-209	Ma_2	CBX5
GSPT1	1.09872e-213	0.43845	0.517	0.15	3.68488e-209	Ma_2	GSPT1
SEC11A	3.82666e-213	0.516427	0.858	0.332	1.28338e-208	Ma_2	SEC11A
PNN1	6.12663e-213	0.384943	0.611	0.197	2.05475e-208	Ma_2	PNN
HSP90AA11	7.04913e-213	0.975387	0.982	0.5	2.36414e-208	Ma_2	HSP90AA1
PLA2G151	1.64008e-212	0.343096	0.285	0.05	5.5005e-208	Ma_2	PLA2G15
ATP5F1A1	2.36885e-212	0.482906	0.661	0.224	7.94464e-208	Ma_2	ATP5F1A
C7orf50	5.53702e-212	0.376868	0.424	0.107	1.857e-207	Ma_2	C7orf50
RPL341	7.01876e-212	0.846389	0.997	0.654	2.35395e-207	Ma_2	RPL34
USF21	2.26939e-211	0.28892	0.64	0.208	7.61107e-207	Ma_2	USF2
EIF3G1	4.92852e-211	0.485813	0.746	0.268	1.65293e-206	Ma_2	EIF3G
CAMK2D	1.9138e-210	0.38709	0.326	0.067	6.41851e-206	Ma_2	CAMK2D
PQLC3	2.31806e-210	0.431233	0.494	0.141	7.7743e-206	Ma_2	PQLC3
ARL6IP11	2.48743e-210	0.362485	0.721	0.261	8.34235e-206	Ma_2	ARL6IP1
LDHB1	2.55441e-210	0.436148	0.546	0.166	8.56698e-206	Ma_2	LDHB
ATP5MC31	3.79342e-210	0.536267	0.761	0.282	1.27224e-205	Ma_2	ATP5MC3
MTSS11	5.32337e-210	0.505304	0.591	0.184	1.78535e-205	Ma_2	MTSS1
EIF3K	8.36802e-210	0.620486	0.896	0.347	2.80647e-205	Ma_2	EIF3K
TNFSF121	8.42692e-210	0.357721	0.459	0.123	2.82622e-205	Ma_2	TNFSF12
UQCRH	9.39035e-210	0.524332	0.862	0.326	3.14934e-205	Ma_2	UQCRH
VMA21	2.13382e-209	0.397397	0.527	0.157	7.15642e-205	Ma_2	VMA21
SAP30	2.5307e-209	0.654977	0.628	0.212	8.48748e-205	Ma_2	SAP30
DNAJC15	3.52032e-209	0.450188	0.559	0.172	1.18065e-204	Ma_2	DNAJC15
PEPD1	3.71195e-209	0.319341	0.521	0.15	1.24491e-204	Ma_2	PEPD
MT-CO11	5.91788e-209	0.855791	0.998	0.785	1.98474e-204	Ma_2	MT-CO1
MRPS211	7.52527e-209	0.400104	0.613	0.201	2.52383e-204	Ma_2	MRPS21
FCHO21	1.03276e-208	0.283635	0.527	0.152	3.46367e-204	Ma_2	FCHO2
CDK6	1.05508e-208	0.401891	0.324	0.067	3.53854e-204	Ma_2	CDK6
SMIM30	1.37878e-208	0.345746	0.316	0.063	4.62416e-204	Ma_2	SMIM30
RCC2	2.08795e-208	0.388753	0.392	0.095	7.00256e-204	Ma_2	RCC2
TMEM70	2.83791e-208	0.362821	0.387	0.092	9.51778e-204	Ma_2	TMEM70
IL6ST1	2.89008e-208	0.414699	0.542	0.161	9.69277e-204	Ma_2	IL6ST
STX4	7.18874e-208	0.33882	0.559	0.17	2.41096e-203	Ma_2	STX4
EIF1AX1	9.69043e-208	0.403294	0.594	0.192	3.24998e-203	Ma_2	EIF1AX
CMPK11	1.71662e-207	0.418943	0.524	0.158	5.75719e-203	Ma_2	CMPK1
SIL1	4.30092e-207	0.305231	0.349	0.076	1.44244e-202	Ma_2	SIL1
COPS91	4.3763e-207	0.390796	0.735	0.265	1.46772e-202	Ma_2	COPS9
MILR1	9.97309e-207	0.306184	0.27	0.047	3.34478e-202	Ma_2	MILR1
UBXN1	1.46702e-206	0.444769	0.765	0.281	4.9201e-202	Ma_2	UBXN1
PPP1R14B1	2.55911e-206	0.346548	0.529	0.157	8.58275e-202	Ma_2	PPP1R14B
ARRDC31	2.55923e-206	0.422487	0.635	0.208	8.58315e-202	Ma_2	ARRDC3
SETDB2	2.66545e-206	0.321836	0.28	0.051	8.93938e-202	Ma_2	SETDB2
PARK7	3.19158e-206	0.420994	0.781	0.288	1.07039e-201	Ma_2	PARK7
ARL4A1	3.60597e-206	0.536807	0.626	0.206	1.20937e-201	Ma_2	ARL4A
FCGR3A	4.25027e-206	0.254198	0.621	0.184	1.42545e-201	Ma_2	FCGR3A
NME3	4.54874e-206	0.357237	0.506	0.147	1.52556e-201	Ma_2	NME3
DUSP23	9.65683e-206	0.25101	0.499	0.141	3.23871e-201	Ma_2	DUSP23
DNAJC81	2.0401e-205	0.327972	0.628	0.207	6.84209e-201	Ma_2	DNAJC8
PARVB	2.0881e-205	0.34711	0.365	0.083	7.00306e-201	Ma_2	PARVB
SRSF71	2.55312e-205	0.515352	0.671	0.236	8.56267e-201	Ma_2	SRSF7
ETFB1	3.28055e-205	0.330484	0.571	0.18	1.10023e-200	Ma_2	ETFB
MAZ1	4.75554e-205	0.34672	0.526	0.158	1.59491e-200	Ma_2	MAZ
EIF3I	5.55218e-205	0.403222	0.57	0.18	1.86209e-200	Ma_2	EIF3I
BCL7C	6.16034e-205	0.331782	0.432	0.114	2.06605e-200	Ma_2	BCL7C
GADD45GIP1	1.05083e-204	0.389677	0.488	0.141	3.52426e-200	Ma_2	GADD45GIP1
DUSP31	1.1101e-204	0.393279	0.42	0.107	3.72304e-200	Ma_2	DUSP3
C1orf162	1.61729e-203	0.633903	0.888	0.363	5.42408e-199	Ma_2	C1orf162
SMS1	5.21307e-203	0.370991	0.583	0.188	1.74836e-198	Ma_2	SMS
ITPR21	1.4253e-202	0.350061	0.575	0.179	4.78016e-198	Ma_2	ITPR2
SNHG81	1.96727e-202	0.473691	0.613	0.205	6.59783e-198	Ma_2	SNHG8
VKORC1	3.35291e-202	0.25803	0.463	0.126	1.1245e-197	Ma_2	VKORC1
ATP5F1C1	5.11028e-202	0.454271	0.694	0.249	1.71388e-197	Ma_2	ATP5F1C
SRP721	5.55039e-202	0.421779	0.529	0.162	1.86149e-197	Ma_2	SRP72
RPS31	5.9533e-202	0.846218	0.993	0.55	1.99662e-197	Ma_2	RPS3
TRA2B1	5.97219e-202	0.4408	0.746	0.277	2.00295e-197	Ma_2	TRA2B
HNRNPA01	7.25248e-202	0.402955	0.608	0.202	2.43234e-197	Ma_2	HNRNPA0
NDUFB5	1.00983e-201	0.417126	0.608	0.202	3.38678e-197	Ma_2	NDUFB5
MGLL1	1.70032e-201	0.395482	0.399	0.098	5.70252e-197	Ma_2	MGLL
AFF41	2.46531e-201	0.339154	0.676	0.234	8.26814e-197	Ma_2	AFF4
RPS10	2.67905e-201	0.854447	0.988	0.494	8.98501e-197	Ma_2	RPS10
SUMF2	3.09792e-201	0.399996	0.397	0.099	1.03898e-196	Ma_2	SUMF2
TMEM371	3.1525e-201	0.333242	0.304	0.058	1.05728e-196	Ma_2	TMEM37
ACP2	3.68924e-201	0.312326	0.269	0.048	1.2373e-196	Ma_2	ACP2
KLHL241	4.40405e-201	0.303957	0.475	0.131	1.47703e-196	Ma_2	KLHL24
ETNK11	6.27189e-201	0.368811	0.501	0.147	2.10347e-196	Ma_2	ETNK1
PNRC21	6.50741e-201	0.419636	0.656	0.229	2.18246e-196	Ma_2	PNRC2
NFIC1	6.99029e-201	0.278176	0.539	0.16	2.3444e-196	Ma_2	NFIC
SELENOH1	9.14286e-201	0.454382	0.683	0.242	3.06633e-196	Ma_2	SELENOH
AKR1B11	1.40016e-200	0.318821	0.398	0.097	4.69587e-196	Ma_2	AKR1B1
TUFM	1.43616e-200	0.387479	0.567	0.182	4.81658e-196	Ma_2	TUFM
LSM4	3.29787e-200	0.405517	0.495	0.146	1.10604e-195	Ma_2	LSM4
MRPL54	5.49878e-200	0.359308	0.531	0.163	1.84418e-195	Ma_2	MRPL54
WDR45B1	5.76696e-200	0.462898	0.515	0.157	1.93412e-195	Ma_2	WDR45B
NUCB11	7.0502e-200	0.352961	0.616	0.207	2.3645e-195	Ma_2	NUCB1
RHOQ1	1.01201e-199	0.42208	0.721	0.267	3.39407e-195	Ma_2	RHOQ
MGMT	1.5319e-199	0.321736	0.413	0.106	5.13769e-195	Ma_2	MGMT
CISD3	1.71361e-199	0.30589	0.372	0.088	5.74712e-195	Ma_2	CISD3
GLMP1	3.44213e-199	0.390776	0.369	0.087	1.15442e-194	Ma_2	GLMP
FXYD5	3.72584e-199	0.497252	0.83	0.315	1.24957e-194	Ma_2	FXYD5
CDKN1A1	9.62223e-199	0.662515	0.636	0.226	3.2271e-194	Ma_2	CDKN1A
ANAPC11	1.2265e-198	0.29391	0.615	0.204	4.11343e-194	Ma_2	ANAPC11
RAD23A1	1.36569e-198	0.419234	0.569	0.183	4.58026e-194	Ma_2	RAD23A
MAFF1	1.50729e-198	0.440027	0.463	0.129	5.05514e-194	Ma_2	MAFF
VDAC2	1.82265e-198	0.407254	0.612	0.205	6.11279e-194	Ma_2	VDAC2
NDUFB41	2.24075e-198	0.390154	0.725	0.271	7.51502e-194	Ma_2	NDUFB4
FAM96B	2.7159e-198	0.363216	0.63	0.213	9.10858e-194	Ma_2	FAM96B
SAT21	3.47558e-198	0.394622	0.552	0.172	1.16564e-193	Ma_2	SAT2
NDUFA10	3.76011e-198	0.3544	0.524	0.159	1.26107e-193	Ma_2	NDUFA10
C21	4.79344e-198	0.50907	0.331	0.071	1.60762e-193	Ma_2	C2
RPS111	5.02471e-198	0.799819	0.994	0.54	1.68519e-193	Ma_2	RPS11
DHRS4L2	5.93264e-198	0.3675	0.383	0.094	1.98969e-193	Ma_2	DHRS4L2
MCUR1	9.4886e-198	0.327992	0.311	0.064	3.18229e-193	Ma_2	MCUR1
DBI1	1.13231e-197	0.658413	0.86	0.365	3.79754e-193	Ma_2	DBI
PLXND11	1.62205e-197	0.283725	0.521	0.153	5.44004e-193	Ma_2	PLXND1
SGPL1	1.92068e-197	0.298379	0.328	0.071	6.44156e-193	Ma_2	SGPL1
CKS21	1.9981e-197	0.577382	0.475	0.14	6.70121e-193	Ma_2	CKS2
NDUFB71	2.02686e-197	0.359056	0.68	0.241	6.7977e-193	Ma_2	NDUFB7
C1orf43	2.24354e-197	0.336189	0.62	0.209	7.5244e-193	Ma_2	C1orf43
TMEM147	3.45351e-197	0.374865	0.462	0.131	1.15824e-192	Ma_2	TMEM147
RWDD11	3.62293e-197	0.378168	0.546	0.172	1.21506e-192	Ma_2	RWDD1
SDCCAG8	4.26099e-197	0.309778	0.398	0.099	1.42905e-192	Ma_2	SDCCAG8
TPT11	5.90884e-197	0.652701	1	0.911	1.98171e-192	Ma_2	TPT1
ATM1	1.40326e-196	0.264425	0.709	0.255	4.70626e-192	Ma_2	ATM
UBE2E2	2.35885e-196	0.329268	0.357	0.083	7.9111e-192	Ma_2	UBE2E2
ERCC1	2.60917e-196	0.391521	0.451	0.127	8.75065e-192	Ma_2	ERCC1
CRYL11	4.24061e-196	0.312799	0.374	0.089	1.42221e-191	Ma_2	CRYL1
PBRM11	4.80245e-196	0.387818	0.543	0.172	1.61065e-191	Ma_2	PBRM1
FKBP21	5.94425e-196	0.382215	0.556	0.178	1.99358e-191	Ma_2	FKBP2
CCT6A	8.80219e-196	0.41854	0.537	0.168	2.95208e-191	Ma_2	CCT6A
CHMP4A	8.99099e-196	0.356476	0.546	0.172	3.0154e-191	Ma_2	CHMP4A
DARS	1.23392e-195	0.295943	0.433	0.116	4.13831e-191	Ma_2	DARS
FRMD4A1	1.54694e-195	0.343818	0.269	0.048	5.18811e-191	Ma_2	FRMD4A
CCT3	1.56648e-195	0.381706	0.473	0.138	5.25365e-191	Ma_2	CCT3
BLVRA1	2.14888e-195	0.39142	0.52	0.158	7.20691e-191	Ma_2	BLVRA
MGST2	2.24205e-195	0.336517	0.454	0.126	7.51939e-191	Ma_2	MGST2
SNRPF	2.39622e-195	0.435355	0.534	0.168	8.03644e-191	Ma_2	SNRPF
MAF11	2.39676e-195	0.272643	0.52	0.157	8.03824e-191	Ma_2	MAF1
DST1	3.70732e-195	0.422189	0.396	0.099	1.24336e-190	Ma_2	DST
RPL22L11	4.00283e-195	0.42601	0.573	0.186	1.34247e-190	Ma_2	RPL22L1
YWHAQ1	4.02309e-195	0.349381	0.575	0.186	1.34926e-190	Ma_2	YWHAQ
CLTC1	7.23785e-195	0.467857	0.75	0.294	2.42743e-190	Ma_2	CLTC
LILRB41	9.57705e-195	0.43411	0.414	0.111	3.21195e-190	Ma_2	LILRB4
EPRS	1.30381e-194	0.356511	0.382	0.094	4.37271e-190	Ma_2	EPRS
SSBP11	1.78388e-194	0.396743	0.601	0.202	5.98279e-190	Ma_2	SSBP1
MMP141	2.08665e-194	0.291585	0.269	0.048	6.99822e-190	Ma_2	MMP14
GRHPR	3.57149e-194	0.319131	0.413	0.109	1.19781e-189	Ma_2	GRHPR
LAMP11	5.9112e-194	0.378057	0.787	0.307	1.9825e-189	Ma_2	LAMP1
SEC31A1	6.49105e-194	0.323101	0.514	0.155	2.17697e-189	Ma_2	SEC31A
GAS61	1.09105e-193	0.326766	0.476	0.133	3.65915e-189	Ma_2	GAS6
GNPTG	1.24169e-193	0.318849	0.419	0.111	4.16438e-189	Ma_2	GNPTG
RREB11	1.32221e-193	0.31303	0.407	0.104	4.43444e-189	Ma_2	RREB1
SMIM4	3.1341e-193	0.336358	0.365	0.088	1.05112e-188	Ma_2	SMIM4
RPS15A1	1.49698e-192	0.811738	0.999	0.612	5.02055e-188	Ma_2	RPS15A
DCK	1.69664e-192	0.30823	0.424	0.113	5.6902e-188	Ma_2	DCK
TMEM160	2.92051e-192	0.330183	0.526	0.164	9.79481e-188	Ma_2	TMEM160
PARP11	4.81246e-192	0.349142	0.409	0.107	1.614e-187	Ma_2	PARP1
CTSA1	1.75253e-191	0.362581	0.646	0.224	5.87762e-187	Ma_2	CTSA
NTAN11	2.07385e-191	0.305872	0.414	0.11	6.95528e-187	Ma_2	NTAN1
GLO1	2.07842e-191	0.336023	0.378	0.093	6.97061e-187	Ma_2	GLO1
C11orf581	4.14327e-191	0.319535	0.773	0.289	1.38957e-186	Ma_2	C11orf58
ZNF428	4.40816e-191	0.289088	0.337	0.076	1.47841e-186	Ma_2	ZNF428
CCNT1	1.04238e-190	0.502171	0.405	0.109	3.49595e-186	Ma_2	CCNT1
ARHGAP21	1.45661e-190	0.32428	0.357	0.084	4.88518e-186	Ma_2	ARHGAP21
UFM11	1.53414e-190	0.346579	0.521	0.162	5.14521e-186	Ma_2	UFM1
SNX24	1.58811e-190	0.263308	0.269	0.05	5.32621e-186	Ma_2	SNX24
PIK3C2A1	1.64236e-190	0.355703	0.412	0.109	5.50816e-186	Ma_2	PIK3C2A
DNAJB11	2.33228e-190	0.703549	0.736	0.284	7.82199e-186	Ma_2	DNAJB1
CITED21	2.56426e-190	0.674111	0.559	0.185	8.60001e-186	Ma_2	CITED2
HADH	9.57409e-190	0.288585	0.272	0.051	3.21096e-185	Ma_2	HADH
GLUD11	1.59293e-189	0.422628	0.469	0.137	5.34237e-185	Ma_2	GLUD1
POLR2J3.11	1.68769e-189	0.340779	0.556	0.179	5.66018e-185	Ma_2	POLR2J3.1
PFDN1	1.75247e-189	0.352954	0.41	0.108	5.87744e-185	Ma_2	PFDN1
IFI27L2	2.45684e-189	0.32672	0.526	0.163	8.23974e-185	Ma_2	IFI27L2
VAT11	7.14989e-189	0.40112	0.339	0.077	2.39793e-184	Ma_2	VAT1
CD72	9.32121e-189	0.319052	0.255	0.046	3.12615e-184	Ma_2	CD72
YWHAH1	1.03842e-188	0.433663	0.522	0.164	3.48266e-184	Ma_2	YWHAH
TFRC1	1.42454e-188	1.01731	0.598	0.216	4.77763e-184	Ma_2	TFRC
GGA1	2.03932e-188	0.266296	0.429	0.116	6.83947e-184	Ma_2	GGA1
G3BP11	5.86295e-188	0.398655	0.528	0.168	1.96632e-183	Ma_2	G3BP1
PLA2G16	6.17116e-188	0.284778	0.362	0.087	2.06968e-183	Ma_2	PLA2G16
KMT2A1	1.40367e-187	0.393396	0.454	0.131	4.70764e-183	Ma_2	KMT2A
ERGIC3	2.0726e-187	0.34939	0.501	0.154	6.9511e-183	Ma_2	ERGIC3
SLC39A1	4.08954e-187	0.25601	0.377	0.093	1.37155e-182	Ma_2	SLC39A1
SYNCRIP1	4.17801e-187	0.435645	0.557	0.183	1.40122e-182	Ma_2	SYNCRIP
RTRAF	5.99717e-187	0.376648	0.616	0.212	2.01133e-182	Ma_2	RTRAF
SRGAP2C1	7.5176e-187	0.352997	0.494	0.149	2.52125e-182	Ma_2	SRGAP2C
FUCA2	1.35593e-186	0.366249	0.394	0.103	4.54751e-182	Ma_2	FUCA2
COX20	2.03212e-186	0.349652	0.441	0.125	6.81533e-182	Ma_2	COX20
TMCO1	2.57357e-186	0.251832	0.578	0.19	8.63123e-182	Ma_2	TMCO1
PHB2	2.59262e-186	0.394455	0.542	0.178	8.69514e-182	Ma_2	PHB2
ZNF7061	2.73192e-186	0.35986	0.693	0.248	9.16231e-182	Ma_2	ZNF706
PHACTR41	3.80575e-186	0.328996	0.424	0.115	1.27637e-181	Ma_2	PHACTR4
KDSR	4.52076e-186	0.331723	0.368	0.09	1.51617e-181	Ma_2	KDSR
TMEM134	5.27457e-186	0.28733	0.361	0.088	1.76899e-181	Ma_2	TMEM134
HNRNPAB1	5.77279e-186	0.377813	0.583	0.197	1.93608e-181	Ma_2	HNRNPAB
CYCS	6.26565e-186	0.606193	0.643	0.232	2.10137e-181	Ma_2	CYCS
ALDH2	6.51061e-186	0.344776	0.623	0.21	2.18353e-181	Ma_2	ALDH2
TMEM123	7.19312e-186	0.250986	0.781	0.298	2.41243e-181	Ma_2	TMEM123
ESD	8.52299e-186	0.354302	0.492	0.149	2.85844e-181	Ma_2	ESD
SOD11	9.29522e-186	0.310266	0.678	0.242	3.11743e-181	Ma_2	SOD1
PRPF40A	9.82633e-186	0.287086	0.7	0.259	3.29555e-181	Ma_2	PRPF40A
UQCRC2	1.10287e-185	0.314037	0.546	0.175	3.69879e-181	Ma_2	UQCRC2
SLC31A1	1.34326e-185	0.298626	0.327	0.074	4.50502e-181	Ma_2	SLC31A1
MT-ATP81	2.02285e-185	0.376601	0.662	0.24	6.78422e-181	Ma_2	MT-ATP8
NDUFS7	2.2002e-185	0.360476	0.602	0.205	7.37903e-181	Ma_2	NDUFS7
PABPN11	2.41009e-185	0.308613	0.618	0.214	8.08297e-181	Ma_2	PABPN1
FCGRT1	3.3368e-185	0.687618	0.985	0.574	1.1191e-180	Ma_2	FCGRT
TGIF1	3.86457e-185	0.448111	0.524	0.167	1.2961e-180	Ma_2	TGIF1
TM9SF31	7.10173e-185	0.272869	0.618	0.213	2.38178e-180	Ma_2	TM9SF3
RPL28	1.61798e-184	0.746152	0.998	0.746	5.42638e-180	Ma_2	RPL28
MAFG1	2.1047e-184	0.309601	0.404	0.107	7.05876e-180	Ma_2	MAFG
CREB3L21	2.4014e-184	0.302478	0.339	0.078	8.05382e-180	Ma_2	CREB3L2
KRTCAP21	3.10657e-184	0.316193	0.583	0.198	1.04188e-179	Ma_2	KRTCAP2
UROS	3.2662e-184	0.269588	0.306	0.065	1.09542e-179	Ma_2	UROS
RBM3	3.49701e-184	0.490593	0.828	0.326	1.17283e-179	Ma_2	RBM3
TBC1D5	4.57858e-184	0.26645	0.418	0.113	1.53557e-179	Ma_2	TBC1D5
MEF2A1	4.85298e-184	0.294964	0.696	0.256	1.62759e-179	Ma_2	MEF2A
C19orf53	4.87806e-184	0.288673	0.671	0.238	1.636e-179	Ma_2	C19orf53
GANAB	5.32536e-184	0.280738	0.399	0.105	1.78602e-179	Ma_2	GANAB
DYNC1H11	5.90309e-184	0.441051	0.668	0.247	1.97978e-179	Ma_2	DYNC1H1
HADHB1	1.45571e-183	0.301435	0.56	0.184	4.88215e-179	Ma_2	HADHB
ARMCX3	1.57358e-183	0.303635	0.424	0.116	5.27749e-179	Ma_2	ARMCX3
SND1	1.78487e-183	0.345424	0.417	0.114	5.98611e-179	Ma_2	SND1
PFDN5	3.30522e-183	0.774933	0.994	0.552	1.1085e-178	Ma_2	PFDN5
AHCYL11	3.5524e-183	0.258864	0.539	0.173	1.1914e-178	Ma_2	AHCYL1
GNAS1	5.63159e-183	0.683259	0.984	0.546	1.88872e-178	Ma_2	GNAS
GSTK1	9.56932e-183	0.399662	0.72	0.273	3.20936e-178	Ma_2	GSTK1
PRPF4B1	9.72359e-183	0.30224	0.572	0.192	3.2611e-178	Ma_2	PRPF4B
P4HA11	2.26986e-182	0.316641	0.421	0.116	7.61266e-178	Ma_2	P4HA1
NDUFB8	2.36202e-182	0.365389	0.662	0.243	7.92175e-178	Ma_2	NDUFB8
ADAM15	3.99021e-182	0.35328	0.38	0.098	1.33824e-177	Ma_2	ADAM15
HNRNPR1	5.81788e-182	0.369608	0.552	0.182	1.9512e-177	Ma_2	HNRNPR
VTI1B1	8.3077e-182	0.318693	0.535	0.175	2.78624e-177	Ma_2	VTI1B
TMEM258	3.03665e-181	0.337896	0.801	0.317	1.01843e-176	Ma_2	TMEM258
NDFIP11	3.95261e-181	0.272254	0.642	0.227	1.32563e-176	Ma_2	NDFIP1
HOOK31	3.99965e-181	0.312149	0.613	0.213	1.3414e-176	Ma_2	HOOK3
ILF31	5.50921e-181	0.353478	0.471	0.142	1.84768e-176	Ma_2	ILF3
EIF3M	6.00188e-181	0.390958	0.618	0.214	2.01291e-176	Ma_2	EIF3M
TMEM2301	7.406e-181	0.322789	0.53	0.172	2.48383e-176	Ma_2	TMEM230
PDS5A	7.77027e-181	0.286636	0.405	0.108	2.60599e-176	Ma_2	PDS5A
CHML	9.92546e-181	0.489214	0.34	0.083	3.3288e-176	Ma_2	CHML
RASA4	1.15146e-180	0.276988	0.267	0.052	3.86178e-176	Ma_2	RASA4
ATG4C	1.20895e-180	0.297594	0.284	0.058	4.05459e-176	Ma_2	ATG4C
ANKRD28	4.36982e-180	0.428551	0.385	0.101	1.46555e-175	Ma_2	ANKRD28
BANF1	8.6543e-180	0.422704	0.485	0.152	2.90248e-175	Ma_2	BANF1
PRMT21	1.80948e-179	0.251424	0.62	0.216	6.06863e-175	Ma_2	PRMT2
LUC7L31	2.42354e-179	0.265691	0.693	0.255	8.12807e-175	Ma_2	LUC7L3
PRDX31	2.59216e-179	0.273693	0.601	0.208	8.69359e-175	Ma_2	PRDX3
PRMT9	3.26319e-179	0.477414	0.346	0.085	1.09441e-174	Ma_2	PRMT9
SDF41	3.87305e-179	0.252537	0.457	0.133	1.29894e-174	Ma_2	SDF4
ATF5	5.73213e-179	0.387006	0.314	0.072	1.92244e-174	Ma_2	ATF5
SSR2	6.94106e-179	0.306885	0.735	0.28	2.32789e-174	Ma_2	SSR2
PNISR1	7.65152e-179	0.296856	0.795	0.315	2.56617e-174	Ma_2	PNISR
GRSF1	8.8635e-179	0.329914	0.369	0.095	2.97264e-174	Ma_2	GRSF1
LRMDA	8.94783e-179	0.311351	0.324	0.075	3.00092e-174	Ma_2	LRMDA
FAM96A	1.43304e-178	0.291829	0.48	0.147	4.80614e-174	Ma_2	FAM96A
TPRKB	1.55803e-178	0.310194	0.376	0.098	5.22533e-174	Ma_2	TPRKB
APP1	1.79942e-178	0.295838	0.447	0.13	6.03489e-174	Ma_2	APP
NONO	3.30163e-178	0.327773	0.543	0.18	1.1073e-173	Ma_2	NONO
GGA2	3.72167e-178	0.271232	0.324	0.074	1.24817e-173	Ma_2	GGA2
SRGAP21	4.38834e-178	0.341091	0.606	0.213	1.47176e-173	Ma_2	SRGAP2
TMEM173	4.84743e-178	0.356488	0.366	0.094	1.62573e-173	Ma_2	TMEM173
RNF135	6.63553e-178	0.270452	0.372	0.095	2.22542e-173	Ma_2	RNF135
DMXL1	1.77987e-177	0.303239	0.351	0.086	5.96932e-173	Ma_2	DMXL1
NIPSNAP21	2.52731e-177	0.321051	0.456	0.136	8.4761e-173	Ma_2	NIPSNAP2
NDUFS6	2.63793e-177	0.351285	0.674	0.248	8.8471e-173	Ma_2	NDUFS6
TCN21	5.08603e-177	0.356451	0.327	0.076	1.70575e-172	Ma_2	TCN2
NDUFC21	9.30737e-177	0.280502	0.672	0.247	3.12151e-172	Ma_2	NDUFC2
EIF2A	1.00159e-176	0.364516	0.472	0.145	3.35912e-172	Ma_2	EIF2A
SGK31	1.18491e-176	0.394375	0.461	0.139	3.97395e-172	Ma_2	SGK3
ZNF6441	1.22621e-176	0.345225	0.464	0.14	4.11246e-172	Ma_2	ZNF644
FXR11	1.34915e-176	0.267503	0.569	0.194	4.52479e-172	Ma_2	FXR1
LSM5	1.87072e-176	0.30099	0.435	0.125	6.27401e-172	Ma_2	LSM5
PHB	2.02893e-176	0.312043	0.41	0.115	6.80462e-172	Ma_2	PHB
IDH2	2.42503e-176	0.341094	0.4	0.11	8.13307e-172	Ma_2	IDH2
TTC37	3.05826e-176	0.321276	0.345	0.084	1.02568e-171	Ma_2	TTC37
SLC35F61	3.47208e-176	0.312204	0.351	0.087	1.16446e-171	Ma_2	SLC35F6
NECAP21	4.78384e-176	0.292145	0.465	0.138	1.6044e-171	Ma_2	NECAP2
GLS1	5.37509e-176	0.31609	0.526	0.169	1.8027e-171	Ma_2	GLS
MRPS15	8.63125e-176	0.336713	0.407	0.115	2.89475e-171	Ma_2	MRPS15
MTHFD2	1.32265e-175	0.376278	0.463	0.139	4.4359e-171	Ma_2	MTHFD2
PHACTR21	1.36771e-175	0.27022	0.464	0.139	4.58703e-171	Ma_2	PHACTR2
HNRNPDL1	1.46319e-175	0.366284	0.791	0.317	4.90723e-171	Ma_2	HNRNPDL
H1FX1	3.06917e-175	0.485001	0.536	0.18	1.02934e-170	Ma_2	H1FX
PPDPF	4.2837e-175	0.410701	0.602	0.215	1.43667e-170	Ma_2	PPDPF
IQGAP21	6.73499e-175	0.378579	0.761	0.304	2.25878e-170	Ma_2	IQGAP2
CNTRL1	8.39015e-175	0.35589	0.483	0.149	2.81389e-170	Ma_2	CNTRL
CEBPZ	2.04859e-174	0.293867	0.421	0.119	6.87057e-170	Ma_2	CEBPZ
NDUFV1	2.37558e-174	0.300614	0.424	0.121	7.96721e-170	Ma_2	NDUFV1
MAN2A1	3.89499e-174	0.318818	0.423	0.121	1.3063e-169	Ma_2	MAN2A1
NCOA71	4.61212e-174	0.304467	0.435	0.125	1.54681e-169	Ma_2	NCOA7
TSC22D1	5.39151e-174	0.793361	0.301	0.069	1.8082e-169	Ma_2	TSC22D1
ATP5MF	6.55411e-174	0.357963	0.83	0.333	2.19812e-169	Ma_2	ATP5MF
BRD7	7.29618e-174	0.290441	0.464	0.139	2.44699e-169	Ma_2	BRD7
ARL4C1	7.52776e-174	0.533591	0.409	0.115	2.52466e-169	Ma_2	ARL4C
UBAC2	7.64102e-174	0.31326	0.42	0.12	2.56264e-169	Ma_2	UBAC2
TXN2	9.34236e-174	0.28473	0.506	0.162	3.13324e-169	Ma_2	TXN2
RTN1	1.04259e-173	0.352099	0.313	0.073	3.49662e-169	Ma_2	RTN1
ATOX11	1.60777e-173	0.269326	0.644	0.237	5.39213e-169	Ma_2	ATOX1
RUNX11	1.61906e-173	0.308901	0.491	0.152	5.42999e-169	Ma_2	RUNX1
ERH1	2.26893e-173	0.291557	0.605	0.212	7.60955e-169	Ma_2	ERH
UXT	2.68022e-173	0.328984	0.662	0.242	8.98892e-169	Ma_2	UXT
MCUB	3.93791e-173	0.399053	0.439	0.131	1.3207e-168	Ma_2	MCUB
FKBP151	5.32914e-173	0.291075	0.457	0.138	1.78729e-168	Ma_2	FKBP15
NR1D2	5.50131e-173	0.334252	0.32	0.075	1.84503e-168	Ma_2	NR1D2
OXA1L	7.32329e-173	0.326219	0.478	0.148	2.45609e-168	Ma_2	OXA1L
FKBP3	1.43389e-172	0.294579	0.367	0.095	4.80899e-168	Ma_2	FKBP3
SUGT11	1.77003e-172	0.33981	0.441	0.13	5.93634e-168	Ma_2	SUGT1
ATP5MC1	2.60756e-172	0.361736	0.475	0.148	8.74523e-168	Ma_2	ATP5MC1
MRPL51	3.14946e-172	0.279439	0.545	0.185	1.05627e-167	Ma_2	MRPL51
TBC1D9B	4.75302e-172	0.304047	0.329	0.079	1.59407e-167	Ma_2	TBC1D9B
CLINT1	5.9216e-172	0.310438	0.509	0.165	1.98599e-167	Ma_2	CLINT1
NDUFS8	6.15635e-172	0.35657	0.495	0.158	2.06472e-167	Ma_2	NDUFS8
DDOST	6.49447e-172	0.337062	0.454	0.137	2.17811e-167	Ma_2	DDOST
IMMT	1.46801e-171	0.327163	0.37	0.098	4.92342e-167	Ma_2	IMMT
QARS	1.82571e-171	0.35007	0.394	0.109	6.12306e-167	Ma_2	QARS
GLIPR1	2.02353e-171	0.41199	0.909	0.405	6.78653e-167	Ma_2	GLIPR1
GRASP	2.6449e-171	0.550258	0.537	0.182	8.87046e-167	Ma_2	GRASP
COMMD6	3.00107e-171	0.439868	0.906	0.39	1.0065e-166	Ma_2	COMMD6
SRSF101	3.13604e-171	0.28461	0.501	0.16	1.05177e-166	Ma_2	SRSF10
TMEM14B1	3.48974e-171	0.296551	0.572	0.199	1.17039e-166	Ma_2	TMEM14B
CCDC85B1	4.0831e-171	0.30026	0.487	0.154	1.36939e-166	Ma_2	CCDC85B
LMO2	6.59598e-171	0.292836	0.551	0.188	2.21216e-166	Ma_2	LMO2
U2SURP1	7.39721e-171	0.312877	0.527	0.174	2.48088e-166	Ma_2	U2SURP
CD1641	1.87589e-170	0.285221	0.795	0.323	6.29136e-166	Ma_2	CD164
ZBTB1	2.38375e-170	0.347955	0.403	0.113	7.99462e-166	Ma_2	ZBTB1
DDX3Y1	2.70821e-170	0.325368	0.649	0.241	9.08278e-166	Ma_2	DDX3Y
OAS1	3.04419e-170	0.365417	0.448	0.134	1.02096e-165	Ma_2	OAS1
BDP11	3.83355e-170	0.351512	0.466	0.144	1.2857e-165	Ma_2	BDP1
KHSRP1	4.15422e-170	0.303139	0.403	0.113	1.39324e-165	Ma_2	KHSRP
HBEGF1	1.02764e-169	0.78949	0.514	0.176	3.4465e-165	Ma_2	HBEGF
ATP5F1B	1.69927e-169	0.325434	0.762	0.293	5.699e-165	Ma_2	ATP5F1B
NDUFV21	2.3937e-169	0.289083	0.628	0.226	8.02799e-165	Ma_2	NDUFV2
POLR2E	5.13168e-169	0.261343	0.491	0.156	1.72106e-164	Ma_2	POLR2E
LSM7	5.6896e-169	0.351179	0.575	0.2	1.90818e-164	Ma_2	LSM7
RNF115	8.8155e-169	0.279421	0.374	0.099	2.95654e-164	Ma_2	RNF115
RCAN11	2.56217e-168	0.545454	0.366	0.097	8.59302e-164	Ma_2	RCAN1
BCAS2	3.22901e-168	0.564578	0.511	0.17	1.08295e-163	Ma_2	BCAS2
HSPA51	1.09146e-167	0.341055	0.667	0.256	3.66053e-163	Ma_2	HSPA5
CD2AP	1.2123e-167	0.289467	0.309	0.072	4.06581e-163	Ma_2	CD2AP
TUBA1C	1.23914e-167	0.35919	0.405	0.116	4.15582e-163	Ma_2	TUBA1C
RHOB1	2.16297e-167	0.749796	0.774	0.331	7.25417e-163	Ma_2	RHOB
COLEC121	2.28309e-167	0.282548	0.37	0.093	7.65703e-163	Ma_2	COLEC12
AKR7A2	3.17145e-167	0.264619	0.362	0.095	1.06364e-162	Ma_2	AKR7A2
PHKB1	3.75607e-167	0.302869	0.474	0.148	1.25971e-162	Ma_2	PHKB
RBBP61	4.99265e-167	0.356322	0.533	0.18	1.67444e-162	Ma_2	RBBP6
WDR11	7.13033e-167	0.356067	0.376	0.103	2.39137e-162	Ma_2	WDR11
DEK	9.3279e-167	0.312817	0.861	0.363	3.12839e-162	Ma_2	DEK
GSTP11	1.03596e-166	0.474423	0.872	0.349	3.47442e-162	Ma_2	GSTP1
IPO7	1.43173e-166	0.37614	0.413	0.121	4.80172e-162	Ma_2	IPO7
GOLIM41	1.52925e-166	0.26005	0.378	0.1	5.1288e-162	Ma_2	GOLIM4
VPS361	2.82435e-166	0.297856	0.449	0.137	9.47231e-162	Ma_2	VPS36
ARL6IP5	2.8571e-166	0.306663	0.854	0.358	9.58214e-162	Ma_2	ARL6IP5
PRRC2B1	3.79864e-166	0.257736	0.447	0.134	1.27399e-161	Ma_2	PRRC2B
BEX4	3.92262e-166	0.311111	0.3	0.069	1.31557e-161	Ma_2	BEX4
NLRP31	4.25693e-166	0.69016	0.729	0.303	1.42769e-161	Ma_2	NLRP3
FN1	5.44545e-166	1.35434	0.253	0.051	1.8263e-161	Ma_2	FN1
ATP5PB	5.68902e-166	0.260552	0.68	0.256	1.90798e-161	Ma_2	ATP5PB
CMC2	6.31625e-166	0.280319	0.391	0.108	2.11834e-161	Ma_2	CMC2
CALU1	6.5386e-166	0.28575	0.338	0.084	2.19292e-161	Ma_2	CALU
GOLGA41	7.24799e-166	0.27623	0.582	0.202	2.43083e-161	Ma_2	GOLGA4
RPS26	7.68012e-166	0.651395	0.957	0.456	2.57576e-161	Ma_2	RPS26
RBPJ1	9.15864e-166	0.425115	0.9	0.403	3.07162e-161	Ma_2	RBPJ
SLC25A39	1.23204e-165	0.273318	0.312	0.074	4.13203e-161	Ma_2	SLC25A39
H2AFJ1	1.8968e-165	0.272766	0.539	0.182	6.3615e-161	Ma_2	H2AFJ
POLR1D	2.10845e-165	0.314927	0.634	0.234	7.07131e-161	Ma_2	POLR1D
NDUFA11	3.2409e-165	0.257803	0.746	0.295	1.08693e-160	Ma_2	NDUFA11
EIF3J1	4.01062e-165	0.352573	0.531	0.181	1.34508e-160	Ma_2	EIF3J
SWAP701	4.67442e-165	0.316669	0.409	0.117	1.56771e-160	Ma_2	SWAP70
GRK31	4.80805e-165	0.370699	0.559	0.192	1.61252e-160	Ma_2	GRK3
PSMG2	4.8514e-165	0.332123	0.488	0.158	1.62706e-160	Ma_2	PSMG2
MRPL11	6.82481e-165	0.309294	0.376	0.104	2.2889e-160	Ma_2	MRPL11
PIGT	1.01704e-164	0.254088	0.372	0.1	3.41096e-160	Ma_2	PIGT
GNS1	1.22227e-164	0.316299	0.694	0.27	4.09923e-160	Ma_2	GNS
CSDE11	1.22541e-164	0.302068	0.865	0.37	4.10976e-160	Ma_2	CSDE1
PIK3IP11	1.4019e-164	0.279071	0.31	0.072	4.70168e-160	Ma_2	PIK3IP1
DUT1	1.9179e-164	0.277094	0.465	0.145	6.43226e-160	Ma_2	DUT
BIN1	2.75251e-164	0.34975	0.28	0.062	9.23138e-160	Ma_2	BIN1
CD631	2.96712e-164	0.640406	0.984	0.552	9.95112e-160	Ma_2	CD63
CHD91	3.07592e-164	0.298001	0.449	0.137	1.0316e-159	Ma_2	CHD9
SLIRP	5.73325e-164	0.310534	0.539	0.184	1.92282e-159	Ma_2	SLIRP
DNAJC7	1.23894e-163	0.335863	0.524	0.179	4.15516e-159	Ma_2	DNAJC7
SEC63	1.48936e-163	0.251666	0.419	0.123	4.995e-159	Ma_2	SEC63
H2AFY	2.08987e-163	0.429106	0.915	0.413	7.009e-159	Ma_2	H2AFY
C20orf27	3.37119e-163	0.403382	0.511	0.171	1.13063e-158	Ma_2	C20orf27
SYNGR21	3.67951e-163	0.35897	0.594	0.217	1.23403e-158	Ma_2	SYNGR2
EIF2AK41	4.46607e-163	0.350958	0.402	0.117	1.49783e-158	Ma_2	EIF2AK4
ZC3H15	5.86688e-163	0.265832	0.572	0.202	1.96764e-158	Ma_2	ZC3H15
POLR2L1	9.24939e-163	0.375855	0.824	0.341	3.10206e-158	Ma_2	POLR2L
STARD7	9.4585e-163	0.35672	0.396	0.115	3.17219e-158	Ma_2	STARD7
ZFP361	1.06079e-162	0.841858	0.95	0.513	3.55769e-158	Ma_2	ZFP36
MDH2	1.10767e-162	0.340038	0.528	0.18	3.71489e-158	Ma_2	MDH2
SH3BGRL1	1.54778e-162	0.451488	0.939	0.434	5.19094e-158	Ma_2	SH3BGRL
CYC1	2.40385e-162	0.335471	0.446	0.138	8.06204e-158	Ma_2	CYC1
FAM133B1	2.69012e-162	0.296825	0.661	0.253	9.02212e-158	Ma_2	FAM133B
IFI44L	4.59833e-162	0.445807	0.341	0.088	1.54219e-157	Ma_2	IFI44L
SNRPD1	5.07668e-162	0.332516	0.453	0.141	1.70262e-157	Ma_2	SNRPD1
STOML2	1.62329e-161	0.260164	0.334	0.085	5.44419e-157	Ma_2	STOML2
CPT1A	1.83107e-161	0.297806	0.391	0.111	6.14103e-157	Ma_2	CPT1A
RTCB	2.2043e-161	0.314115	0.339	0.088	7.39278e-157	Ma_2	RTCB
PIGP	2.41414e-161	0.276016	0.291	0.067	8.09653e-157	Ma_2	PIGP
SCAMP1	2.50237e-161	0.256165	0.318	0.078	8.39245e-157	Ma_2	SCAMP1
AKAP91	2.87378e-161	0.282252	0.664	0.254	9.63808e-157	Ma_2	AKAP9
PDE4DIP	4.51303e-161	0.302885	0.271	0.059	1.51358e-156	Ma_2	PDE4DIP
SRFBP1	6.18191e-161	0.273729	0.282	0.063	2.07329e-156	Ma_2	SRFBP1
MT-ND51	1.09177e-160	0.802177	0.988	0.581	3.66156e-156	Ma_2	MT-ND5
LAPTM4A1	1.38086e-160	0.275912	0.815	0.34	4.63112e-156	Ma_2	LAPTM4A
LYRM2	2.65466e-160	0.285214	0.306	0.073	8.90319e-156	Ma_2	LYRM2
LGALS1	3.3828e-160	0.74829	0.884	0.408	1.13452e-155	Ma_2	LGALS1
NDUFA12	3.66034e-160	0.341465	0.546	0.192	1.22761e-155	Ma_2	NDUFA12
IDH3G	4.94808e-160	0.28149	0.515	0.174	1.65949e-155	Ma_2	IDH3G
TMEM176B1	5.4619e-160	0.398853	0.609	0.219	1.83181e-155	Ma_2	TMEM176B
ILF2	7.37844e-160	0.322125	0.439	0.136	2.47458e-155	Ma_2	ILF2
PSMD81	9.64782e-160	0.320352	0.616	0.226	3.23569e-155	Ma_2	PSMD8
IRF81	1.20955e-159	0.392966	0.474	0.152	4.0566e-155	Ma_2	IRF8
STT3B	1.81365e-159	0.283693	0.472	0.153	6.08261e-155	Ma_2	STT3B
ZRANB21	1.89162e-159	0.283961	0.47	0.151	6.34413e-155	Ma_2	ZRANB2
MPDU1	2.03578e-159	0.293511	0.338	0.087	6.82759e-155	Ma_2	MPDU1
ANXA2	2.11546e-159	0.562849	0.799	0.328	7.09484e-155	Ma_2	ANXA2
RIN21	2.22265e-159	0.351737	0.331	0.085	7.45433e-155	Ma_2	RIN2
EMC10	2.27077e-159	0.312652	0.413	0.123	7.61571e-155	Ma_2	EMC10
CTNNA11	2.39154e-159	0.262495	0.532	0.182	8.02076e-155	Ma_2	CTNNA1
ID21	3.13399e-159	0.41949	0.539	0.19	1.05108e-154	Ma_2	ID2
SFPQ1	3.63114e-159	0.37782	0.85	0.359	1.21781e-154	Ma_2	SFPQ
SRGAP2B1	4.80349e-159	0.366973	0.506	0.171	1.61099e-154	Ma_2	SRGAP2B
HACD2	4.97088e-159	0.266838	0.274	0.06	1.66713e-154	Ma_2	HACD2
SNRPD3	5.74433e-159	0.268401	0.531	0.183	1.92653e-154	Ma_2	SNRPD3
BTF3L41	6.18902e-159	0.250248	0.494	0.163	2.07567e-154	Ma_2	BTF3L4
YME1L11	7.89207e-159	0.367243	0.685	0.272	2.64684e-154	Ma_2	YME1L1
EIF5A	8.46035e-159	0.34076	0.592	0.219	2.83743e-154	Ma_2	EIF5A
IMPDH2	9.39338e-159	0.292692	0.306	0.074	3.15035e-154	Ma_2	IMPDH2
CHID11	1.12628e-158	0.280166	0.334	0.085	3.77732e-154	Ma_2	CHID1
UQCC2	1.55737e-158	0.291112	0.332	0.086	5.22311e-154	Ma_2	UQCC2
APOBEC3C	2.08405e-158	0.307586	0.351	0.094	6.9895e-154	Ma_2	APOBEC3C
SUCLG2	2.09459e-158	0.303367	0.334	0.086	7.02485e-154	Ma_2	SUCLG2
SEPT111	2.14876e-158	0.29119	0.341	0.088	7.20653e-154	Ma_2	2023-09-11
TRAPPC6A	2.73703e-158	0.27328	0.319	0.079	9.17945e-154	Ma_2	TRAPPC6A
PRPF38B	4.23005e-158	0.259843	0.638	0.24	1.41868e-153	Ma_2	PRPF38B
RPL39	6.50869e-158	0.669213	0.995	0.705	2.18289e-153	Ma_2	RPL39
MRPL27	9.01497e-158	0.26215	0.328	0.084	3.02344e-153	Ma_2	MRPL27
NDUFA13	1.01226e-157	0.302603	0.758	0.305	3.39493e-153	Ma_2	NDUFA13
SCPEP1	1.47e-157	0.282598	0.55	0.191	4.93008e-153	Ma_2	SCPEP1
HRH11	1.64098e-157	0.423525	0.259	0.054	5.50353e-153	Ma_2	HRH1
IER5L	1.7968e-157	0.340039	0.298	0.071	6.02612e-153	Ma_2	IER5L
PGLS	2.39986e-157	0.287505	0.817	0.341	8.04864e-153	Ma_2	PGLS
CUTA1	2.82512e-157	0.265564	0.514	0.173	9.47488e-153	Ma_2	CUTA
CCAR1	4.71972e-157	0.305049	0.434	0.135	1.5829e-152	Ma_2	CCAR1
TCP1	5.73189e-157	0.252688	0.465	0.149	1.92236e-152	Ma_2	TCP1
C19orf24	7.99705e-157	0.286453	0.409	0.123	2.68205e-152	Ma_2	C19orf24
UQCRB1	8.07134e-157	0.544934	0.948	0.436	2.70697e-152	Ma_2	UQCRB
CAMTA1	8.89391e-157	0.276508	0.431	0.132	2.98284e-152	Ma_2	CAMTA1
PRKX	8.95665e-157	0.305496	0.305	0.074	3.00388e-152	Ma_2	PRKX
DDX1	1.26493e-156	0.289552	0.331	0.085	4.24233e-152	Ma_2	DDX1
RAB4A	1.29899e-156	0.2818	0.396	0.116	4.35654e-152	Ma_2	RAB4A
LDLRAD4	1.66029e-156	0.317991	0.322	0.082	5.56828e-152	Ma_2	LDLRAD4
ESF1	2.83365e-156	0.312505	0.29	0.068	9.50351e-152	Ma_2	ESF1
PLXNB21	2.90879e-156	0.367042	0.472	0.153	9.75549e-152	Ma_2	PLXNB2
HMGN2	4.44676e-156	0.307695	0.854	0.368	1.49136e-151	Ma_2	HMGN2
IPO5	5.42303e-156	0.255537	0.276	0.062	1.81878e-151	Ma_2	IPO5
SYPL1	9.19907e-156	0.255915	0.402	0.118	3.08518e-151	Ma_2	SYPL1
GSTO1	1.59176e-155	0.407999	0.716	0.287	5.33846e-151	Ma_2	GSTO1
SERINC51	1.67944e-155	0.33935	0.389	0.112	5.63251e-151	Ma_2	SERINC5
NHLRC3	4.706e-155	0.32576	0.295	0.071	1.5783e-150	Ma_2	NHLRC3
TRMT11	5.92546e-155	0.299838	0.443	0.14	1.98728e-150	Ma_2	TRMT1
[truncated: 5,970 more rows]
