# Supplementary material for: Single-Cell RNA Sequencing of Coronary Perivascular Adipose Tissue From End-Stage Heart Failure Patients Identifies SPP1+ Macrophage Subpopulation as a Target for Alleviating Fibrosis
Source: Arterioscler Thromb Vasc Biol. 2023 Sep 14;43(11):2143–64. doi: 10.1161/ATVBAHA.123.319828 (PMC10597444; doi:10.1161/ATVBAHA.123.319828)
Supplement: Supplementary file 5 [file atv-43-2143-s005.xlsx]

## Sheet: atlas.marker
	p_val	avg_log2FC	pct.1	pct.2	p_val_adj	cluster	gene
CA4	0	2.51502	0.672	0.112	0	EC_C0	CA4
RGCC	0	2.318	0.726	0.18	0	EC_C0	RGCC
BTNL9	0	2.22667	0.837	0.236	0	EC_C0	BTNL9
RBP7	0	2.0998	0.83	0.475	0	EC_C0	RBP7
CD36	0	2.05075	0.941	0.589	0	EC_C0	CD36
CD300LG	0	2.03655	0.645	0.129	0	EC_C0	CD300LG
LPL	0	1.99648	0.418	0.07	0	EC_C0	LPL
TIMP4	0	1.79894	0.464	0.108	0	EC_C0	TIMP4
MGLL	0	1.66159	0.832	0.57	0	EC_C0	MGLL
FABP4	0	1.64448	0.989	0.872	0	EC_C0	FABP4
GPIHBP1	0	1.61846	0.575	0.181	0	EC_C0	GPIHBP1
BST2	0	1.59735	0.897	0.626	0	EC_C0	BST2
FMO2	0	1.54545	0.607	0.259	0	EC_C0	FMO2
ABLIM3	0	1.54369	0.555	0.231	0	EC_C0	ABLIM3
ITGA1	0	1.48692	0.613	0.353	0	EC_C0	ITGA1
TCF15	0	1.44006	0.454	0.173	0	EC_C0	TCF15
CLDN5	0	1.35115	0.9	0.65	0	EC_C0	CLDN5
NOTCH4	0	1.2976	0.614	0.277	0	EC_C0	NOTCH4
NRP1	0	1.29001	0.721	0.515	0	EC_C0	NRP1
ADGRF5	0	1.28755	0.698	0.425	0	EC_C0	ADGRF5
FADS3	0	1.28071	0.446	0.19	0	EC_C0	FADS3
SHANK3	0	1.23938	0.639	0.436	0	EC_C0	SHANK3
COL4A1	0	1.23792	0.649	0.447	0	EC_C0	COL4A1
TMEM88	0	1.16614	0.63	0.407	0	EC_C0	TMEM88
ICAM2	0	1.07428	0.649	0.443	0	EC_C0	ICAM2
A2M	0	1.01921	0.923	0.814	0	EC_C0	A2M
PALMD	0	0.998015	0.724	0.519	0	EC_C0	PALMD
EGFL7	0	0.990438	0.889	0.732	0	EC_C0	EGFL7
CLEC14A	0	0.970488	0.763	0.569	0	EC_C0	CLEC14A
ADGRL4	0	0.956462	0.748	0.536	0	EC_C0	ADGRL4
TCF4	0	0.955851	0.816	0.743	0	EC_C0	TCF4
GNG11	0	0.945116	0.932	0.823	0	EC_C0	GNG11
CAV1	0	0.883921	0.933	0.863	0	EC_C0	CAV1
IFI27	0	0.815955	0.936	0.702	0	EC_C0	IFI27
SPARCL1	0	0.807885	0.967	0.802	0	EC_C0	SPARCL1
HLA-C	0	0.806865	0.937	0.901	0	EC_C0	HLA-C
HLA-B	0	0.72046	0.958	0.904	0	EC_C0	HLA-B
HLA-A	0	0.699359	0.928	0.891	0	EC_C0	HLA-A
B2M	0	0.660607	0.997	0.988	0	EC_C0	B2M
SLC9A3R2	1.28918e-304	0.936446	0.737	0.574	4.32365e-300	EC_C0	SLC9A3R2
TXNIP	3.07894e-301	0.663837	0.944	0.895	1.03262e-296	EC_C0	TXNIP
ITGA6	2.01761e-298	1.1192	0.71	0.553	6.76666e-294	EC_C0	ITGA6
SEC14L1	2.18023e-295	1.04247	0.674	0.503	7.31204e-291	EC_C0	SEC14L1
LGALS1	4.53048e-293	0.837424	0.791	0.6	1.51943e-288	EC_C0	LGALS1
CALM1	5.91789e-289	0.704959	0.87	0.841	1.98474e-284	EC_C0	CALM1
TCIM	6.17031e-288	1.16401	0.444	0.195	2.0694e-283	EC_C0	TCIM
ATOH8	2.3104e-283	1.14002	0.418	0.176	7.74863e-279	EC_C0	ATOH8
TSPAN13	3.4598e-283	1.11264	0.425	0.185	1.16035e-278	EC_C0	TSPAN13
IL32	7.70012e-279	1.16201	0.479	0.228	2.58247e-274	EC_C0	IL32
RNASE1	5.83589e-260	0.746796	0.804	0.637	1.95724e-255	EC_C0	RNASE1
LGALS3	2.23017e-259	0.831242	0.827	0.776	7.47956e-255	EC_C0	LGALS3
CTNNBIP1	1.89952e-258	1.10393	0.387	0.164	6.3706e-254	EC_C0	CTNNBIP1
EFNB1	2.04256e-257	1.06178	0.362	0.138	6.85033e-253	EC_C0	EFNB1
AQP7	1.29231e-248	0.962439	0.306	0.093	4.33414e-244	EC_C0	AQP7
MCF2L	7.51579e-246	1.12802	0.477	0.262	2.52065e-241	EC_C0	MCF2L
CDH13	3.86322e-239	1.11263	0.455	0.238	1.29565e-234	EC_C0	CDH13
CDKN1C	1.40237e-233	1.26226	0.594	0.443	4.70325e-229	EC_C0	CDKN1C
TNFRSF4	1.21343e-232	0.964428	0.274	0.079	4.06961e-228	EC_C0	TNFRSF4
COL15A1	1.83732e-231	0.903297	0.59	0.361	6.162e-227	EC_C0	COL15A1
ATP2B4	5.65176e-231	1.19249	0.533	0.356	1.89549e-226	EC_C0	ATP2B4
CDH5	8.54124e-231	0.917434	0.671	0.544	2.86456e-226	EC_C0	CDH5
ESAM	2.48238e-230	0.945523	0.647	0.515	8.32542e-226	EC_C0	ESAM
VWF	3.74306e-225	0.693539	0.888	0.723	1.25535e-220	EC_C0	VWF
FABP5	9.38693e-224	0.702055	0.889	0.802	3.14819e-219	EC_C0	FABP5
LPAR6	2.1715e-222	1.04316	0.488	0.291	7.28277e-218	EC_C0	LPAR6
MLEC	5.82537e-221	1.08259	0.446	0.247	1.95371e-216	EC_C0	MLEC
TPM1	1.66919e-218	0.476576	0.696	0.505	5.59812e-214	EC_C0	TPM1
CD34	7.33618e-212	0.827053	0.69	0.533	2.46041e-207	EC_C0	CD34
HSPG2	1.50399e-207	0.807259	0.748	0.657	5.0441e-203	EC_C0	HSPG2
XAF1	4.29211e-205	1.00018	0.563	0.38	1.43949e-200	EC_C0	XAF1
PRAG1	3.16065e-202	0.903997	0.266	0.088	1.06002e-197	EC_C0	PRAG1
RFLNB	1.57341e-198	1.04604	0.348	0.156	5.27689e-194	EC_C0	RFLNB
ARHGAP18	1.68231e-197	1.05078	0.371	0.182	5.64213e-193	EC_C0	ARHGAP18
PCDH12	1.70896e-194	0.953122	0.292	0.111	5.7315e-190	EC_C0	PCDH12
ANXA3	4.7387e-192	1.0094	0.408	0.209	1.58927e-187	EC_C0	ANXA3
GALNT15	1.19206e-191	1.02717	0.415	0.225	3.99792e-187	EC_C0	GALNT15
KDR	5.77721e-190	0.962096	0.488	0.303	1.93756e-185	EC_C0	KDR
ITM2A	1.21819e-183	0.867119	0.643	0.507	4.08556e-179	EC_C0	ITM2A
ARHGAP29	9.63019e-179	0.764749	0.694	0.634	3.22977e-174	EC_C0	ARHGAP29
HLA-E	1.22118e-178	0.459701	0.952	0.893	4.09561e-174	EC_C0	HLA-E
SOX17	9.90371e-177	0.885005	0.437	0.233	3.32151e-172	EC_C0	SOX17
GSN	4.38585e-169	0.573649	0.848	0.817	1.47093e-164	EC_C0	GSN
ROBO4	9.38062e-169	0.894323	0.562	0.427	3.14607e-164	EC_C0	ROBO4
VAMP5	3.97809e-168	0.797314	0.658	0.585	1.33417e-163	EC_C0	VAMP5
SPTBN1	6.65061e-166	0.630403	0.796	0.759	2.23048e-161	EC_C0	SPTBN1
COL4A2	1.0992e-161	0.924538	0.54	0.405	3.68651e-157	EC_C0	COL4A2
VSIR	1.49043e-161	0.888463	0.47	0.306	4.9986e-157	EC_C0	VSIR
KIAA1217	7.79844e-155	0.886726	0.345	0.179	2.61544e-150	EC_C0	KIAA1217
KANK3	1.479e-148	0.832906	0.529	0.399	4.96027e-144	EC_C0	KANK3
DDIT4	2.24824e-148	0.708176	0.686	0.57	7.54015e-144	EC_C0	DDIT4
CAT	5.85438e-146	0.966041	0.418	0.267	1.96344e-141	EC_C0	CAT
AIF1L	4.17407e-144	0.840527	0.34	0.179	1.3999e-139	EC_C0	AIF1L
F8	5.79939e-144	0.856382	0.62	0.511	1.945e-139	EC_C0	F8
NAV1	6.98775e-143	0.888781	0.334	0.176	2.34355e-138	EC_C0	NAV1
TM4SF18	1.17968e-141	0.847628	0.504	0.356	3.95642e-137	EC_C0	TM4SF18
FLT1	9.55437e-140	0.807099	0.592	0.465	3.20435e-135	EC_C0	FLT1
ETS1	9.4708e-139	0.821321	0.558	0.457	3.17632e-134	EC_C0	ETS1
ADGRG1	1.14107e-138	0.863756	0.426	0.276	3.82692e-134	EC_C0	ADGRG1
SPARC	6.16111e-133	0.680646	0.664	0.567	2.06631e-128	EC_C0	SPARC
LNX1	2.13474e-131	0.816916	0.294	0.143	7.15949e-127	EC_C0	LNX1
DSG2	4.02569e-131	0.887429	0.351	0.199	1.35014e-126	EC_C0	DSG2
UACA	2.53659e-130	0.810877	0.56	0.458	8.5072e-126	EC_C0	UACA
CCDC85B	5.4708e-128	0.652169	0.703	0.661	1.8348e-123	EC_C0	CCDC85B
CD93	4.01378e-124	0.691562	0.624	0.494	1.34614e-119	EC_C0	CD93
CAPN2	7.40042e-122	0.829144	0.484	0.376	2.48195e-117	EC_C0	CAPN2
AFDN	1.04437e-118	0.837397	0.532	0.435	3.50261e-114	EC_C0	AFDN
TNFSF10	3.9092e-117	0.758687	0.626	0.547	1.31107e-112	EC_C0	TNFSF10
TMEM204	5.85059e-116	0.829148	0.456	0.337	1.96217e-111	EC_C0	TMEM204
INHBB	1.62227e-115	0.949969	0.292	0.157	5.44076e-111	EC_C0	INHBB
IFNGR1	2.49493e-113	0.776557	0.547	0.462	8.36751e-109	EC_C0	IFNGR1
RAPGEF3	2.98764e-112	0.77284	0.476	0.349	1.00199e-107	EC_C0	RAPGEF3
PPARG	3.16672e-110	0.82154	0.374	0.24	1.06205e-105	EC_C0	PPARG
EPAS1	3.25858e-110	0.495108	0.759	0.709	1.09286e-105	EC_C0	EPAS1
HIPK2	7.95461e-110	0.839015	0.328	0.194	2.66782e-105	EC_C0	HIPK2
WARS	1.00513e-106	0.904424	0.454	0.344	3.371e-102	EC_C0	WARS
OSBPL1A	1.237e-101	0.852973	0.448	0.351	4.14865e-97	EC_C0	OSBPL1A
MGAT1	4.67378e-101	0.821292	0.458	0.359	1.56749e-96	EC_C0	MGAT1
TIMP3	2.83065e-100	0.472336	0.825	0.833	9.49344e-96	EC_C0	TIMP3
GNAI2	9.29148e-100	0.536943	0.739	0.75	3.11618e-95	EC_C0	GNAI2
ARHGEF15	8.92729e-99	0.788377	0.36	0.237	2.99404e-94	EC_C0	ARHGEF15
HMCN1	1.90746e-98	0.762047	0.259	0.132	6.39725e-94	EC_C0	HMCN1
PDGFB	2.16633e-98	0.751205	0.319	0.19	7.26545e-94	EC_C0	PDGFB
HIP1R	2.29381e-98	0.667369	0.251	0.127	7.69298e-94	EC_C0	HIP1R
DOCK6	1.17306e-96	0.752431	0.332	0.205	3.9342e-92	EC_C0	DOCK6
RHOC	1.49183e-93	0.668959	0.606	0.584	5.00331e-89	EC_C0	RHOC
CPD	4.38345e-92	0.837458	0.425	0.327	1.47012e-87	EC_C0	CPD
APLNR	1.25878e-89	0.693871	0.329	0.201	4.22169e-85	EC_C0	APLNR
SMTN	6.67104e-89	0.726317	0.368	0.251	2.23733e-84	EC_C0	SMTN
HLA-F	6.3439e-88	0.724351	0.516	0.444	2.12762e-83	EC_C0	HLA-F
CAVIN2	1.61722e-87	0.464298	0.701	0.639	5.42383e-83	EC_C0	CAVIN2
MEF2C	4.69067e-87	0.634806	0.619	0.596	1.57316e-82	EC_C0	MEF2C
CDC37	1.02345e-83	0.611951	0.602	0.579	3.43246e-79	EC_C0	CDC37
CD320	7.12753e-82	0.848322	0.462	0.377	2.39043e-77	EC_C0	CD320
RAPGEF1	1.90379e-81	0.760086	0.332	0.222	6.38494e-77	EC_C0	RAPGEF1
MYO10	1.59635e-80	0.712999	0.275	0.163	5.35383e-76	EC_C0	MYO10
LXN	1.29958e-78	0.734897	0.269	0.163	4.35852e-74	EC_C0	LXN
EMCN	2.78264e-77	0.555152	0.634	0.579	9.33241e-73	EC_C0	EMCN
LAP3	1.64623e-76	0.643769	0.521	0.449	5.52114e-72	EC_C0	LAP3
SEMA3G	3.12205e-76	0.382901	0.252	0.127	1.04707e-71	EC_C0	SEMA3G
CAV2	4.3658e-76	0.620339	0.597	0.586	1.4642e-71	EC_C0	CAV2
MXD4	1.24379e-72	0.655377	0.433	0.352	4.17141e-68	EC_C0	MXD4
ITPKB	1.55644e-72	0.672616	0.279	0.174	5.22e-68	EC_C0	ITPKB
JUP	2.41475e-71	0.613144	0.295	0.188	8.0986e-67	EC_C0	JUP
GPRC5B	2.41085e-70	0.706158	0.354	0.256	8.08551e-66	EC_C0	GPRC5B
CX3CL1	4.09954e-70	0.661606	0.324	0.217	1.3749e-65	EC_C0	CX3CL1
LAMB1	2.03806e-69	0.754917	0.399	0.31	6.83523e-65	EC_C0	LAMB1
C1QTNF9	6.99885e-69	0.696064	0.276	0.174	2.34727e-64	EC_C0	C1QTNF9
TIE1	1.30651e-68	0.618392	0.494	0.421	4.38176e-64	EC_C0	TIE1
HLA-DRB1	2.47525e-68	0.339709	0.717	0.592	8.3015e-64	EC_C0	HLA-DRB1
ATP5PF	4.18553e-67	0.545516	0.634	0.65	1.40374e-62	EC_C0	ATP5PF
ARHGEF7	1.42656e-66	0.709313	0.321	0.226	4.7844e-62	EC_C0	ARHGEF7
TYMP	7.82058e-66	0.679263	0.416	0.33	2.62287e-61	EC_C0	TYMP
NEURL1B	1.47682e-64	0.644311	0.381	0.292	4.95294e-60	EC_C0	NEURL1B
PODXL	1.155e-63	0.560606	0.456	0.363	3.87363e-59	EC_C0	PODXL
HSPA12B	2.12104e-63	0.637708	0.27	0.173	7.11354e-59	EC_C0	HSPA12B
GPX3	2.79664e-63	0.533144	0.394	0.29	9.37938e-59	EC_C0	GPX3
IGFBP2	1.47484e-61	0.54402	0.548	0.49	4.94633e-57	EC_C0	IGFBP2
PXDN	2.09692e-61	0.668071	0.269	0.175	7.03264e-57	EC_C0	PXDN
CARD8	1.33197e-60	0.693959	0.386	0.31	4.46715e-56	EC_C0	CARD8
SOX18	9.37846e-59	0.436473	0.633	0.565	3.14535e-54	EC_C0	SOX18
PTPRM	3.17216e-58	0.651343	0.438	0.372	1.06388e-53	EC_C0	PTPRM
FSCN1	2.23389e-56	0.666154	0.308	0.221	7.49204e-52	EC_C0	FSCN1
EPB41L2	7.54091e-55	0.69372	0.423	0.355	2.52907e-50	EC_C0	EPB41L2
TJP1	8.52706e-53	0.559754	0.57	0.568	2.85981e-48	EC_C0	TJP1
GYPC	1.20645e-52	0.485405	0.467	0.397	4.04618e-48	EC_C0	GYPC
ACACB	1.2216e-52	0.624299	0.348	0.266	4.09699e-48	EC_C0	ACACB
PSMB9	2.19885e-52	0.647251	0.472	0.428	7.37451e-48	EC_C0	PSMB9
ENPP2	5.14168e-51	0.93916	0.291	0.204	1.72442e-46	EC_C0	ENPP2
CAVIN1	1.26713e-49	0.382704	0.744	0.771	4.2497e-45	EC_C0	CAVIN1
EFCAB14	1.9699e-49	0.734641	0.41	0.361	6.60665e-45	EC_C0	EFCAB14
PPFIBP1	6.21709e-48	0.385124	0.5	0.439	2.08509e-43	EC_C0	PPFIBP1
C1orf21	9.38877e-48	0.658896	0.403	0.348	3.14881e-43	EC_C0	C1orf21
HMGB1	1.28171e-47	0.319662	0.797	0.841	4.29859e-43	EC_C0	HMGB1
NPR1	1.01968e-46	0.627732	0.377	0.31	3.41981e-42	EC_C0	NPR1
FERMT2	1.55688e-46	0.652216	0.445	0.41	5.22145e-42	EC_C0	FERMT2
AFAP1L1	1.53259e-44	0.608268	0.274	0.2	5.14e-40	EC_C0	AFAP1L1
TACC1	1.89585e-44	0.435018	0.642	0.657	6.35829e-40	EC_C0	TACC1
JAG2	7.9105e-44	0.525551	0.261	0.18	2.65302e-39	EC_C0	JAG2
ARGLU1	2.20352e-43	0.43339	0.664	0.7	7.39017e-39	EC_C0	ARGLU1
ABHD17A	1.61928e-42	0.592396	0.415	0.371	5.43076e-38	EC_C0	ABHD17A
RAMP2	2.56114e-42	0.297174	0.713	0.669	8.58954e-38	EC_C0	RAMP2
ITGB1	3.0585e-42	0.265994	0.769	0.802	1.02576e-37	EC_C0	ITGB1
MMRN2	2.23943e-41	0.440392	0.549	0.505	7.51059e-37	EC_C0	MMRN2
SOCS2	3.81746e-41	0.60471	0.4	0.348	1.2803e-36	EC_C0	SOCS2
BTG1	1.53433e-40	0.344194	0.712	0.729	5.14582e-36	EC_C0	BTG1
PLPP3	1.9182e-40	0.560199	0.403	0.347	6.43327e-36	EC_C0	PLPP3
RNF125	2.34832e-40	0.564522	0.263	0.192	7.87579e-36	EC_C0	RNF125
ID1	2.98952e-40	0.322376	0.707	0.657	1.00262e-35	EC_C0	ID1
DHRS3	6.38821e-40	0.50225	0.254	0.18	2.14248e-35	EC_C0	DHRS3
SYNE2	6.69264e-40	0.381409	0.682	0.687	2.24458e-35	EC_C0	SYNE2
SEC62	6.35983e-39	0.406579	0.665	0.712	2.13296e-34	EC_C0	SEC62
PLS3	1.21019e-38	0.545648	0.466	0.438	4.05875e-34	EC_C0	PLS3
SON	2.41915e-38	0.383148	0.722	0.777	8.11336e-34	EC_C0	SON
NOSTRIN	2.91411e-38	0.507417	0.44	0.374	9.77333e-34	EC_C0	NOSTRIN
NES	4.34157e-38	0.57982	0.365	0.303	1.45608e-33	EC_C0	NES
GBP4	4.84492e-38	0.61697	0.351	0.291	1.62489e-33	EC_C0	GBP4
KCNQ1OT1	9.52364e-38	0.658608	0.271	0.201	3.19404e-33	EC_C0	KCNQ1OT1
SGK1	1.35726e-37	0.644107	0.358	0.298	4.55196e-33	EC_C0	SGK1
EFNA1	1.66471e-37	0.540007	0.309	0.241	5.58312e-33	EC_C0	EFNA1
FOXN3	4.49484e-37	0.664004	0.309	0.252	1.50748e-32	EC_C0	FOXN3
S100A16	2.81619e-36	0.486684	0.502	0.48	9.44493e-32	EC_C0	S100A16
PHACTR2	2.56608e-35	0.655286	0.477	0.474	8.60613e-31	EC_C0	PHACTR2
PDE2A	2.96123e-35	0.599454	0.364	0.313	9.93139e-31	EC_C0	PDE2A
ADAM15	5.15156e-35	0.504686	0.494	0.459	1.72773e-30	EC_C0	ADAM15
S1PR1	6.39603e-35	0.554144	0.445	0.413	2.1451e-30	EC_C0	S1PR1
TMEM47	7.55183e-35	0.473981	0.265	0.196	2.53273e-30	EC_C0	TMEM47
ID3	4.42113e-33	0.338165	0.704	0.686	1.48276e-28	EC_C0	ID3
GFOD1	8.34274e-33	0.56369	0.344	0.294	2.79799e-28	EC_C0	GFOD1
RASIP1	3.1629e-32	0.534975	0.435	0.404	1.06077e-27	EC_C0	RASIP1
EHD2	5.97955e-32	0.539381	0.459	0.447	2.00542e-27	EC_C0	EHD2
TINAGL1	1.37461e-31	0.368736	0.575	0.571	4.61016e-27	EC_C0	TINAGL1
FAM43A	2.62083e-31	0.54717	0.312	0.255	8.78974e-27	EC_C0	FAM43A
ADCY4	2.75072e-31	0.514085	0.434	0.402	9.22536e-27	EC_C0	ADCY4
SYNE1	3.86152e-31	0.541611	0.42	0.383	1.29508e-26	EC_C0	SYNE1
NEDD9	7.66742e-31	0.523405	0.424	0.385	2.5715e-26	EC_C0	NEDD9
LIMS2	3.11466e-30	0.540485	0.448	0.426	1.0446e-25	EC_C0	LIMS2
PML	5.57265e-29	0.554178	0.348	0.306	1.86896e-24	EC_C0	PML
GMFG	1.41075e-28	0.436433	0.414	0.374	4.73136e-24	EC_C0	GMFG
ANKRD29	3.3648e-28	0.53991	0.418	0.39	1.12849e-23	EC_C0	ANKRD29
LDB2	3.68137e-28	0.464214	0.503	0.491	1.23466e-23	EC_C0	LDB2
FRYL	7.24205e-28	0.574546	0.397	0.37	2.42884e-23	EC_C0	FRYL
NLRP1	8.07595e-28	0.51775	0.267	0.213	2.70851e-23	EC_C0	NLRP1
ABLIM1	5.06876e-27	0.491073	0.474	0.459	1.69996e-22	EC_C0	ABLIM1
FAM241A	7.09115e-27	0.544168	0.405	0.379	2.37823e-22	EC_C0	FAM241A
JCAD	3.4613e-26	0.55532	0.307	0.262	1.16085e-21	EC_C0	JCAD
CLEC3B	4.29332e-26	0.483294	0.254	0.198	1.43989e-21	EC_C0	CLEC3B
GIMAP1	7.24473e-26	0.46553	0.458	0.439	2.42974e-21	EC_C0	GIMAP1
EMP2	8.35901e-26	0.425355	0.568	0.602	2.80345e-21	EC_C0	EMP2
TSPAN18	1.34006e-25	0.545633	0.326	0.286	4.49431e-21	EC_C0	TSPAN18
HERC1	7.43892e-25	0.518742	0.273	0.224	2.49487e-20	EC_C0	HERC1
MYO6	1.19098e-24	0.511719	0.254	0.205	3.9943e-20	EC_C0	MYO6
LBR	1.40205e-24	0.541589	0.354	0.322	4.70219e-20	EC_C0	LBR
GIMAP7	1.61789e-24	0.40331	0.553	0.544	5.42609e-20	EC_C0	GIMAP7
DST	2.39316e-24	0.429611	0.525	0.53	8.02619e-20	EC_C0	DST
RDX	5.55465e-24	0.438539	0.53	0.551	1.86292e-19	EC_C0	RDX
CTNND1	9.82784e-24	0.544806	0.384	0.367	3.29606e-19	EC_C0	CTNND1
PLXDC2	1.38256e-23	0.518743	0.38	0.352	4.63683e-19	EC_C0	PLXDC2
ENAH	4.28446e-23	0.513882	0.309	0.269	1.43692e-18	EC_C0	ENAH
HIF3A	6.08625e-23	0.491655	0.328	0.288	2.04121e-18	EC_C0	HIF3A
IL3RA	1.98725e-22	0.453421	0.362	0.322	6.66483e-18	EC_C0	IL3RA
ENG	2.26342e-22	0.304762	0.643	0.614	7.59107e-18	EC_C0	ENG
SCARF1	2.27432e-22	0.52627	0.331	0.295	7.62761e-18	EC_C0	SCARF1
APOLD1	3.51804e-22	0.417498	0.504	0.484	1.17988e-17	EC_C0	APOLD1
PCDH1	9.03674e-22	0.537048	0.294	0.254	3.03074e-17	EC_C0	PCDH1
TAOK2	1.50617e-21	0.469271	0.278	0.235	5.0514e-17	EC_C0	TAOK2
GPR146	2.22621e-21	0.512788	0.315	0.278	7.46627e-17	EC_C0	GPR146
HDAC7	1.14079e-20	0.502872	0.388	0.373	3.826e-16	EC_C0	HDAC7
CFLAR	1.79207e-20	0.397798	0.507	0.512	6.01026e-16	EC_C0	CFLAR
CYYR1	5.1606e-20	0.437437	0.437	0.42	1.73076e-15	EC_C0	CYYR1
TNS2	1.05998e-19	0.476632	0.444	0.451	3.55495e-15	EC_C0	TNS2
AQP1	2.33398e-19	0.348738	0.618	0.539	7.8277e-15	EC_C0	AQP1
FAM107A	2.55597e-19	0.350398	0.287	0.235	8.57223e-15	EC_C0	FAM107A
FYN	3.26186e-19	0.508949	0.294	0.261	1.09396e-14	EC_C0	FYN
CD46	6.55502e-19	0.468929	0.485	0.507	2.19842e-14	EC_C0	CD46
TSPAN14	1.36599e-18	0.52562	0.395	0.395	4.58125e-14	EC_C0	TSPAN14
PIK3R3	2.28704e-18	0.411044	0.402	0.379	7.67029e-14	EC_C0	PIK3R3
PREX2	3.2478e-18	0.483754	0.392	0.376	1.08925e-13	EC_C0	PREX2
MAGI1	4.69e-18	0.474597	0.318	0.286	1.57293e-13	EC_C0	MAGI1
ACTN4	1.23565e-17	0.381133	0.557	0.603	4.14411e-13	EC_C0	ACTN4
SH2D3C	2.04326e-17	0.476239	0.288	0.255	6.85268e-13	EC_C0	SH2D3C
FZD4	5.04545e-17	0.461239	0.412	0.409	1.69214e-12	EC_C0	FZD4
CXorf36	9.65308e-16	0.368968	0.449	0.443	3.23745e-11	EC_C0	CXorf36
CRYBG3	2.39275e-15	0.447667	0.352	0.332	8.02481e-11	EC_C0	CRYBG3
IVNS1ABP	6.07706e-15	0.568377	0.273	0.245	2.03812e-10	EC_C0	IVNS1ABP
CALCOCO2	6.87403e-15	0.488725	0.403	0.412	2.30541e-10	EC_C0	CALCOCO2
LAMA5	1.01625e-14	0.484015	0.343	0.326	3.40831e-10	EC_C0	LAMA5
LIMCH1	1.86099e-14	0.483071	0.264	0.235	6.2414e-10	EC_C0	LIMCH1
MGST2	2.73525e-14	0.361927	0.512	0.544	9.17347e-10	EC_C0	MGST2
ECE1	6.40618e-14	0.42445	0.453	0.465	2.1485e-09	EC_C0	ECE1
IGF2R	7.63367e-14	0.447303	0.262	0.233	2.56018e-09	EC_C0	IGF2R
PSAP	1.79891e-13	0.323335	0.61	0.689	6.03318e-09	EC_C0	PSAP
NKTR	4.05548e-13	0.345935	0.561	0.598	1.36013e-08	EC_C0	NKTR
DDX17	7.92761e-13	0.260529	0.688	0.766	2.65876e-08	EC_C0	DDX17
ZFP36L1	1.80698e-12	0.276415	0.623	0.671	6.06025e-08	EC_C0	ZFP36L1
PSMB8	1.81588e-12	0.428445	0.447	0.471	6.09009e-08	EC_C0	PSMB8
BCAM	9.7606e-12	0.277699	0.587	0.623	3.27351e-07	EC_C0	BCAM
APOD	2.32096e-11	0.473097	0.322	0.293	7.78402e-07	EC_C0	APOD
PLPP1	8.56692e-11	0.418805	0.324	0.309	2.87317e-06	EC_C0	PLPP1
CASKIN2	9.58167e-11	0.421803	0.271	0.251	3.2135e-06	EC_C0	CASKIN2
PTPRB	1.01454e-10	0.265457	0.553	0.549	3.40257e-06	EC_C0	PTPRB
TCF25	1.03857e-10	0.406186	0.458	0.494	3.48317e-06	EC_C0	TCF25
QKI	1.66385e-10	0.394054	0.456	0.496	5.58023e-06	EC_C0	QKI
MAST4	2.65089e-10	0.365072	0.299	0.279	8.89054e-06	EC_C0	MAST4
CARHSP1	5.1989e-10	0.449513	0.345	0.351	1.74361e-05	EC_C0	CARHSP1
RAPGEF5	1.3974e-09	0.430532	0.328	0.326	4.68661e-05	EC_C0	RAPGEF5
MYO1C	1.56747e-09	0.43075	0.392	0.409	5.257e-05	EC_C0	MYO1C
RTN4	5.23902e-09	0.38647	0.518	0.589	0.000175706	EC_C0	RTN4
MTUS1	7.69033e-09	0.335207	0.484	0.518	0.000257918	EC_C0	MTUS1
SRI	1.03051e-08	0.39874	0.418	0.453	0.000345611	EC_C0	SRI
RCN1	1.07204e-08	0.447545	0.39	0.41	0.00035954	EC_C0	RCN1
MEOX2	1.69434e-08	0.415761	0.297	0.286	0.000568249	EC_C0	MEOX2
KIAA0355	1.94552e-08	0.327439	0.448	0.473	0.00065249	EC_C0	KIAA0355
MYCT1	2.91281e-07	0.377139	0.395	0.41	0.00976899	EC_C0	MYCT1
EHD4	5.32893e-07	0.332141	0.354	0.352	0.0178722	EC_C0	EHD4
RGL2	5.96798e-07	0.397133	0.277	0.271	0.0200154	EC_C0	RGL2
LEPROTL1	7.93762e-07	0.377569	0.261	0.252	0.0266212	EC_C0	LEPROTL1
AP1S2	8.18956e-07	0.368395	0.289	0.287	0.0274662	EC_C0	AP1S2
ACVRL1	8.63516e-07	0.39402	0.351	0.362	0.0289606	EC_C0	ACVRL1
ACSL3	8.92086e-07	0.398453	0.265	0.258	0.0299188	EC_C0	ACSL3
NR3C1	2.0071e-06	0.392326	0.358	0.372	0.0673142	EC_C0	NR3C1
RNF213	2.55492e-06	0.37885	0.41	0.439	0.085687	EC_C0	RNF213
GIMAP6	3.56971e-06	0.408733	0.307	0.31	0.119721	EC_C0	GIMAP6
ISG15	4.36782e-06	0.370022	0.356	0.357	0.146488	EC_C0	ISG15
PKN1	4.50472e-06	0.382994	0.266	0.26	0.151079	EC_C0	PKN1
HLA-DMA	5.63975e-06	0.30492	0.431	0.429	0.189146	EC_C0	HLA-DMA
MPDZ	7.15594e-06	0.401676	0.32	0.328	0.239996	EC_C0	MPDZ
LY6E	1.53147e-05	0.288718	0.512	0.562	0.513624	EC_C0	LY6E
CD2AP	2.036e-05	0.379931	0.282	0.283	0.682835	EC_C0	CD2AP
ANO6	2.54917e-05	0.386548	0.272	0.273	0.854941	EC_C0	ANO6
PXN	2.56604e-05	0.372768	0.326	0.335	0.860597	EC_C0	PXN
HSD17B11	2.69281e-05	0.396377	0.312	0.325	0.903115	EC_C0	HSD17B11
GABARAPL1	3.56312e-05	0.353291	0.254	0.248	1	EC_C0	GABARAPL1
FDPS	6.05055e-05	0.314975	0.412	0.443	1	EC_C0	FDPS
LRRC8A	6.54906e-05	0.369234	0.254	0.251	1	EC_C0	LRRC8A
PSME2	9.35021e-05	0.395906	0.349	0.371	1	EC_C0	PSME2
PARP14	9.74666e-05	0.397276	0.379	0.405	1	EC_C0	PARP14
TAP1	0.000125279	0.37831	0.274	0.275	1	EC_C0	TAP1
PSME1	0.000145039	0.314999	0.486	0.557	1	EC_C0	PSME1
UQCRC2	0.000170889	0.394415	0.325	0.345	1	EC_C0	UQCRC2
LRP5	0.000178009	0.25237	0.22	0.275	1	EC_C0	LRP5
YES1	0.000211259	0.380034	0.278	0.285	1	EC_C0	YES1
SPTLC2	0.000266994	0.377176	0.357	0.38	1	EC_C0	SPTLC2
SASH1	0.000296289	0.347686	0.401	0.441	1	EC_C0	SASH1
COX7A1	0.000368132	0.268242	0.477	0.528	1	EC_C0	COX7A1
BTN3A2	0.000564709	0.393971	0.257	0.262	1	EC_C0	BTN3A2
GSDMD	0.000818181	0.369437	0.295	0.307	1	EC_C0	GSDMD
GPX4	0.000848643	0.257116	0.497	0.564	1	EC_C0	GPX4
PCBP1	0.000931903	0.316662	0.482	0.557	1	EC_C0	PCBP1
PRMT1	0.00100531	0.333448	0.356	0.384	1	EC_C0	PRMT1
FNBP1L	0.00111994	0.385529	0.316	0.337	1	EC_C0	FNBP1L
REV3L	0.00120508	0.356932	0.293	0.304	1	EC_C0	REV3L
ZBTB16	0.00140197	0.339975	0.282	0.291	1	EC_C0	ZBTB16
ACADVL	0.00143582	0.310088	0.323	0.339	1	EC_C0	ACADVL
FGFR1	0.00155149	0.330239	0.267	0.273	1	EC_C0	FGFR1
PPP3CA	0.0029747	0.362111	0.329	0.355	1	EC_C0	PPP3CA
TNFRSF1B	0.00360985	0.33738	0.291	0.3	1	EC_C0	TNFRSF1B
ACKR1	0	4.15489	0.879	0.044	0	EC_C1	ACKR1
POSTN	0	2.34868	0.671	0.065	0	EC_C1	POSTN
CLU	0	1.96885	0.816	0.3	0	EC_C1	CLU
PLAT	0	1.77123	0.698	0.1	0	EC_C1	PLAT
VCAN	0	1.68287	0.485	0.034	0	EC_C1	VCAN
ADAMTS1	0	1.56932	0.664	0.306	0	EC_C1	ADAMTS1
RAMP3	0	1.55269	0.763	0.235	0	EC_C1	RAMP3
CCL14	0	1.46714	0.633	0.144	0	EC_C1	CCL14
SOCS3	0	1.42942	0.547	0.193	0	EC_C1	SOCS3
HLA-DQA1	0	1.4259	0.621	0.12	0	EC_C1	HLA-DQA1
HLA-DRA	0	1.41226	0.961	0.574	0	EC_C1	HLA-DRA
PLVAP	0	1.40609	0.92	0.362	0	EC_C1	PLVAP
TGFBR3	0	1.37865	0.686	0.13	0	EC_C1	TGFBR3
VCAM1	0	1.3572	0.392	0.033	0	EC_C1	VCAM1
ICAM1	0	1.34997	0.486	0.092	0	EC_C1	ICAM1
SLC2A3	0	1.34539	0.523	0.13	0	EC_C1	SLC2A3
CPXM2	0	1.34082	0.578	0.062	0	EC_C1	CPXM2
IL1R1	0	1.33687	0.632	0.119	0	EC_C1	IL1R1
RASA4	0	1.28969	0.492	0.031	0	EC_C1	RASA4
ADGRG6	0	1.26386	0.425	0.009	0	EC_C1	ADGRG6
SELP	0	1.23164	0.478	0.03	0	EC_C1	SELP
OLFM1	0	1.23069	0.534	0.093	0	EC_C1	OLFM1
FBLN2	0	1.21596	0.711	0.192	0	EC_C1	FBLN2
IL6ST	0	1.1795	0.865	0.463	0	EC_C1	IL6ST
AQP11	0	1.16137	0.957	0.437	0	EC_C1	AQP1
DUSP23	0	1.13108	0.665	0.182	0	EC_C1	DUSP23
HLA-DPA1	0	1.12575	0.907	0.471	0	EC_C1	HLA-DPA1
HLA-DPB1	0	1.11594	0.902	0.447	0	EC_C1	HLA-DPB1
CTSC	0	1.10952	0.576	0.136	0	EC_C1	CTSC
THBD	0	1.09668	0.58	0.177	0	EC_C1	THBD
LHX6	0	1.06955	0.467	0.04	0	EC_C1	LHX6
LIFR	0	1.05505	0.812	0.356	0	EC_C1	LIFR
HLA-DQB1	0	1.05298	0.754	0.273	0	EC_C1	HLA-DQB1
MPZL2	0	1.03944	0.47	0.066	0	EC_C1	MPZL2
CD74	0	1.03879	0.986	0.713	0	EC_C1	CD74
IL33	0	1.02389	0.679	0.186	0	EC_C1	IL33
RPS6	0	1.00805	0.982	0.841	0	EC_C1	RPS6
MLPH	0	1.00132	0.395	0.01	0	EC_C1	MLPH
HLA-DQA2	0	0.975724	0.325	0.052	0	EC_C1	HLA-DQA2
LYST	0	0.970606	0.618	0.188	0	EC_C1	LYST
NUAK1	0	0.964754	0.643	0.231	0	EC_C1	NUAK1
ACTN1	0	0.953356	0.705	0.23	0	EC_C1	ACTN1
NDRG1	0	0.948388	0.701	0.292	0	EC_C1	NDRG1
PRCP	0	0.940068	0.726	0.244	0	EC_C1	PRCP
NPC2	0	0.926188	0.759	0.346	0	EC_C1	NPC2
MYOF	0	0.912466	0.547	0.103	0	EC_C1	MYOF
LPCAT4	0	0.901802	0.53	0.1	0	EC_C1	LPCAT4
ITGB4	0	0.897291	0.571	0.131	0	EC_C1	ITGB4
RPS2	0	0.895669	0.971	0.79	0	EC_C1	RPS2
RHOU	0	0.882308	0.425	0.081	0	EC_C1	RHOU
SLCO2A1	0	0.881837	0.345	0.041	0	EC_C1	SLCO2A1
KLF4	0	0.880306	0.725	0.345	0	EC_C1	KLF4
ZNF385D	0	0.877223	0.556	0.148	0	EC_C1	ZNF385D
SERPINB1	0	0.847265	0.52	0.145	0	EC_C1	SERPINB1
TSPAN7	0	0.842332	0.716	0.257	0	EC_C1	TSPAN7
HAPLN3	0	0.83958	0.404	0.057	0	EC_C1	HAPLN3
MKL2	0	0.834105	0.614	0.196	0	EC_C1	MKL2
SLC25A25	0	0.821655	0.311	0.056	0	EC_C1	SLC25A25
NET1	0	0.808448	0.401	0.087	0	EC_C1	NET1
ITPKC	0	0.806626	0.331	0.065	0	EC_C1	ITPKC
PERP	0	0.792943	0.367	0.061	0	EC_C1	PERP
TLL1	0	0.777196	0.361	0.037	0	EC_C1	TLL1
DOC2B	0	0.776226	0.461	0.099	0	EC_C1	DOC2B
CMIP	0	0.774533	0.598	0.18	0	EC_C1	CMIP
TSHZ2	0	0.770809	0.678	0.243	0	EC_C1	TSHZ2
ETS2	0	0.76495	0.766	0.372	0	EC_C1	ETS2
PDIA5	0	0.757719	0.402	0.057	0	EC_C1	PDIA5
CADM3-AS1	0	0.750077	0.272	0.002	0	EC_C1	CADM3-AS1
ATP1A1	0	0.749442	0.723	0.329	0	EC_C1	ATP1A1
EEF1B2	0	0.739164	0.887	0.581	0	EC_C1	EEF1B2
TMEM273	0	0.731647	0.483	0.104	0	EC_C1	TMEM273
ADIRF	0	0.730338	0.927	0.637	0	EC_C1	ADIRF
FOXC1	0	0.726648	0.514	0.158	0	EC_C1	FOXC1
JAM2	0	0.724689	0.789	0.315	0	EC_C1	JAM2
NPDC1	0	0.723085	0.897	0.514	0	EC_C1	NPDC1
TNFRSF10D	0	0.72143	0.356	0.074	0	EC_C1	TNFRSF10D
SLC3A2	0	0.720001	0.573	0.183	0	EC_C1	SLC3A2
CYTL1	0	0.714039	0.264	0.031	0	EC_C1	CYTL1
SYT15	0	0.713659	0.299	0.019	0	EC_C1	SYT15
AKR1C1	0	0.71195	0.317	0.067	0	EC_C1	AKR1C1
RPS18	0	0.711029	0.99	0.959	0	EC_C1	RPS18
TPT1	0	0.689756	0.993	0.956	0	EC_C1	TPT1
CPVL	0	0.689149	0.32	0.027	0	EC_C1	CPVL
PBX1	0	0.688512	0.452	0.126	0	EC_C1	PBX1
RPL34	0	0.687008	0.986	0.933	0	EC_C1	RPL34
SPNS2	0	0.685696	0.447	0.099	0	EC_C1	SPNS2
RPL3	0	0.682574	0.984	0.892	0	EC_C1	RPL3
EPB41L3	0	0.679485	0.301	0.024	0	EC_C1	EPB41L3
FAM110D	0	0.678723	0.505	0.155	0	EC_C1	FAM110D
HLA-DMA1	0	0.677596	0.746	0.32	0	EC_C1	HLA-DMA
TRIB1	0	0.672215	0.27	0.032	0	EC_C1	TRIB1
NCOA7	0	0.658592	0.651	0.253	0	EC_C1	NCOA7
RPL37	0	0.655748	0.985	0.917	0	EC_C1	RPL37
RPL12	0	0.65433	0.974	0.87	0	EC_C1	RPL12
ENTPD1	0	0.653561	0.365	0.085	0	EC_C1	ENTPD1
SNTB2	0	0.653344	0.535	0.187	0	EC_C1	SNTB2
AHNAK2	0	0.643809	0.299	0.037	0	EC_C1	AHNAK2
NOSTRIN1	0	0.641615	0.742	0.282	0	EC_C1	NOSTRIN
RAB3C	0	0.621059	0.266	0.008	0	EC_C1	RAB3C
FKBP11	0	0.6167	0.358	0.054	0	EC_C1	FKBP11
CYSLTR1	0	0.603837	0.302	0.037	0	EC_C1	CYSLTR1
LRRC1	0	0.602259	0.323	0.045	0	EC_C1	LRRC1
MALL	0	0.592033	0.457	0.134	0	EC_C1	MALL
CTNNAL1	0	0.591988	0.563	0.207	0	EC_C1	CTNNAL1
RPS23	0	0.591556	0.986	0.923	0	EC_C1	RPS23
RPS8	0	0.588235	0.986	0.927	0	EC_C1	RPS8
METRNL	0	0.584385	0.412	0.116	0	EC_C1	METRNL
RPL26	0	0.583441	0.982	0.914	0	EC_C1	RPL26
TNFRSF1A	0	0.582337	0.627	0.255	0	EC_C1	TNFRSF1A
MYRIP	0	0.570732	0.306	0.046	0	EC_C1	MYRIP
RPL32	0	0.569044	0.991	0.94	0	EC_C1	RPL32
RPS9	0	0.564575	0.977	0.872	0	EC_C1	RPS9
SULF1	0	0.558315	0.281	0.049	0	EC_C1	SULF1
SLC8A1	0	0.535924	0.262	0.043	0	EC_C1	SLC8A1
RPL13	0	0.534172	0.993	0.961	0	EC_C1	RPL13
EEF1A1	0	0.534082	0.998	0.97	0	EC_C1	EEF1A1
RPS14	0	0.521915	0.982	0.904	0	EC_C1	RPS14
ITPR1	0	0.512075	0.345	0.083	0	EC_C1	ITPR1
PCDH19	0	0.501315	0.254	0.034	0	EC_C1	PCDH19
SCN1B	0	0.484402	0.267	0.033	0	EC_C1	SCN1B
HLA-DOA	0	0.480757	0.262	0.032	0	EC_C1	HLA-DOA
TESC	0	0.423538	0.274	0.047	0	EC_C1	TESC
ITGA5	1.21572e-306	0.548663	0.547	0.195	4.07727e-302	EC_C1	ITGA5
SH3BP5	2.86822e-305	0.558229	0.705	0.304	9.61943e-301	EC_C1	SH3BP5
MET	5.78361e-305	0.500881	0.358	0.09	1.93971e-300	EC_C1	MET
SNCG	7.73599e-304	0.548949	0.789	0.387	2.5945e-299	EC_C1	SNCG
RPL10	1.47553e-303	0.544771	0.996	0.97	4.94864e-299	EC_C1	RPL10
EMP1	3.92513e-298	1.17912	0.733	0.399	1.31641e-293	EC_C1	EMP1
HLA-DRB11	1.9385e-297	0.975704	0.911	0.55	6.50133e-293	EC_C1	HLA-DRB1
RPS19	2.32442e-296	0.556891	0.984	0.909	7.79563e-292	EC_C1	RPS19
MAP3K8	4.95128e-296	0.53421	0.328	0.079	1.66056e-291	EC_C1	MAP3K8
MCTP1	4.52906e-295	0.497544	0.46	0.145	1.51895e-290	EC_C1	MCTP1
RPS3A	6.81009e-295	0.583161	0.977	0.874	2.28397e-290	EC_C1	RPS3A
CNN3	4.48437e-293	0.603746	0.696	0.311	1.50397e-288	EC_C1	CNN3
NRN1	6.76543e-292	0.619937	0.793	0.404	2.26899e-287	EC_C1	NRN1
BHLHE40	1.68501e-291	0.680928	0.386	0.111	5.65118e-287	EC_C1	BHLHE40
C21orf91	4.42743e-291	0.436524	0.301	0.065	1.48487e-286	EC_C1	C21orf91
TPD52L1	1.86103e-290	0.431587	0.503	0.168	6.24153e-286	EC_C1	TPD52L1
NFKBIZ	1.85563e-284	0.746663	0.381	0.114	6.22342e-280	EC_C1	NFKBIZ
SPHK1	4.49916e-283	0.46169	0.255	0.047	1.50893e-278	EC_C1	SPHK1
ADM5	3.74467e-282	0.608776	0.263	0.051	1.25589e-277	EC_C1	ADM5
DAAM1	6.51407e-282	0.578456	0.47	0.164	2.18469e-277	EC_C1	DAAM1
RPLP0	6.69864e-281	0.646193	0.912	0.618	2.24659e-276	EC_C1	RPLP0
PKP4	1.08351e-280	0.471307	0.514	0.183	3.63386e-276	EC_C1	PKP4
MIR222HG	1.77271e-278	0.667422	0.286	0.063	5.94532e-274	EC_C1	MIR222HG
CALCRL	2.55899e-278	0.863212	0.659	0.304	8.58235e-274	EC_C1	CALCRL
BCL3	7.79355e-278	0.507748	0.305	0.071	2.6138e-273	EC_C1	BCL3
RPS24	6.66468e-276	0.491875	0.984	0.91	2.2352e-271	EC_C1	RPS24
RPL31	8.2452e-276	0.661104	0.847	0.527	2.76528e-271	EC_C1	RPL31
EIF3E	2.51794e-275	0.585888	0.779	0.412	8.44467e-271	EC_C1	EIF3E
MGAT4A	9.97963e-272	0.471291	0.453	0.15	3.34697e-267	EC_C1	MGAT4A
SLCO4A1	1.33228e-269	0.470597	0.296	0.068	4.4682e-265	EC_C1	SLCO4A1
MT-CO1	1.07253e-267	0.533004	0.993	0.945	3.59705e-263	EC_C1	MT-CO1
IER3	3.81891e-267	0.841298	0.343	0.096	1.28079e-262	EC_C1	IER3
RPS4X	4.15886e-267	0.586051	0.973	0.853	1.3948e-262	EC_C1	RPS4X
NR2F2	4.85228e-267	0.469553	0.662	0.28	1.62736e-262	EC_C1	NR2F2
MYC	2.09447e-265	0.779293	0.468	0.174	7.02443e-261	EC_C1	MYC
CCDC69	5.43575e-260	0.376564	0.436	0.144	1.82304e-255	EC_C1	CCDC69
NACA	1.00476e-258	0.516472	0.961	0.816	3.36977e-254	EC_C1	NACA
SLC1A5	2.64591e-256	0.399949	0.274	0.061	8.87384e-252	EC_C1	SLC1A5
EGR1	4.62428e-256	1.03341	0.551	0.246	1.55089e-251	EC_C1	EGR1
HLA-DMB	5.23403e-256	0.402825	0.367	0.105	1.75539e-251	EC_C1	HLA-DMB
C2CD4B	9.21129e-256	1.24025	0.272	0.065	3.08928e-251	EC_C1	C2CD4B
ZFAS1	3.5424e-255	0.491412	0.679	0.321	1.18805e-250	EC_C1	ZFAS1
NOP53	5.52159e-255	0.548286	0.821	0.471	1.85183e-250	EC_C1	NOP53
SERTAD1	1.8709e-253	0.510297	0.504	0.192	6.27462e-249	EC_C1	SERTAD1
BAG3	1.74468e-252	0.496082	0.299	0.076	5.85132e-248	EC_C1	BAG3
SNHG8	3.20989e-251	0.550989	0.653	0.307	1.07653e-246	EC_C1	SNHG8
TPM3	1.8135e-250	0.57233	0.805	0.451	6.08213e-246	EC_C1	TPM3
PECAM1	4.72219e-250	0.569261	0.956	0.681	1.58373e-245	EC_C1	PECAM1
HEG1	3.63356e-248	0.686467	0.664	0.312	1.21862e-243	EC_C1	HEG1
RPL11	2.63158e-247	0.432528	0.988	0.943	8.82581e-243	EC_C1	RPL11
JUNB	3.11035e-246	0.705875	0.723	0.402	1.04315e-241	EC_C1	JUNB
FAM84B	8.00204e-246	0.401969	0.269	0.061	2.68372e-241	EC_C1	FAM84B
PIK3C2A	1.1758e-245	0.49895	0.623	0.276	3.94341e-241	EC_C1	PIK3C2A
COTL1	1.00904e-243	0.320105	0.332	0.092	3.38413e-239	EC_C1	COTL1
NAMPT	3.46757e-242	0.534669	0.609	0.282	1.16295e-237	EC_C1	NAMPT
EIF4B	1.02004e-241	0.494726	0.716	0.356	3.42102e-237	EC_C1	EIF4B
CST3	7.86212e-240	0.521046	0.944	0.705	2.6368e-235	EC_C1	CST3
LIMA1	4.67162e-239	0.463262	0.682	0.32	1.56677e-234	EC_C1	LIMA1
RPL5	6.29903e-239	0.489513	0.963	0.829	2.11257e-234	EC_C1	RPL5
PIM3	1.23739e-238	0.488034	0.54	0.222	4.14995e-234	EC_C1	PIM3
KCTD12	1.46605e-236	0.525403	0.722	0.364	4.91683e-232	EC_C1	KCTD12
LDHA	3.11401e-236	0.523333	0.738	0.394	1.04438e-231	EC_C1	LDHA
TMEM70	3.30392e-235	0.531792	0.321	0.093	1.10807e-230	EC_C1	TMEM70
RPS3	5.63939e-235	0.557019	0.965	0.867	1.89134e-230	EC_C1	RPS3
C7	4.40779e-234	0.382268	0.418	0.144	1.47829e-229	EC_C1	C7
ELN	6.08565e-234	0.594386	0.368	0.119	2.041e-229	EC_C1	ELN
MT-ND2	2.2586e-233	0.497477	0.986	0.921	7.57488e-229	EC_C1	MT-ND2
YBX3	2.2006e-231	0.671372	0.826	0.523	7.38036e-227	EC_C1	YBX3
RPL7	1.42814e-230	0.563153	0.891	0.616	4.78968e-226	EC_C1	RPL7
RPLP1	2.02596e-230	0.379011	0.987	0.941	6.79466e-226	EC_C1	RPLP1
EHD41	1.72308e-228	0.472399	0.603	0.266	5.77888e-224	EC_C1	EHD4
MEOX1	4.2665e-228	0.413041	0.387	0.126	1.4309e-223	EC_C1	MEOX1
ARL4A	2.22346e-227	0.296982	0.632	0.272	7.45705e-223	EC_C1	ARL4A
EVA1C	5.55915e-226	0.35683	0.426	0.15	1.86443e-221	EC_C1	EVA1C
PABPC1	1.09326e-225	0.529309	0.767	0.434	3.66657e-221	EC_C1	PABPC1
HSPD1	2.83296e-224	0.545103	0.66	0.322	9.50117e-220	EC_C1	HSPD1
RPL36	5.46591e-224	0.432002	0.982	0.918	1.83316e-219	EC_C1	RPL36
GUK1	1.35562e-223	0.543984	0.886	0.61	4.54646e-219	EC_C1	GUK1
RPS27A	2.9974e-223	0.426304	0.984	0.933	1.00527e-218	EC_C1	RPS27A
CDKN1A	6.39771e-223	0.781861	0.469	0.2	2.14566e-218	EC_C1	CDKN1A
MT-ND3	1.94026e-222	0.463816	0.997	0.981	6.50724e-218	EC_C1	MT-ND3
BMPR2	3.93406e-222	0.650544	0.613	0.294	1.3194e-217	EC_C1	BMPR2
RPL7A	4.44083e-222	0.484241	0.974	0.877	1.48937e-217	EC_C1	RPL7A
RACK1	1.0315e-221	0.487975	0.955	0.794	3.45945e-217	EC_C1	RACK1
ENG1	1.09207e-221	0.531613	0.872	0.54	3.66258e-217	EC_C1	ENG
RPL4	3.40434e-221	0.500957	0.848	0.534	1.14175e-216	EC_C1	RPL4
LTC4S	1.62269e-220	0.442738	0.429	0.157	5.44217e-216	EC_C1	LTC4S
SDCBP	3.06905e-219	0.504864	0.797	0.46	1.0293e-214	EC_C1	SDCBP
FOSL2	3.65793e-218	0.491517	0.441	0.169	1.2268e-213	EC_C1	FOSL2
ZFP36L2	9.422e-218	0.65568	0.84	0.535	3.15995e-213	EC_C1	ZFP36L2
VWA1	1.06427e-216	0.397171	0.452	0.168	3.56934e-212	EC_C1	VWA1
DNAJA1	2.00476e-216	0.662817	0.768	0.46	6.72356e-212	EC_C1	DNAJA1
RPL24	2.23459e-216	0.442104	0.968	0.842	7.49436e-212	EC_C1	RPL24
ABCD4	4.54431e-214	0.409448	0.478	0.19	1.52407e-209	EC_C1	ABCD4
PLSCR1	2.62595e-213	0.404172	0.653	0.306	8.8069e-209	EC_C1	PLSCR1
RPL35A	3.32047e-213	0.446116	0.975	0.898	1.11362e-208	EC_C1	RPL35A
RPL30	8.3903e-211	0.429773	0.979	0.934	2.81394e-206	EC_C1	RPL30
RPL15	9.67307e-209	0.437871	0.97	0.853	3.24415e-204	EC_C1	RPL15
SLC20A1	1.22894e-208	0.41747	0.27	0.072	4.12163e-204	EC_C1	SLC20A1
IRF1	2.66815e-208	0.818751	0.479	0.217	8.94844e-204	EC_C1	IRF1
ANP32B	6.2606e-208	0.414728	0.644	0.313	2.09968e-203	EC_C1	ANP32B
CDC42EP3	3.81929e-207	0.42515	0.576	0.255	1.28091e-202	EC_C1	CDC42EP3
RPS12	5.19252e-207	0.418484	0.987	0.941	1.74147e-202	EC_C1	RPS12
RPL37A	9.99765e-207	0.464253	0.968	0.845	3.35301e-202	EC_C1	RPL37A
FLI1	1.0702e-206	0.362178	0.52	0.215	3.58922e-202	EC_C1	FLI1
LRRC32	1.82619e-206	0.415237	0.51	0.213	6.12466e-202	EC_C1	LRRC32
MIDN	4.56238e-206	0.558417	0.541	0.248	1.53013e-201	EC_C1	MIDN
RPL21	1.06531e-205	0.410866	0.968	0.841	3.57283e-201	EC_C1	RPL21
FBL	1.20355e-204	0.348184	0.375	0.132	4.03647e-200	EC_C1	FBL
RAB27A	1.24311e-204	0.322943	0.285	0.081	4.16916e-200	EC_C1	RAB27A
ATF3	7.94362e-204	0.431764	0.37	0.13	2.66413e-199	EC_C1	ATF3
AFAP1	9.11747e-204	0.31217	0.27	0.073	3.05782e-199	EC_C1	AFAP1
LFNG	1.38403e-203	0.425136	0.368	0.127	4.64178e-199	EC_C1	LFNG
NANS	7.52923e-203	0.333734	0.336	0.11	2.52515e-198	EC_C1	NANS
C1orf115	2.8652e-202	0.345451	0.405	0.149	9.6093e-198	EC_C1	C1orf115
IL13RA1	1.2721e-201	0.449417	0.369	0.132	4.26638e-197	EC_C1	IL13RA1
RPL10A	4.10797e-201	0.46972	0.935	0.734	1.37773e-196	EC_C1	RPL10A
KLF10	2.1099e-200	0.518746	0.478	0.205	7.0762e-196	EC_C1	KLF10
FN1	3.35066e-200	0.373713	0.547	0.249	1.12375e-195	EC_C1	FN1
HIPK3	1.85231e-199	0.397915	0.52	0.23	6.21229e-195	EC_C1	HIPK3
DNM3	6.53713e-199	0.290998	0.265	0.071	2.19242e-194	EC_C1	DNM3
CFI	4.12119e-198	0.327881	0.486	0.196	1.38216e-193	EC_C1	CFI
INPP1	5.35546e-198	0.315356	0.401	0.146	1.79612e-193	EC_C1	INPP1
ATP8B1	9.95414e-198	0.325608	0.32	0.102	3.33842e-193	EC_C1	ATP8B1
PGM5	1.50335e-196	0.316177	0.423	0.159	5.04193e-192	EC_C1	PGM5
KLF9	4.92831e-196	0.513188	0.588	0.288	1.65286e-191	EC_C1	KLF9
TPST2	6.90049e-196	0.364461	0.376	0.135	2.31429e-191	EC_C1	TPST2
PNP	1.20647e-195	0.401541	0.33	0.109	4.04624e-191	EC_C1	PNP
DDX21	7.25139e-195	0.49787	0.552	0.26	2.43197e-190	EC_C1	DDX21
RPL39	1.35702e-194	0.399898	0.974	0.894	4.55118e-190	EC_C1	RPL39
CSRNP1	1.60087e-194	0.402814	0.49	0.207	5.369e-190	EC_C1	CSRNP1
IER5	1.4072e-193	0.437778	0.358	0.128	4.71948e-189	EC_C1	IER5
ANXA4	4.86208e-193	0.35617	0.467	0.195	1.63064e-188	EC_C1	ANXA4
TMEM173	5.9447e-193	0.364255	0.463	0.191	1.99373e-188	EC_C1	TMEM173
MCL1	8.45658e-193	0.538669	0.645	0.343	2.83617e-188	EC_C1	MCL1
KLF7	9.81886e-193	0.394557	0.474	0.198	3.29305e-188	EC_C1	KLF7
ADGRA2	3.67938e-192	0.366189	0.369	0.133	1.23399e-187	EC_C1	ADGRA2
EBPL	7.28804e-192	0.379854	0.485	0.207	2.44426e-187	EC_C1	EBPL
ZFP36	1.17935e-191	0.921732	0.695	0.44	3.9553e-187	EC_C1	ZFP36
MIR22HG	3.92563e-191	0.437462	0.334	0.114	1.31658e-186	EC_C1	MIR22HG
SOD2	4.00263e-191	0.649305	0.462	0.204	1.3424e-186	EC_C1	SOD2
GNAQ	1.20376e-190	0.338652	0.559	0.252	4.03715e-186	EC_C1	GNAQ
ATP11C	3.10132e-190	0.329345	0.281	0.084	1.04012e-185	EC_C1	ATP11C
ST6GAL1	5.46696e-189	0.344414	0.452	0.183	1.83351e-184	EC_C1	ST6GAL1
RPL9	1.33552e-188	0.393613	0.973	0.873	4.47908e-184	EC_C1	RPL9
SH3BGRL2	4.97194e-188	0.326556	0.442	0.176	1.66749e-183	EC_C1	SH3BGRL2
FOS	8.07491e-188	0.691865	0.615	0.333	2.70816e-183	EC_C1	FOS
CIITA	1.10262e-186	0.256074	0.308	0.096	3.69798e-182	EC_C1	CIITA
CCNG2	4.2067e-186	0.348398	0.288	0.089	1.41084e-181	EC_C1	CCNG2
CTGF	4.68569e-186	0.936035	0.386	0.154	1.57149e-181	EC_C1	CTGF
RSL1D1	5.49853e-186	0.338052	0.46	0.194	1.8441e-181	EC_C1	RSL1D1
UPP1	8.35081e-186	0.349092	0.324	0.108	2.8007e-181	EC_C1	UPP1
LRRFIP1	1.66507e-185	0.4555	0.794	0.469	5.58433e-181	EC_C1	LRRFIP1
RPL38	3.40591e-185	0.459926	0.929	0.732	1.14228e-180	EC_C1	RPL38
GRASP	4.2963e-185	0.327835	0.643	0.306	1.44089e-180	EC_C1	GRASP
TES	9.73042e-185	0.291891	0.338	0.115	3.26339e-180	EC_C1	TES
EPHB4	2.43864e-183	0.320752	0.472	0.198	8.17872e-179	EC_C1	EPHB4
SERBP1	1.78222e-181	0.443485	0.82	0.503	5.97721e-177	EC_C1	SERBP1
RPL35	1.80783e-181	0.37924	0.968	0.841	6.06308e-177	EC_C1	RPL35
UGCG	5.34005e-181	0.415282	0.395	0.157	1.79094e-176	EC_C1	UGCG
LY96	2.71989e-180	0.292182	0.331	0.113	9.12197e-176	EC_C1	LY96
ASPH	5.6238e-180	0.358532	0.538	0.249	1.88611e-175	EC_C1	ASPH
RPS13	2.61523e-179	0.410065	0.965	0.863	8.77095e-175	EC_C1	RPS13
PPP1R15A	3.21375e-179	0.375688	0.463	0.201	1.07783e-174	EC_C1	PPP1R15A
RPS15A	4.06082e-178	0.398255	0.98	0.918	1.36192e-173	EC_C1	RPS15A
MMP28	1.24806e-176	0.269052	0.27	0.081	4.18574e-172	EC_C1	MMP28
RYBP	3.93463e-176	0.311611	0.33	0.116	1.31959e-171	EC_C1	RYBP
RPS5	6.34992e-176	0.450397	0.938	0.74	2.12964e-171	EC_C1	RPS5
MT-ND1	9.37641e-176	0.419988	0.988	0.937	3.14466e-171	EC_C1	MT-ND1
ARL5B	1.43954e-175	0.357644	0.268	0.083	4.82793e-171	EC_C1	ARL5B
BCR	4.35573e-175	0.292519	0.28	0.088	1.46082e-170	EC_C1	BCR
IL3RA1	3.86707e-174	0.301563	0.57	0.257	1.29694e-169	EC_C1	IL3RA
GNB4	3.87154e-174	0.347024	0.353	0.132	1.29844e-169	EC_C1	GNB4
EFHD2	6.56007e-174	0.263958	0.375	0.141	2.20012e-169	EC_C1	EFHD2
RPL18	8.28474e-173	0.399588	0.97	0.871	2.77854e-168	EC_C1	RPL18
LTBR	3.34818e-172	0.310172	0.38	0.147	1.12291e-167	EC_C1	LTBR
BACE2	6.86756e-172	0.319947	0.514	0.231	2.30324e-167	EC_C1	BACE2
NHSL2	7.10514e-172	0.255752	0.326	0.114	2.38292e-167	EC_C1	NHSL2
RPS29	1.22048e-171	0.411516	0.968	0.87	4.09325e-167	EC_C1	RPS29
MAT2A	2.17559e-170	0.369978	0.457	0.2	7.2965e-166	EC_C1	MAT2A
IFI16	4.47917e-170	0.436715	0.796	0.479	1.50223e-165	EC_C1	IFI16
GAPDH	5.92367e-170	0.416938	0.922	0.691	1.98668e-165	EC_C1	GAPDH
RASSF9	1.0738e-169	0.319466	0.257	0.076	3.6013e-165	EC_C1	RASSF9
THSD7A	1.71743e-169	0.33982	0.369	0.141	5.75991e-165	EC_C1	THSD7A
NFE2L1	2.43451e-168	0.327423	0.537	0.255	8.16487e-164	EC_C1	NFE2L1
INSIG1	1.162e-167	0.395154	0.276	0.089	3.89711e-163	EC_C1	INSIG1
DDX3X	1.82129e-167	0.433332	0.698	0.392	6.10824e-163	EC_C1	DDX3X
RPL41	2.10179e-167	0.328954	0.992	0.964	7.049e-163	EC_C1	RPL41
ZNF521	8.97271e-166	0.273162	0.277	0.088	3.00927e-161	EC_C1	ZNF521
ZC3HAV1	1.31739e-165	0.413932	0.418	0.179	4.41828e-161	EC_C1	ZC3HAV1
VWF1	2.14731e-165	0.456509	0.974	0.727	7.20165e-161	EC_C1	VWF
RPL23	2.48904e-165	0.457703	0.91	0.684	8.34774e-161	EC_C1	RPL23
NASP	5.5067e-165	0.34928	0.66	0.35	1.84684e-160	EC_C1	NASP
RPL28	5.80532e-165	0.355807	0.982	0.922	1.94699e-160	EC_C1	RPL28
RPL22	4.26981e-164	0.365373	0.955	0.814	1.43201e-159	EC_C1	RPL22
TSPAN12	5.94032e-164	0.281671	0.341	0.125	1.99226e-159	EC_C1	TSPAN12
LIMS1	2.28559e-163	0.301703	0.625	0.317	7.66541e-159	EC_C1	LIMS1
STC1	1.46218e-162	1.12293	0.276	0.095	4.90386e-158	EC_C1	STC1
CDC25B	2.66594e-162	0.331383	0.266	0.085	8.94104e-158	EC_C1	CDC25B
RPS25	9.38904e-162	0.355942	0.967	0.873	3.14889e-157	EC_C1	RPS25
RPL19	1.09057e-160	0.333803	0.982	0.903	3.65754e-156	EC_C1	RPL19
MT-ND4	1.32049e-160	0.367619	0.99	0.95	4.42867e-156	EC_C1	MT-ND4
RPL8	2.37982e-160	0.407014	0.977	0.901	7.98145e-156	EC_C1	RPL8
EGLN1	2.45582e-160	0.283613	0.479	0.216	8.23634e-156	EC_C1	EGLN1
RPL36A	2.58269e-160	0.403459	0.829	0.522	8.66183e-156	EC_C1	RPL36A
HDGFL3	3.28925e-160	0.324519	0.524	0.25	1.10315e-155	EC_C1	HDGFL3
NSUN6	5.5811e-160	0.367905	0.296	0.103	1.87179e-155	EC_C1	NSUN6
ADGRL2	1.34643e-159	0.287744	0.293	0.101	4.51565e-155	EC_C1	ADGRL2
ENY2	1.84088e-159	0.402507	0.652	0.351	6.17395e-155	EC_C1	ENY2
SCARB1	1.19605e-158	0.285296	0.351	0.133	4.0113e-154	EC_C1	SCARB1
MT-ND4L	1.67411e-158	0.469541	0.91	0.653	5.61462e-154	EC_C1	MT-ND4L
RPL23A	7.82016e-158	0.365358	0.949	0.775	2.62272e-153	EC_C1	RPL23A
RPGR	1.93197e-157	0.368124	0.369	0.148	6.47944e-153	EC_C1	RPGR
PDLIM5	8.52459e-157	0.272391	0.463	0.206	2.85898e-152	EC_C1	PDLIM5
WLS	9.22777e-156	0.31319	0.261	0.085	3.09481e-151	EC_C1	WLS
SHC1	9.66826e-156	0.285002	0.505	0.236	3.24254e-151	EC_C1	SHC1
ZFYVE21	1.18741e-155	0.290134	0.487	0.226	3.98233e-151	EC_C1	ZFYVE21
ENDOD1	2.33449e-155	0.272562	0.371	0.148	7.82942e-151	EC_C1	ENDOD1
WWP1	8.59979e-155	0.289512	0.378	0.155	2.8842e-150	EC_C1	WWP1
NUFIP2	1.50537e-154	0.374551	0.461	0.212	5.0487e-150	EC_C1	NUFIP2
KLHL3	2.43042e-154	0.273031	0.308	0.111	8.15115e-150	EC_C1	KLHL3
SEMA3F	3.53611e-154	0.278775	0.336	0.126	1.18594e-149	EC_C1	SEMA3F
F2R	4.34924e-154	0.264979	0.278	0.093	1.45865e-149	EC_C1	F2R
RALGAPA2	9.74285e-154	0.278397	0.547	0.261	3.26756e-149	EC_C1	RALGAPA2
PLK2	1.53188e-152	0.380129	0.329	0.127	5.13761e-148	EC_C1	PLK2
RAB11A	2.29132e-152	0.285457	0.661	0.346	7.68465e-148	EC_C1	RAB11A
RAPH1	2.63027e-152	0.304274	0.286	0.1	8.8214e-148	EC_C1	RAPH1
FSTL1	3.83321e-152	0.257582	0.446	0.199	1.28558e-147	EC_C1	FSTL1
PCAT19	1.31625e-151	0.286585	0.557	0.267	4.41444e-147	EC_C1	PCAT19
MT-ND5	1.20306e-150	0.436841	0.951	0.758	4.03483e-146	EC_C1	MT-ND5
IGFBP4	2.80317e-150	0.525231	0.93	0.732	9.40128e-146	EC_C1	IGFBP4
RPS20	4.64987e-150	0.448883	0.823	0.55	1.55947e-145	EC_C1	RPS20
RPL17	2.27602e-149	0.299277	0.688	0.382	7.63331e-145	EC_C1	RPL17
NPM1	3.77186e-149	0.358014	0.835	0.538	1.26501e-144	EC_C1	NPM1
STXBP1	5.26342e-149	0.252964	0.306	0.112	1.76524e-144	EC_C1	STXBP1
FOSB	5.41049e-149	0.547542	0.477	0.233	1.81457e-144	EC_C1	FOSB
MT-CYB	5.72134e-147	0.360688	0.994	0.957	1.91882e-142	EC_C1	MT-CYB
FRMD4B	1.12507e-146	0.273499	0.289	0.103	3.77326e-142	EC_C1	FRMD4B
RAB13	1.94763e-145	0.288003	0.648	0.35	6.53197e-141	EC_C1	RAB13
ARPC1B	6.10448e-145	0.294295	0.716	0.402	2.04732e-140	EC_C1	ARPC1B
DIS3	6.63013e-145	0.289244	0.332	0.131	2.22361e-140	EC_C1	DIS3
FBN1	1.07494e-144	0.310507	0.355	0.146	3.60512e-140	EC_C1	FBN1
HSPA1B	2.39696e-144	0.542465	0.329	0.132	8.03891e-140	EC_C1	HSPA1B
RPL13A	1.52615e-143	0.431311	0.932	0.726	5.11841e-139	EC_C1	RPL13A
POLE4	1.59716e-143	0.255095	0.538	0.265	5.35655e-139	EC_C1	POLE4
CCNI	1.70494e-143	0.321547	0.807	0.506	5.71804e-139	EC_C1	CCNI
PCF11	1.74804e-143	0.266475	0.393	0.169	5.86258e-139	EC_C1	PCF11
RPS27	2.23011e-143	0.277484	0.989	0.957	7.47933e-139	EC_C1	RPS27
RPS21	1.13571e-142	0.374614	0.942	0.781	3.80895e-138	EC_C1	RPS21
SLC41A3	1.55501e-142	0.25953	0.279	0.1	5.2152e-138	EC_C1	SLC41A3
ACTG1	5.59605e-142	0.394794	0.96	0.813	1.8768e-137	EC_C1	ACTG1
HSPH1	4.14662e-140	0.494583	0.324	0.132	1.39069e-135	EC_C1	HSPH1
PRSS23	9.78738e-140	0.345038	0.348	0.145	3.28249e-135	EC_C1	PRSS23
CRIM1	1.48178e-139	0.492199	0.691	0.4	4.96959e-135	EC_C1	CRIM1
HSP90AB1	4.93673e-138	0.44413	0.91	0.697	1.65568e-133	EC_C1	HSP90AB1
NAP1L1	7.65929e-138	0.301971	0.657	0.364	2.56877e-133	EC_C1	NAP1L1
MAP1LC3B	1.13767e-137	0.297261	0.638	0.355	3.81553e-133	EC_C1	MAP1LC3B
YPEL2	6.32178e-137	0.430183	0.287	0.11	2.1202e-132	EC_C1	YPEL2
CXorf361	2.75503e-136	0.280536	0.678	0.364	9.23983e-132	EC_C1	CXorf36
PMP22	8.96721e-136	0.254119	0.463	0.219	3.00742e-131	EC_C1	PMP22
HIF1A	1.11967e-134	0.296194	0.406	0.185	3.75516e-130	EC_C1	HIF1A
RPS4Y1	1.51405e-134	0.363884	0.794	0.513	5.07783e-130	EC_C1	RPS4Y1
SESN3	3.23635e-134	0.369976	0.299	0.118	1.08541e-129	EC_C1	SESN3
UBE2D3	9.18301e-133	0.295704	0.662	0.375	3.0798e-128	EC_C1	UBE2D3
SNHG7	1.41178e-132	0.298539	0.762	0.453	4.73484e-128	EC_C1	SNHG7
CCNL1	1.0071e-131	0.33027	0.648	0.363	3.3776e-127	EC_C1	CCNL1
RPS15	1.78608e-131	0.294589	0.978	0.909	5.99015e-127	EC_C1	RPS15
RCAN1	2.85083e-131	0.891392	0.257	0.099	9.56111e-127	EC_C1	RCAN1
MT-CO3	2.43997e-130	0.308523	0.993	0.958	8.18318e-126	EC_C1	MT-CO3
LMNA	7.74886e-130	0.406718	0.775	0.504	2.59881e-125	EC_C1	LMNA
PDLIM1	8.08554e-130	0.340724	0.741	0.457	2.71173e-125	EC_C1	PDLIM1
RPS17	3.77772e-129	0.256528	0.598	0.325	1.26697e-124	EC_C1	RPS17
ADAMTS9	3.91836e-129	0.614454	0.445	0.23	1.31414e-124	EC_C1	ADAMTS9
DNAJB1	4.15118e-129	0.535505	0.384	0.177	1.39222e-124	EC_C1	DNAJB1
HYAL2	3.73273e-126	0.478225	0.795	0.507	1.25188e-121	EC_C1	HYAL2
EIF4A1	4.22118e-126	0.250061	0.566	0.301	1.4157e-121	EC_C1	EIF4A1
TMOD3	5.14921e-126	0.268919	0.679	0.383	1.72694e-121	EC_C1	TMOD3
ITM2B	6.5925e-122	0.35573	0.973	0.856	2.21099e-117	EC_C1	ITM2B
FOXP1	1.0216e-121	0.29263	0.636	0.358	3.42623e-117	EC_C1	FOXP1
HMGN3	4.76102e-121	0.255659	0.631	0.346	1.59675e-116	EC_C1	HMGN3
DDX3Y	1.04628e-120	0.250464	0.41	0.195	3.509e-116	EC_C1	DDX3Y
OSMR	1.33194e-120	0.259289	0.298	0.122	4.46707e-116	EC_C1	OSMR
PER3	1.83658e-120	0.263592	0.309	0.128	6.15953e-116	EC_C1	PER3
INTS6	2.47388e-120	0.342365	0.34	0.149	8.2969e-116	EC_C1	INTS6
PTPRB1	3.41724e-120	0.278309	0.787	0.469	1.14607e-115	EC_C1	PTPRB
EEF2	5.56386e-119	0.315745	0.828	0.549	1.86601e-114	EC_C1	EEF2
FKBP1A	5.82218e-119	0.351753	0.884	0.632	1.95264e-114	EC_C1	FKBP1A
MARCKSL1	1.05625e-118	0.287579	0.662	0.369	3.54245e-114	EC_C1	MARCKSL1
ST13	1.33137e-118	0.273245	0.695	0.41	4.46515e-114	EC_C1	ST13
IER2	3.8537e-117	0.324116	0.703	0.424	1.29245e-112	EC_C1	IER2
MT-ATP8	1.11923e-116	0.280473	0.542	0.291	3.75366e-112	EC_C1	MT-ATP8
WWTR1	2.12004e-116	0.27792	0.463	0.233	7.1102e-112	EC_C1	WWTR1
RPLP2	2.2198e-114	0.272328	0.963	0.842	7.44477e-110	EC_C1	RPLP2
VPS13A	1.48375e-112	0.261196	0.31	0.135	4.97619e-108	EC_C1	VPS13A
RPL29	1.24061e-111	0.335237	0.965	0.864	4.16076e-107	EC_C1	RPL29
RPSA	2.2781e-111	0.312198	0.884	0.655	7.64028e-107	EC_C1	RPSA
RPS11	3.20372e-111	0.332763	0.934	0.764	1.07446e-106	EC_C1	RPS11
PCBP2	2.39303e-110	0.273449	0.736	0.454	8.02573e-106	EC_C1	PCBP2
EIF1	9.78351e-110	0.34772	0.965	0.867	3.28119e-105	EC_C1	EIF1
RPS28	5.99736e-109	0.251002	0.993	0.967	2.01139e-104	EC_C1	RPS28
NNMT	8.65275e-109	0.395341	0.746	0.466	2.90196e-104	EC_C1	NNMT
BTF3	7.86403e-108	0.326796	0.889	0.655	2.63744e-103	EC_C1	BTF3
NEAT1	1.34805e-105	0.452143	0.936	0.786	4.5211e-101	EC_C1	NEAT1
H3F3B	9.97077e-105	0.369092	0.956	0.826	3.344e-100	EC_C1	H3F3B
COL15A11	5.06425e-103	0.301462	0.66	0.383	1.69845e-98	EC_C1	COL15A1
TGM2	2.00743e-93	0.781092	0.469	0.287	6.73252e-89	EC_C1	TGM2
SKIL	2.017e-90	0.31895	0.343	0.172	6.76461e-86	EC_C1	SKIL
GJA1	5.81237e-88	0.303284	0.434	0.237	1.94935e-83	EC_C1	GJA1
SPRY1	3.72216e-86	0.631623	0.636	0.423	1.24834e-81	EC_C1	SPRY1
CEMIP2	1.02957e-82	0.322721	0.288	0.14	3.45296e-78	EC_C1	CEMIP2
JUND	1.16078e-74	0.256776	0.761	0.542	3.89303e-70	EC_C1	JUND
KLF2	1.94925e-73	0.261119	0.907	0.705	6.5374e-69	EC_C1	KLF2
HSPA1A	9.22076e-65	0.532635	0.521	0.329	3.09246e-60	EC_C1	HSPA1A
SOX181	4.11069e-63	0.255357	0.779	0.528	1.37864e-58	EC_C1	SOX18
ID11	5.14032e-60	0.297105	0.836	0.622	1.72396e-55	EC_C1	ID1
HES1	2.32403e-52	0.251273	0.507	0.33	7.79432e-48	EC_C1	HES1
NFKBIA	1.21608e-29	0.273046	0.845	0.662	4.07848e-25	EC_C1	NFKBIA
S100A4	1.23318e-222	2.22085	0.579	0.168	4.13582e-218	EC_C2	S100A4
CXCR4	4.39509e-177	1.99105	0.34	0.067	1.47403e-172	EC_C2	CXCR4
TYROBP	3.51549e-163	1.9541	0.322	0.065	1.17902e-158	EC_C2	TYROBP
CCL5	3.09473e-146	1.98437	0.254	0.044	1.03791e-141	EC_C2	CCL5
LYZ	3.48381e-140	2.20653	0.291	0.061	1.1684e-135	EC_C2	LYZ
S100A8	1.81605e-136	3.50201	0.384	0.112	6.09065e-132	EC_C2	S100A8
FTL	3.57589e-131	1.83783	0.961	0.938	1.19928e-126	EC_C2	FTL
CCL4	1.59424e-119	2.97954	0.42	0.145	5.34675e-115	EC_C2	CCL4
CFD	5.13162e-117	2.50221	0.704	0.451	1.72104e-112	EC_C2	CFD
S100A9	2.3749e-116	3.13404	0.458	0.183	7.96493e-112	EC_C2	S100A9
FTH1	8.48667e-112	1.27026	0.965	0.945	2.84626e-107	EC_C2	FTH1
DCN	1.93171e-88	2.40483	0.493	0.249	6.47856e-84	EC_C2	DCN
PTGDS	7.45521e-77	2.13207	0.444	0.217	2.50033e-72	EC_C2	PTGDS
MGP	2.58337e-41	1.38992	0.649	0.552	8.66409e-37	EC_C2	MGP
C3	9.55383e-40	1.01543	0.256	0.112	3.20416e-35	EC_C2	C3
CYBA	1.81028e-34	1.26916	0.477	0.358	6.07132e-30	EC_C2	CYBA
APOE	3.25267e-32	0.924288	0.342	0.193	1.09088e-27	EC_C2	APOE
ACTB	5.85994e-24	0.601645	0.851	0.893	1.96531e-19	EC_C2	ACTB
RPL411	5.12629e-21	0.397483	0.967	0.972	1.71926e-16	EC_C2	RPL41
TSC22D3	6.43219e-19	1.20801	0.497	0.456	2.15723e-14	EC_C2	TSC22D3
LAPTM5	4.12107e-17	0.808512	0.296	0.192	1.38212e-12	EC_C2	LAPTM5
S100A11	4.98467e-16	0.916571	0.662	0.698	1.67176e-11	EC_C2	S100A11
SRGN	6.14486e-16	0.894055	0.607	0.601	2.06086e-11	EC_C2	SRGN
SH3BGRL3	2.15503e-15	1.03834	0.541	0.558	7.22753e-11	EC_C2	SH3BGRL3
IGKC	1.23112e-14	2.2964	0.387	0.317	4.12892e-10	EC_C2	IGKC
RPS211	4.29285e-14	0.511928	0.773	0.825	1.43974e-09	EC_C2	RPS21
CTSS	4.0046e-13	1.12612	0.266	0.193	1.34306e-08	EC_C2	CTSS
RPL391	4.92615e-13	0.377002	0.866	0.918	1.65213e-08	EC_C2	RPL39
DUSP1	3.45349e-12	0.672806	0.571	0.555	1.15823e-07	EC_C2	DUSP1
CST31	1.90742e-11	0.632831	0.707	0.77	6.3971e-07	EC_C2	CST3
RPL281	5.18451e-11	0.335371	0.896	0.94	1.73878e-06	EC_C2	RPL28
SAT1	1.30057e-10	0.870562	0.515	0.49	4.36185e-06	EC_C2	SAT1
IL321	4.20289e-10	0.676527	0.393	0.327	1.40956e-05	EC_C2	IL32
APOD1	5.61304e-10	0.985293	0.36	0.302	1.8825e-05	EC_C2	APOD
RPS121	5.89509e-10	0.308402	0.937	0.954	1.9771e-05	EC_C2	RPS12
JUND1	2.91666e-09	0.604449	0.592	0.599	9.78189e-05	EC_C2	JUND
S100A6	1.12884e-08	0.303515	0.81	0.804	0.00037859	EC_C2	S100A6
VDAC1	2.91804e-08	0.255553	0.144	0.25	0.000978651	EC_C2	VDAC1
RPL191	3.20298e-08	0.44785	0.887	0.925	0.00107421	EC_C2	RPL19
RPS271	4.52829e-08	0.354462	0.949	0.966	0.0015187	EC_C2	RPS27
OAZ1	4.64969e-08	0.667243	0.573	0.662	0.00155941	EC_C2	OAZ1
RNH1	1.35431e-07	0.270291	0.268	0.426	0.00454209	EC_C2	RNH1
ENO1	2.10854e-07	0.250926	0.263	0.408	0.00707162	EC_C2	ENO1
LPL1	2.82372e-07	0.473631	0.277	0.208	0.00947018	EC_C2	LPL
C71	2.87786e-07	1.05722	0.259	0.213	0.00965178	EC_C2	C7
NOP10	2.91639e-07	0.279997	0.281	0.434	0.00978098	EC_C2	NOP10
COX5A	3.54084e-07	0.262755	0.175	0.283	0.0118753	EC_C2	COX5A
GSTP1	2.31188e-06	0.263181	0.427	0.621	0.0775359	EC_C2	GSTP1
RPS10	2.41766e-06	0.473236	0.678	0.77	0.0810836	EC_C2	RPS10
SERP1	3.38546e-06	0.36105	0.255	0.386	0.113541	EC_C2	SERP1
SF3B5	9.89033e-06	0.312099	0.192	0.291	0.331702	EC_C2	SF3B5
ARPC5	1.10899e-05	0.258772	0.297	0.442	0.371932	EC_C2	ARPC5
RPLP11	1.23539e-05	0.258412	0.936	0.954	0.414325	EC_C2	RPLP1
SEC61G	1.42051e-05	0.306559	0.287	0.426	0.476412	EC_C2	SEC61G
CD164	1.7098e-05	0.250379	0.183	0.277	0.573433	EC_C2	CD164
SSU72	3.42357e-05	0.261281	0.201	0.297	1	EC_C2	SSU72
ANP32A	4.91141e-05	0.308136	0.202	0.3	1	EC_C2	ANP32A
SSR4	6.41478e-05	0.293685	0.359	0.516	1	EC_C2	SSR4
COL6A2	9.4455e-05	0.746078	0.264	0.226	1	EC_C2	COL6A2
SSR2	0.000113717	0.305813	0.291	0.418	1	EC_C2	SSR2
BTNL91	0.000149486	0.377926	0.516	0.479	1	EC_C2	BTNL9
BTG11	0.000208754	0.412739	0.615	0.728	1	EC_C2	BTG1
RPL14	0.000387224	0.344195	0.766	0.852	1	EC_C2	RPL14
EIF11	0.000429369	0.250139	0.842	0.895	1	EC_C2	EIF1
YPEL3	0.000887234	0.303421	0.263	0.358	1	EC_C2	YPEL3
ARHGDIA	0.0008883	0.278035	0.274	0.375	1	EC_C2	ARHGDIA
CALM3	0.000924959	0.356386	0.224	0.313	1	EC_C2	CALM3
RPS31	0.00214783	0.255753	0.83	0.896	1	EC_C2	RPS3
TMEM258	0.00283307	0.260698	0.344	0.469	1	EC_C2	TMEM258
CD47	0.00408679	0.280567	0.21	0.282	1	EC_C2	CD47
APRT	0.00419017	0.399126	0.245	0.337	1	EC_C2	APRT
SARAF	0.00455952	0.37766	0.324	0.441	1	EC_C2	SARAF
PPP1CB	0.00495082	0.31519	0.242	0.325	1	EC_C2	PPP1CB
TUBA1B	0.00503859	0.260759	0.475	0.633	1	EC_C2	TUBA1B
CTSD	0.00664593	0.329055	0.315	0.424	1	EC_C2	CTSD
PLD3	0.00796206	0.312295	0.188	0.251	1	EC_C2	PLD3
ATP5MG	0.00901799	0.28482	0.412	0.564	1	EC_C2	ATP5MG
CCL21	0	5.70426	0.85	0.058	0	EC_C3	CCL21
TFF3	0	5.16677	0.947	0.043	0	EC_C3	TFF3
MMRN1	0	4.12692	0.885	0.12	0	EC_C3	MMRN1
NTS	0	3.58326	0.421	0.008	0	EC_C3	NTS
TFPI	0	3.41481	0.929	0.282	0	EC_C3	TFPI
NR2F1	0	3.2752	0.815	0.023	0	EC_C3	NR2F1
EFEMP1	0	2.94619	0.727	0.067	0	EC_C3	EFEMP1
PROX1	0	2.80331	0.724	0.013	0	EC_C3	PROX1
COLEC12	0	2.5688	0.706	0.021	0	EC_C3	COLEC12
AKAP12	0	2.56839	0.779	0.191	0	EC_C3	AKAP12
MRC1	0	2.32608	0.674	0.021	0	EC_C3	MRC1
LYVE1	0	2.30169	0.447	0.024	0	EC_C3	LYVE1
TSPAN5	0	2.25418	0.65	0.026	0	EC_C3	TSPAN5
PKHD1L1	0	2.22763	0.572	0.017	0	EC_C3	PKHD1L1
CD9	0	2.21816	0.819	0.338	0	EC_C3	CD9
NRP2	0	2.10209	0.78	0.309	0	EC_C3	NRP2
ABI3BP	0	2.08722	0.631	0.056	0	EC_C3	ABI3BP
PTX3	0	2.0735	0.445	0.007	0	EC_C3	PTX3
PTPRE	0	2.06129	0.719	0.123	0	EC_C3	PTPRE
TBX1	0	1.99554	0.601	0.009	0	EC_C3	TBX1
SRGAP3	0	1.93353	0.481	0.005	0	EC_C3	SRGAP3
ARL4A1	0	1.90945	0.799	0.323	0	EC_C3	ARL4A
PDPN	0	1.90394	0.52	0.011	0	EC_C3	PDPN
MAF	0	1.88063	0.523	0.058	0	EC_C3	MAF
SEMA3D	0	1.85991	0.516	0.013	0	EC_C3	SEMA3D
DSP	0	1.83319	0.535	0.047	0	EC_C3	DSP
LAPTM51	0	1.82871	0.695	0.149	0	EC_C3	LAPTM5
MARCKS	0	1.79992	0.86	0.454	0	EC_C3	MARCKS
RAB11FIP1	0	1.75409	0.588	0.065	0	EC_C3	RAB11FIP1
RELN	0	1.74791	0.458	0.003	0	EC_C3	RELN
PPFIBP11	0	1.73739	0.853	0.426	0	EC_C3	PPFIBP1
STMN1	0	1.72623	0.669	0.228	0	EC_C3	STMN1
MPP7	0	1.71896	0.511	0.013	0	EC_C3	MPP7
STAB2	0	1.68455	0.432	0.003	0	EC_C3	STAB2
MFAP4	0	1.62141	0.391	0.053	0	EC_C3	MFAP4
FLRT2	0	1.51373	0.463	0.088	0	EC_C3	FLRT2
PGM51	0	1.45374	0.627	0.189	0	EC_C3	PGM5
SEMA3A	0	1.42626	0.394	0.007	0	EC_C3	SEMA3A
CHRDL1	0	1.41182	0.435	0.02	0	EC_C3	CHRDL1
ANXA2	0	1.40653	0.9	0.695	0	EC_C3	ANXA2
FAM189A2	0	1.40218	0.475	0.053	0	EC_C3	FAM189A2
IGF1	0	1.38414	0.323	0.02	0	EC_C3	IGF1
ATP5F1E	0	1.35445	0.951	0.838	0	EC_C3	ATP5F1E
PARD6G	0	1.33882	0.43	0.009	0	EC_C3	PARD6G
DKK3	0	1.33281	0.403	0.059	0	EC_C3	DKK3
GPM6A	0	1.33115	0.447	0.031	0	EC_C3	GPM6A
DPP4	0	1.326	0.439	0.041	0	EC_C3	DPP4
ART4	0	1.28372	0.383	0.014	0	EC_C3	ART4
SLC38A1	0	1.27551	0.451	0.067	0	EC_C3	SLC38A1
STON2	0	1.24723	0.387	0.007	0	EC_C3	STON2
FAM107B	0	1.23696	0.466	0.079	0	EC_C3	FAM107B
HS3ST1	0	1.23117	0.337	0.03	0	EC_C3	HS3ST1
HOMER3	0	1.22385	0.445	0.093	0	EC_C3	HOMER3
RARRES2	0	1.20714	0.554	0.104	0	EC_C3	RARRES2
GJC2	0	1.19716	0.345	0.043	0	EC_C3	GJC2
SFRP1	0	1.17874	0.31	0.017	0	EC_C3	SFRP1
OAF	0	1.12634	0.419	0.077	0	EC_C3	OAF
KLHL4	0	1.11909	0.341	0.015	0	EC_C3	KLHL4
KBTBD11	0	1.11773	0.349	0.02	0	EC_C3	KBTBD11
TNFRSF11A	0	1.11273	0.342	0.014	0	EC_C3	TNFRSF11A
SCN3A	0	1.09418	0.261	0.013	0	EC_C3	SCN3A
DOCK5	0	1.09382	0.332	0.015	0	EC_C3	DOCK5
PIEZO2	0	1.0785	0.278	0.004	0	EC_C3	PIEZO2
C4orf48	0	1.05995	0.422	0.069	0	EC_C3	C4orf48
SLC24A1	0	1.03116	0.301	0.031	0	EC_C3	SLC24A1
SCN3B	0	1.00729	0.331	0.038	0	EC_C3	SCN3B
PLIN5	0	1.007	0.284	0.015	0	EC_C3	PLIN5
NR2F1-AS1	0	0.96239	0.306	0.012	0	EC_C3	NR2F1-AS1
ALDH1A1	0	0.957616	0.341	0.041	0	EC_C3	ALDH1A1
REEP1	0	0.929333	0.305	0.019	0	EC_C3	REEP1
AC245595.1	0	0.922604	0.323	0.042	0	EC_C3	AC245595.1
MFAP2	0	0.916006	0.301	0.013	0	EC_C3	MFAP2
DMTN	0	0.886473	0.324	0.04	0	EC_C3	DMTN
BHMT2	0	0.878963	0.26	0.005	0	EC_C3	BHMT2
SNCA	0	0.855241	0.284	0.025	0	EC_C3	SNCA
TC2N	0	0.834978	0.276	0.03	0	EC_C3	TC2N
PRKAA2	0	0.825396	0.252	0.014	0	EC_C3	PRKAA2
FOXC2	0	0.824184	0.252	0.019	0	EC_C3	FOXC2
HOXD9	0	0.803406	0.262	0.009	0	EC_C3	HOXD9
VAV3	0	0.791893	0.299	0.037	0	EC_C3	VAV3
SLC22A23	0	0.749707	0.267	0.028	0	EC_C3	SLC22A23
NT5E	5.76902e-302	1.02305	0.366	0.063	1.93482e-297	EC_C3	NT5E
IGFBP7	2.39248e-300	1.16618	0.977	0.836	8.0239e-296	EC_C3	IGFBP7
NUDT4	6.33348e-297	1.61685	0.551	0.159	2.12412e-292	EC_C3	NUDT4
LMO2	1.78445e-294	1.56084	0.733	0.323	5.98469e-290	EC_C3	LMO2
FRMD6	5.75891e-291	0.88658	0.31	0.045	1.93142e-286	EC_C3	FRMD6
RBP1	8.08366e-285	1.13724	0.468	0.107	2.7111e-280	EC_C3	RBP1
CCND1	8.02415e-284	1.55018	0.578	0.175	2.69114e-279	EC_C3	CCND1
FLT4	1.05212e-274	1.17609	0.518	0.137	3.52861e-270	EC_C3	FLT4
PLSCR4	9.7793e-272	1.49863	0.673	0.273	3.27978e-267	EC_C3	PLSCR4
LAYN	1.07859e-271	0.90448	0.362	0.066	3.61738e-267	EC_C3	LAYN
TMOD1	9.4233e-270	0.800182	0.277	0.038	3.16039e-265	EC_C3	TMOD1
BMP2K	2.60271e-262	0.918956	0.353	0.067	8.72897e-258	EC_C3	BMP2K
S100A10	1.96647e-259	1.19944	0.949	0.782	6.59516e-255	EC_C3	S100A10
FGL2	1.01288e-257	1.306	0.486	0.13	3.39701e-253	EC_C3	FGL2
TTN	5.43517e-256	1.18442	0.258	0.034	1.82285e-251	EC_C3	TTN
LYN	6.9313e-254	0.879005	0.376	0.077	2.32462e-249	EC_C3	LYN
FLNC	5.88495e-253	0.809093	0.298	0.047	1.9737e-248	EC_C3	FLNC
SMYD2	2.48191e-252	0.665148	0.253	0.033	8.32382e-248	EC_C3	SMYD2
PRSS231	1.68228e-249	1.55959	0.528	0.166	5.64202e-245	EC_C3	PRSS23
ZDHHC14	4.08873e-243	0.861933	0.345	0.067	1.37128e-238	EC_C3	ZDHHC14
MAP1B	1.09936e-242	1.12	0.49	0.132	3.68702e-238	EC_C3	MAP1B
NR2F21	6.01501e-238	1.16875	0.761	0.342	2.01731e-233	EC_C3	NR2F2
UNC5B	3.93304e-229	0.823371	0.313	0.057	1.31906e-224	EC_C3	UNC5B
LIMS11	9.91573e-228	1.3854	0.721	0.365	3.32554e-223	EC_C3	LIMS1
UGP2	1.67876e-227	1.39337	0.588	0.228	5.63024e-223	EC_C3	UGP2
ECSCR	9.40401e-227	1.26111	0.793	0.469	3.15392e-222	EC_C3	ECSCR
TIMP1	9.66238e-225	0.800847	0.789	0.404	3.24057e-220	EC_C3	TIMP1
MDFIC	9.90591e-220	1.15923	0.564	0.203	3.32224e-215	EC_C3	MDFIC
VIM	4.52479e-216	0.897373	0.988	0.952	1.51753e-211	EC_C3	VIM
EDNRB	1.09759e-204	0.931443	0.447	0.125	3.6811e-200	EC_C3	EDNRB
PPP1R2	1.17867e-203	1.16653	0.611	0.26	3.95304e-199	EC_C3	PPP1R2
ARID5B	8.31648e-203	1.19055	0.586	0.226	2.78918e-198	EC_C3	ARID5B
POLR2L	2.64013e-201	1.17051	0.836	0.587	8.85448e-197	EC_C3	POLR2L
PDE4B	1.04769e-198	0.846202	0.302	0.061	3.51376e-194	EC_C3	PDE4B
PROCR	1.6812e-196	1.05653	0.436	0.131	5.63841e-192	EC_C3	PROCR
RASSF91	1.63124e-192	0.881824	0.376	0.099	5.47086e-188	EC_C3	RASSF9
ADD3	1.65613e-192	1.10285	0.551	0.205	5.55432e-188	EC_C3	ADD3
CCDC80	4.96594e-190	0.721843	0.464	0.139	1.66548e-185	EC_C3	CCDC80
PDLIM4	4.29589e-187	0.686369	0.276	0.055	1.44075e-182	EC_C3	PDLIM4
LAMA4	2.91648e-186	1.00131	0.655	0.283	9.78129e-182	EC_C3	LAMA4
LOX	2.63562e-176	0.944983	0.289	0.063	8.83934e-172	EC_C3	LOX
ZNF5211	2.03348e-173	0.908899	0.384	0.113	6.81987e-169	EC_C3	ZNF521
SMAD1	6.5407e-172	1.00447	0.543	0.212	2.19362e-167	EC_C3	SMAD1
SHC11	8.78781e-171	1.0945	0.607	0.276	2.94726e-166	EC_C3	SHC1
SLC38A2	8.30247e-170	1.12269	0.662	0.319	2.78448e-165	EC_C3	SLC38A2
SYNM	7.18121e-169	0.836698	0.286	0.063	2.40843e-164	EC_C3	SYNM
GNAS	3.21662e-167	0.941412	0.928	0.839	1.07879e-162	EC_C3	GNAS
CNN31	6.99507e-166	1.00354	0.716	0.381	2.34601e-161	EC_C3	CNN3
CAVIN21	1.21708e-164	1.01813	0.877	0.644	4.08184e-160	EC_C3	CAVIN2
FRMD4B1	1.30287e-161	0.856937	0.399	0.127	4.36957e-157	EC_C3	FRMD4B
FXYD6	9.61537e-158	0.827428	0.522	0.194	3.2248e-153	EC_C3	FXYD6
MAN1A1	3.69947e-157	1.05208	0.527	0.226	1.24073e-152	EC_C3	MAN1A1
VPS35L	1.77606e-156	0.764162	0.338	0.094	5.95654e-152	EC_C3	VPS35L
TIMP2	5.24388e-156	1.00245	0.721	0.407	1.75869e-151	EC_C3	TIMP2
ITGA9	3.34689e-155	0.819584	0.308	0.08	1.12248e-150	EC_C3	ITGA9
REXO2	1.6431e-154	0.980498	0.547	0.243	5.51063e-150	EC_C3	REXO2
MAFB	2.47198e-154	0.910178	0.294	0.073	8.29053e-150	EC_C3	MAFB
CLU1	2.48866e-154	1.00908	0.779	0.399	8.34648e-150	EC_C3	CLU
DNASE1L3	1.32851e-153	1.80725	0.359	0.111	4.45557e-149	EC_C3	DNASE1L3
CTSZ	1.06151e-152	1.14397	0.637	0.338	3.56008e-148	EC_C3	CTSZ
SGCE	1.80215e-151	0.640337	0.294	0.072	6.04405e-147	EC_C3	SGCE
GNG12	3.27426e-151	0.917414	0.478	0.188	1.09812e-146	EC_C3	GNG12
NUPR1	1.04462e-149	0.981818	0.698	0.382	3.50344e-145	EC_C3	NUPR1
HOXD8	1.57242e-145	0.653848	0.278	0.069	5.27358e-141	EC_C3	HOXD8
ENOSF1	2.72312e-145	0.727085	0.317	0.088	9.1328e-141	EC_C3	ENOSF1
APP	1.03001e-143	1.03931	0.864	0.66	3.45443e-139	EC_C3	APP
CTSL	3.16265e-142	0.989765	0.542	0.241	1.06069e-137	EC_C3	CTSL
BCAR1	4.67574e-141	0.826887	0.453	0.173	1.56815e-136	EC_C3	BCAR1
KRT18	6.42695e-141	0.494295	0.26	0.06	2.15547e-136	EC_C3	KRT18
PEPD	2.4597e-137	0.864011	0.449	0.175	8.24933e-133	EC_C3	PEPD
GYPC1	4.94093e-137	0.953859	0.712	0.398	1.65709e-132	EC_C3	GYPC
SOX4	7.25194e-137	1.24377	0.574	0.279	2.43216e-132	EC_C3	SOX4
TNXB	6.131e-131	1.08702	0.564	0.276	2.05622e-126	EC_C3	TNXB
MIR99AHG	2.12855e-130	0.682445	0.286	0.079	7.13872e-126	EC_C3	MIR99AHG
MYL6B	1.10199e-128	0.680141	0.383	0.136	3.69584e-124	EC_C3	MYL6B
SNCAIP	1.84394e-126	0.773791	0.263	0.071	6.18422e-122	EC_C3	SNCAIP
FMOD	4.87187e-126	0.674882	0.263	0.068	1.63393e-121	EC_C3	FMOD
ANGPT2	1.32518e-125	1.74656	0.425	0.171	4.4444e-121	EC_C3	ANGPT2
GALNT1	2.56338e-122	0.86068	0.47	0.202	8.59707e-118	EC_C3	GALNT1
CALD1	7.49261e-120	0.485304	0.825	0.551	2.51287e-115	EC_C3	CALD1
MDK	1.27179e-119	1.22081	0.544	0.28	4.26535e-115	EC_C3	MDK
HSPB1	1.46806e-118	0.792598	0.87	0.692	4.92357e-114	EC_C3	HSPB1
SNCG1	5.53381e-118	1.21812	0.692	0.472	1.85593e-113	EC_C3	SNCG
NXN	4.34647e-117	0.746205	0.38	0.144	1.45772e-112	EC_C3	NXN
CD471	4.99888e-115	0.789523	0.528	0.254	1.67653e-110	EC_C3	CD47
ITSN1	6.48512e-115	0.623697	0.271	0.079	2.17498e-110	EC_C3	ITSN1
MAP3K1	5.31988e-113	0.587918	0.311	0.099	1.78418e-108	EC_C3	MAP3K1
WFS1	4.50003e-112	0.751151	0.418	0.164	1.50922e-107	EC_C3	WFS1
HHEX	4.12762e-109	0.650234	0.315	0.105	1.38432e-104	EC_C3	HHEX
TMEM123	6.58051e-108	0.806164	0.597	0.325	2.20697e-103	EC_C3	TMEM123
CHST15	8.05329e-108	0.6077	0.304	0.099	2.70091e-103	EC_C3	CHST15
TGFBR2	3.73276e-107	0.773198	0.855	0.676	1.25189e-102	EC_C3	TGFBR2
ELK3	1.54917e-106	0.973966	0.722	0.48	5.19561e-102	EC_C3	ELK3
PCBD1	3.50466e-106	0.609511	0.33	0.117	1.17539e-101	EC_C3	PCBD1
ALDH3A2	5.94697e-106	0.6503	0.275	0.085	1.99449e-101	EC_C3	ALDH3A2
DDX10	5.29721e-104	0.606958	0.259	0.077	1.77658e-99	EC_C3	DDX10
LY961	3.40379e-103	0.686861	0.376	0.15	1.14156e-98	EC_C3	LY96
RHOJ	4.53014e-103	0.786063	0.443	0.199	1.51932e-98	EC_C3	RHOJ
STX7	4.06244e-102	0.707111	0.408	0.167	1.36246e-97	EC_C3	STX7
PIEZO1	4.71079e-101	0.738436	0.496	0.236	1.57991e-96	EC_C3	PIEZO1
NTAN1	1.04362e-100	0.747413	0.471	0.223	3.50009e-96	EC_C3	NTAN1
BEX3	2.76933e-100	0.707723	0.584	0.319	9.28779e-96	EC_C3	BEX3
NFAT5	4.67881e-99	0.801784	0.545	0.279	1.56918e-94	EC_C3	NFAT5
LTBP4	7.89382e-98	0.486085	0.461	0.196	2.64743e-93	EC_C3	LTBP4
SELENOP	5.25872e-97	0.724772	0.748	0.508	1.76367e-92	EC_C3	SELENOP
UQCC2	6.38014e-97	0.517801	0.254	0.078	2.13977e-92	EC_C3	UQCC2
FTL1	1.06337e-96	0.331712	0.975	0.936	3.56634e-92	EC_C3	FTL
RASGRP3	1.26361e-95	0.581004	0.375	0.144	4.23788e-91	EC_C3	RASGRP3
ALDH2	1.35645e-95	0.680129	0.422	0.188	4.54926e-91	EC_C3	ALDH2
PALD1	3.00573e-95	0.549119	0.258	0.081	1.00806e-90	EC_C3	PALD1
SKAP2	4.3156e-95	0.579689	0.4	0.163	1.44737e-90	EC_C3	SKAP2
CDC42EP5	5.1424e-94	0.770139	0.511	0.265	1.72466e-89	EC_C3	CDC42EP5
GUSB	2.60057e-92	0.589519	0.383	0.157	8.72181e-88	EC_C3	GUSB
RAB11A1	1.3157e-91	0.722654	0.653	0.405	4.41259e-87	EC_C3	RAB11A
BACE21	2.07265e-91	0.763618	0.533	0.282	6.95125e-87	EC_C3	BACE2
CISD1	1.4454e-89	0.607856	0.353	0.144	4.84759e-85	EC_C3	CISD1
IPO11	2.37027e-88	0.601112	0.347	0.14	7.94943e-84	EC_C3	IPO11
CTDSPL	7.505e-88	0.540081	0.306	0.112	2.51703e-83	EC_C3	CTDSPL
SPHK11	9.93234e-88	0.571709	0.256	0.086	3.33111e-83	EC_C3	SPHK1
ARL6IP1	5.0242e-87	0.815953	0.708	0.495	1.68502e-82	EC_C3	ARL6IP1
BCL7C	6.1614e-87	0.665244	0.483	0.25	2.06641e-82	EC_C3	BCL7C
ZFHX3	1.21971e-86	0.474606	0.258	0.084	4.09068e-82	EC_C3	ZFHX3
PDLIM3	7.2719e-85	0.415368	0.262	0.088	2.43885e-80	EC_C3	PDLIM3
RNF152	3.41748e-84	0.579831	0.26	0.088	1.14615e-79	EC_C3	RNF152
PTPN14	5.74505e-84	0.716065	0.428	0.202	1.92678e-79	EC_C3	PTPN14
CTHRC1	1.20527e-82	0.586567	0.292	0.107	4.04223e-78	EC_C3	CTHRC1
COMT	1.43094e-82	0.7133	0.552	0.314	4.79907e-78	EC_C3	COMT
ACTN11	1.86613e-82	0.676025	0.589	0.33	6.25861e-78	EC_C3	ACTN1
NARF	2.90221e-81	0.575044	0.337	0.14	9.73345e-77	EC_C3	NARF
HEBP1	3.81766e-81	0.658766	0.489	0.257	1.28037e-76	EC_C3	HEBP1
LRPAP1	1.0463e-80	0.658285	0.515	0.278	3.50908e-76	EC_C3	LRPAP1
CMTM3	3.11731e-80	0.480344	0.286	0.104	1.04548e-75	EC_C3	CMTM3
FTH11	1.02048e-79	0.38082	0.972	0.944	3.42248e-75	EC_C3	FTH1
TLE1	1.0544e-79	0.560476	0.33	0.136	3.53626e-75	EC_C3	TLE1
USP31	9.35931e-79	0.606327	0.293	0.112	3.13892e-74	EC_C3	USP31
OST4	1.58468e-78	0.655264	0.775	0.606	5.31468e-74	EC_C3	OST4
TRIOBP	3.44952e-78	0.647887	0.564	0.323	1.1569e-73	EC_C3	TRIOBP
MRPS6	8.60256e-78	0.526704	0.319	0.129	2.88513e-73	EC_C3	MRPS6
CYTOR	1.48915e-76	0.548909	0.308	0.122	4.99431e-72	EC_C3	CYTOR
S100A61	1.10988e-75	0.464838	0.921	0.793	3.72233e-71	EC_C3	S100A6
SNX2	1.81517e-75	0.600061	0.387	0.182	6.08772e-71	EC_C3	SNX2
WWTR11	5.30174e-75	0.738243	0.497	0.273	1.7781e-70	EC_C3	WWTR1
SULF2	1.17544e-74	0.676094	0.535	0.3	3.9422e-70	EC_C3	SULF2
IL6ST1	2.36898e-74	0.662308	0.775	0.547	7.94509e-70	EC_C3	IL6ST
PHLDA1	1.37172e-73	0.480694	0.264	0.097	4.60048e-69	EC_C3	PHLDA1
TMEM205	1.60697e-73	0.534045	0.489	0.262	5.38945e-69	EC_C3	TMEM205
ZMYND8	8.57269e-73	0.562066	0.328	0.138	2.87511e-68	EC_C3	ZMYND8
NRIP1	3.23439e-72	0.598817	0.308	0.129	1.08475e-67	EC_C3	NRIP1
THBD1	7.71187e-71	0.783346	0.486	0.261	2.58641e-66	EC_C3	THBD
STOX2	2.72149e-70	0.45712	0.25	0.092	9.12734e-66	EC_C3	STOX2
TUBA1A	1.2182e-69	1.03772	0.612	0.411	4.0856e-65	EC_C3	TUBA1A
C6orf141	3.05389e-69	0.504922	0.274	0.104	1.02421e-64	EC_C3	C6orf141
ERICH1	6.65639e-69	0.613461	0.47	0.249	2.23242e-64	EC_C3	ERICH1
MARCKSL11	7.48479e-69	0.607655	0.655	0.424	2.51025e-64	EC_C3	MARCKSL1
ZDHHC17	2.80387e-68	0.483514	0.348	0.157	9.40361e-64	EC_C3	ZDHHC17
FAM3C	1.01037e-66	0.63518	0.382	0.189	3.38859e-62	EC_C3	FAM3C
DAD1	1.6113e-66	0.57611	0.756	0.585	5.40398e-62	EC_C3	DAD1
MYH10	1.75076e-66	0.607983	0.424	0.214	5.8717e-62	EC_C3	MYH10
MICAL3	3.50731e-66	0.520201	0.292	0.121	1.17628e-61	EC_C3	MICAL3
REEP3	2.03509e-65	0.537536	0.458	0.241	6.82528e-61	EC_C3	REEP3
TMX4	4.74445e-65	0.563151	0.36	0.172	1.59119e-60	EC_C3	TMX4
NID1	3.3911e-64	0.557181	0.337	0.155	1.13731e-59	EC_C3	NID1
APOD2	8.86792e-64	0.545635	0.507	0.285	2.97412e-59	EC_C3	APOD
SHC2	1.54247e-63	0.457717	0.256	0.099	5.17312e-59	EC_C3	SHC2
CCDC88A	5.28587e-63	0.593642	0.376	0.185	1.77277e-58	EC_C3	CCDC88A
RPL6	5.75579e-63	0.426136	0.921	0.861	1.93038e-58	EC_C3	RPL6
EDN1	1.11466e-62	1.22979	0.323	0.151	3.73835e-58	EC_C3	EDN1
NDUFS7	1.53272e-62	0.539035	0.456	0.246	5.14043e-58	EC_C3	NDUFS7
PPP1R14B	4.73993e-62	0.650803	0.534	0.326	1.58968e-57	EC_C3	PPP1R14B
SFT2D2	6.38152e-62	0.562614	0.327	0.154	2.14024e-57	EC_C3	SFT2D2
PPDPF	2.50654e-61	0.590465	0.614	0.413	8.40645e-57	EC_C3	PPDPF
MSRB3	3.79299e-61	0.564859	0.42	0.222	1.27209e-56	EC_C3	MSRB3
GLS	2.89203e-60	0.602175	0.528	0.319	9.69931e-56	EC_C3	GLS
ATP6V0E1	3.10205e-59	0.515144	0.672	0.473	1.04037e-54	EC_C3	ATP6V0E1
EPB41L21	4.98736e-59	0.428325	0.608	0.361	1.67266e-54	EC_C3	EPB41L2
PHLDB2	1.25338e-58	0.462794	0.35	0.165	4.2036e-54	EC_C3	PHLDB2
CHCHD10	1.85537e-58	0.274247	0.332	0.147	6.22254e-54	EC_C3	CHCHD10
PRKAG2	2.31638e-58	0.496998	0.27	0.117	7.76866e-54	EC_C3	PRKAG2
FDPS1	1.26439e-57	0.505348	0.632	0.411	4.24051e-53	EC_C3	FDPS
ANXA5	3.48057e-57	0.522273	0.731	0.565	1.16731e-52	EC_C3	ANXA5
GADD45B	6.41869e-57	0.607738	0.494	0.279	2.1527e-52	EC_C3	GADD45B
BEX4	6.97122e-57	0.467304	0.324	0.155	2.33801e-52	EC_C3	BEX4
CHST12	8.06286e-57	0.483141	0.329	0.156	2.70412e-52	EC_C3	CHST12
SNTB21	9.90794e-57	0.575727	0.457	0.26	3.32292e-52	EC_C3	SNTB2
PTMS	2.66655e-56	0.553371	0.791	0.628	8.94306e-52	EC_C3	PTMS
STXBP6	3.10251e-56	0.327307	0.268	0.108	1.04052e-51	EC_C3	STXBP6
JUP1	5.04841e-56	0.415019	0.422	0.213	1.69314e-51	EC_C3	JUP
RPS231	1.19057e-55	0.366425	0.962	0.937	3.99293e-51	EC_C3	RPS23
TUBB6	1.24787e-54	0.516885	0.388	0.208	4.18511e-50	EC_C3	TUBB6
RNASEH2C	2.59436e-54	0.454955	0.493	0.292	8.70095e-50	EC_C3	RNASEH2C
TPM4	2.8316e-54	0.60373	0.735	0.559	9.49661e-50	EC_C3	TPM4
MAML2	4.49384e-54	0.460248	0.289	0.131	1.50714e-49	EC_C3	MAML2
PMEPA1	1.49411e-53	0.50134	0.308	0.145	5.01093e-49	EC_C3	PMEPA1
GMFG1	1.98028e-53	0.540619	0.581	0.372	6.64145e-49	EC_C3	GMFG
RAMP21	4.14074e-53	0.55929	0.814	0.675	1.38872e-48	EC_C3	RAMP2
BMX	4.89456e-53	0.471682	0.252	0.107	1.64154e-48	EC_C3	BMX
CD55	8.4302e-53	0.486936	0.408	0.224	2.82732e-48	EC_C3	CD55
TSPO	1.5621e-52	0.53853	0.701	0.515	5.23895e-48	EC_C3	TSPO
SLC25A6	5.89831e-52	0.476025	0.69	0.488	1.97817e-47	EC_C3	SLC25A6
FARP1	1.36819e-51	0.437394	0.274	0.123	4.58862e-47	EC_C3	FARP1
RFC1	1.42017e-51	0.537231	0.437	0.255	4.76297e-47	EC_C3	RFC1
GRN	2.38685e-51	0.51601	0.652	0.458	8.00503e-47	EC_C3	GRN
TXN	1.92543e-50	0.501493	0.691	0.507	6.4575e-46	EC_C3	TXN
SBF2	3.59063e-50	0.488168	0.334	0.167	1.20423e-45	EC_C3	SBF2
DNAJB4	4.07349e-50	0.548833	0.39	0.216	1.36617e-45	EC_C3	DNAJB4
MZT2A	5.5556e-50	0.472563	0.397	0.221	1.86324e-45	EC_C3	MZT2A
OAZ11	7.15434e-50	0.494073	0.777	0.645	2.39942e-45	EC_C3	OAZ1
NDUFA13	7.67564e-50	0.455007	0.617	0.427	2.57426e-45	EC_C3	NDUFA13
CTSD1	1.97412e-49	0.557191	0.597	0.401	6.6208e-45	EC_C3	CTSD
CCDC47	4.81577e-49	0.525244	0.489	0.304	1.61511e-44	EC_C3	CCDC47
COX6A1	1.01096e-48	0.472758	0.697	0.527	3.39055e-44	EC_C3	COX6A1
HSP90AA1	2.74206e-48	0.5458	0.829	0.693	9.19634e-44	EC_C3	HSP90AA1
CDK2AP1	7.40244e-48	0.358362	0.259	0.117	2.48263e-43	EC_C3	CDK2AP1
PPIA	1.15217e-47	0.474605	0.853	0.739	3.86414e-43	EC_C3	PPIA
KALRN	1.82923e-47	0.450011	0.339	0.173	6.13489e-43	EC_C3	KALRN
PARVA	5.95135e-47	0.402837	0.281	0.135	1.99596e-42	EC_C3	PARVA
TTF1	6.15371e-47	0.425357	0.254	0.115	2.06383e-42	EC_C3	TTF1
CCDC25	7.86026e-47	0.459369	0.33	0.172	2.63617e-42	EC_C3	CCDC25
CALU	9.27903e-47	0.52228	0.438	0.264	3.112e-42	EC_C3	CALU
TUBB	1.62065e-46	0.576551	0.641	0.472	5.43534e-42	EC_C3	TUBB
UQCR11	2.6666e-46	0.466282	0.671	0.511	8.94324e-42	EC_C3	UQCR11
AP2A2	4.01214e-46	0.384548	0.391	0.214	1.34559e-41	EC_C3	AP2A2
ATF6	5.7101e-46	0.471663	0.315	0.16	1.91505e-41	EC_C3	ATF6
GNG111	6.24508e-46	0.414801	0.925	0.862	2.09448e-41	EC_C3	GNG11
RPL35A1	1.31001e-45	0.337536	0.946	0.915	4.39351e-41	EC_C3	RPL35A
STARD7	1.54712e-45	0.391673	0.292	0.144	5.18873e-41	EC_C3	STARD7
APEX1	3.68614e-44	0.443348	0.371	0.208	1.23626e-39	EC_C3	APEX1
PERP1	1.7178e-43	0.373085	0.27	0.128	5.76115e-39	EC_C3	PERP
SYPL1	7.814e-43	0.457705	0.599	0.419	2.62066e-38	EC_C3	SYPL1
SSR41	1.24607e-42	0.444871	0.657	0.493	4.17906e-38	EC_C3	SSR4
FAM43A1	1.74666e-42	0.391643	0.451	0.262	5.85796e-38	EC_C3	FAM43A
CDV3	2.08859e-42	0.546637	0.508	0.34	7.00473e-38	EC_C3	CDV3
CD99	2.71883e-42	0.465237	0.752	0.599	9.1184e-38	EC_C3	CD99
PCNX4	4.17572e-42	0.482143	0.292	0.148	1.40045e-37	EC_C3	PCNX4
BLCAP	4.35671e-42	0.434401	0.288	0.147	1.46115e-37	EC_C3	BLCAP
TLK1	5.59423e-42	0.37947	0.287	0.145	1.87619e-37	EC_C3	TLK1
ADAM10	8.56523e-42	0.460742	0.435	0.266	2.87261e-37	EC_C3	ADAM10
UTRN	1.20401e-41	0.54043	0.744	0.583	4.03802e-37	EC_C3	UTRN
MIF	2.34728e-41	0.478754	0.541	0.359	7.87232e-37	EC_C3	MIF
PALM	2.85419e-41	0.428652	0.252	0.12	9.5724e-37	EC_C3	PALM
NFIX	3.50505e-41	0.363886	0.261	0.126	1.17552e-36	EC_C3	NFIX
SAT2	5.3559e-41	0.399951	0.385	0.222	1.79626e-36	EC_C3	SAT2
CBX5	5.61007e-41	0.443717	0.38	0.219	1.88151e-36	EC_C3	CBX5
YBX1	9.16536e-41	0.401762	0.818	0.702	3.07388e-36	EC_C3	YBX1
EPS15	9.3147e-41	0.373812	0.353	0.196	3.12396e-36	EC_C3	EPS15
GOPC	9.50577e-41	0.357933	0.346	0.191	3.18805e-36	EC_C3	GOPC
RPS241	1.07095e-40	0.290115	0.956	0.927	3.59174e-36	EC_C3	RPS24
MCFD2	1.08025e-40	0.462219	0.419	0.254	3.62293e-36	EC_C3	MCFD2
HSP90B1	2.45785e-40	0.514271	0.752	0.626	8.24313e-36	EC_C3	HSP90B1
RPL141	3.77739e-40	0.338917	0.908	0.842	1.26686e-35	EC_C3	RPL14
SMIM10L1	6.41929e-40	0.687089	0.277	0.142	2.1529e-35	EC_C3	SMIM10L1
CYBA1	1.12517e-39	0.315315	0.549	0.346	3.77358e-35	EC_C3	CYBA
BCAP29	1.2919e-39	0.405521	0.566	0.383	4.33277e-35	EC_C3	BCAP29
FOXP11	1.30704e-39	0.487225	0.592	0.414	4.38356e-35	EC_C3	FOXP1
ATXN3	1.40915e-39	0.396905	0.352	0.197	4.72602e-35	EC_C3	ATXN3
NME1	1.51423e-39	0.394537	0.268	0.135	5.07841e-35	EC_C3	NME1
NUCKS1	2.28749e-39	0.486194	0.69	0.532	7.67179e-35	EC_C3	NUCKS1
FUNDC2	2.79701e-39	0.378854	0.399	0.237	9.3806e-35	EC_C3	FUNDC2
SLC41A31	4.98022e-39	0.404688	0.267	0.135	1.67027e-34	EC_C3	SLC41A3
CBX3	4.99147e-39	0.411464	0.539	0.359	1.67404e-34	EC_C3	CBX3
NDUFA1	6.43162e-39	0.384145	0.646	0.486	2.15704e-34	EC_C3	NDUFA1
METRNL1	7.23125e-39	0.476038	0.327	0.179	2.42522e-34	EC_C3	METRNL
PNPLA2	9.35626e-39	0.483665	0.405	0.246	3.1379e-34	EC_C3	PNPLA2
PAK2	1.07508e-38	0.430764	0.575	0.4	3.60559e-34	EC_C3	PAK2
VPS36	2.06191e-38	0.34629	0.44	0.266	6.91523e-34	EC_C3	VPS36
FBN11	2.4023e-38	0.500612	0.333	0.187	8.05682e-34	EC_C3	FBN1
LAPTM4A	2.61619e-38	0.397111	0.727	0.588	8.77417e-34	EC_C3	LAPTM4A
TSTA3	3.54455e-38	0.514039	0.312	0.17	1.18877e-33	EC_C3	TSTA3
SVIL	4.16186e-38	0.420899	0.262	0.13	1.39581e-33	EC_C3	SVIL
HMBOX1	4.50634e-38	0.459013	0.258	0.131	1.51134e-33	EC_C3	HMBOX1
SIRPA	6.41631e-38	0.384438	0.349	0.195	2.1519e-33	EC_C3	SIRPA
RPS122	8.03119e-38	0.275968	0.966	0.952	2.6935e-33	EC_C3	RPS12
RPL392	8.81126e-38	0.313711	0.945	0.912	2.95512e-33	EC_C3	RPL39
RPS281	2.51836e-37	0.280006	0.972	0.974	8.44608e-33	EC_C3	RPS28
DYNLL1	2.59763e-37	0.435369	0.8	0.69	8.71193e-33	EC_C3	DYNLL1
AGTRAP	3.18992e-37	0.343686	0.289	0.151	1.06983e-32	EC_C3	AGTRAP
DAB2	3.19986e-37	0.500767	0.476	0.316	1.07317e-32	EC_C3	DAB2
CLCN3	3.96111e-37	0.35241	0.337	0.189	1.32848e-32	EC_C3	CLCN3
GIMAP8	4.89142e-37	0.403436	0.473	0.299	1.64049e-32	EC_C3	GIMAP8
FAM200B	7.96858e-37	0.370363	0.302	0.165	2.6725e-32	EC_C3	FAM200B
ZNF706	9.56295e-37	0.43765	0.521	0.358	3.20722e-32	EC_C3	ZNF706
CD63	2.19233e-36	0.31475	0.894	0.821	7.35262e-32	EC_C3	CD63
MAP4K5	2.25982e-36	0.429388	0.296	0.16	7.57898e-32	EC_C3	MAP4K5
NDUFB2	2.52598e-36	0.410407	0.625	0.473	8.47163e-32	EC_C3	NDUFB2
SPTAN1	2.63428e-36	0.434962	0.617	0.448	8.83484e-32	EC_C3	SPTAN1
COX6C	2.76308e-36	0.403137	0.748	0.612	9.26681e-32	EC_C3	COX6C
S100A161	5.29487e-36	0.421167	0.641	0.474	1.77579e-31	EC_C3	S100A16
ACAT1	9.26699e-36	0.34934	0.304	0.165	3.10796e-31	EC_C3	ACAT1
RPS4X1	1.11921e-35	0.2773	0.929	0.88	3.7536e-31	EC_C3	RPS4X
HSPH11	2.37883e-35	0.466975	0.306	0.169	7.97811e-31	EC_C3	HSPH1
NDUFAF3	3.64543e-35	0.295799	0.445	0.276	1.2226e-30	EC_C3	NDUFAF3
FSCN11	3.83105e-35	0.349941	0.407	0.242	1.28486e-30	EC_C3	FSCN1
NCL	4.63958e-35	0.449078	0.663	0.506	1.55602e-30	EC_C3	NCL
COX7A2	8.18044e-35	0.389475	0.652	0.493	2.74355e-30	EC_C3	COX7A2
NTPCR	1.00975e-34	0.26949	0.251	0.126	3.38651e-30	EC_C3	NTPCR
EXOC6	1.02941e-34	0.394312	0.317	0.178	3.45243e-30	EC_C3	EXOC6
HMGN1	1.41542e-34	0.423957	0.547	0.385	4.74702e-30	EC_C3	HMGN1
THUMPD1	1.76781e-34	0.389693	0.331	0.191	5.92888e-30	EC_C3	THUMPD1
H3F3A	1.90267e-34	0.328034	0.899	0.839	6.38117e-30	EC_C3	H3F3A
NFIA	2.12715e-34	0.427137	0.638	0.475	7.13404e-30	EC_C3	NFIA
REEP5	3.00972e-34	0.338673	0.54	0.369	1.0094e-29	EC_C3	REEP5
MACF1	3.07796e-34	0.509886	0.677	0.523	1.03229e-29	EC_C3	MACF1
GJA11	3.15823e-34	0.47553	0.43	0.274	1.05921e-29	EC_C3	GJA1
RPS32	5.00122e-34	0.2814	0.936	0.888	1.67731e-29	EC_C3	RPS3
SEMA6A	6.01956e-34	0.408413	0.443	0.28	2.01884e-29	EC_C3	SEMA6A
RPAIN	8.12808e-34	0.359059	0.31	0.173	2.726e-29	EC_C3	RPAIN
PHB	1.62055e-33	0.324527	0.395	0.242	5.43501e-29	EC_C3	PHB
PRDX2	2.2551e-33	0.404399	0.571	0.415	7.56314e-29	EC_C3	PRDX2
CCT5	2.35099e-33	0.400241	0.413	0.261	7.88475e-29	EC_C3	CCT5
TCEAL4	3.15455e-33	0.318401	0.546	0.377	1.05797e-28	EC_C3	TCEAL4
TSPAN4	5.19524e-33	0.355431	0.61	0.444	1.74238e-28	EC_C3	TSPAN4
CNPY2	5.20607e-33	0.412975	0.409	0.26	1.74601e-28	EC_C3	CNPY2
KANK31	6.16818e-33	0.3131	0.62	0.436	2.06869e-28	EC_C3	KANK3
LTC4S1	7.55237e-33	0.482782	0.356	0.215	2.53291e-28	EC_C3	LTC4S
ENSA	8.30758e-33	0.381334	0.456	0.3	2.7862e-28	EC_C3	ENSA
SCARB2	1.16744e-32	0.379272	0.515	0.353	3.91537e-28	EC_C3	SCARB2
CSTB	2.15584e-32	0.355194	0.566	0.412	7.23026e-28	EC_C3	CSTB
APLP2	3.12324e-32	0.426119	0.717	0.575	1.04747e-27	EC_C3	APLP2
MAP1LC3A	4.44674e-32	0.293114	0.37	0.221	1.49135e-27	EC_C3	MAP1LC3A
MRPL52	5.40232e-32	0.302454	0.422	0.27	1.81183e-27	EC_C3	MRPL52
UQCRB	6.00757e-32	0.368999	0.741	0.609	2.01482e-27	EC_C3	UQCRB
RPL321	8.63304e-32	0.25822	0.964	0.952	2.89535e-27	EC_C3	RPL32
HMGN31	9.30742e-32	0.36445	0.564	0.406	3.12152e-27	EC_C3	HMGN3
TMSB10	1.00051e-31	0.30654	0.985	0.978	3.3555e-27	EC_C3	TMSB10
PET100	1.49058e-31	0.313821	0.475	0.314	4.99911e-27	EC_C3	PET100
BORCS7	2.19034e-31	0.33371	0.401	0.254	7.34597e-27	EC_C3	BORCS7
DLGAP4	3.09896e-31	0.323101	0.276	0.151	1.03933e-26	EC_C3	DLGAP4
NDUFA3	4.88996e-31	0.356088	0.526	0.365	1.63999e-26	EC_C3	NDUFA3
CD59	6.07191e-31	0.334926	0.865	0.774	2.0364e-26	EC_C3	CD59
ADI1	9.8218e-31	0.272849	0.316	0.18	3.29403e-26	EC_C3	ADI1
SPCS2	1.43867e-30	0.315938	0.599	0.444	4.825e-26	EC_C3	SPCS2
TMED4	1.49323e-30	0.349819	0.314	0.182	5.008e-26	EC_C3	TMED4
CCSER2	1.65205e-30	0.284354	0.337	0.196	5.54066e-26	EC_C3	CCSER2
MED10	2.71264e-30	0.304143	0.402	0.254	9.09766e-26	EC_C3	MED10
KLF6	2.77599e-30	0.614678	0.673	0.546	9.31011e-26	EC_C3	KLF6
DEGS1	3.22114e-30	0.337366	0.33	0.194	1.0803e-25	EC_C3	DEGS1
CAMKK2	4.17944e-30	0.327844	0.279	0.154	1.4017e-25	EC_C3	CAMKK2
MZT2B	4.40292e-30	0.342889	0.653	0.502	1.47665e-25	EC_C3	MZT2B
NDUFB11	4.82963e-30	0.326294	0.505	0.348	1.61976e-25	EC_C3	NDUFB11
RWDD1	9.26132e-30	0.401119	0.476	0.332	3.10606e-25	EC_C3	RWDD1
GLUL	9.38784e-30	0.294863	0.476	0.317	3.14849e-25	EC_C3	GLUL
MYDGF	9.55345e-30	0.314981	0.48	0.33	3.20404e-25	EC_C3	MYDGF
NACA1	1.0437e-29	0.259607	0.912	0.847	3.50036e-25	EC_C3	NACA
KRTCAP2	1.19569e-29	0.368398	0.572	0.413	4.01011e-25	EC_C3	KRTCAP2
HNRNPA1	1.22587e-29	0.391557	0.758	0.616	4.11132e-25	EC_C3	HNRNPA1
CTGF1	2.40705e-29	0.295432	0.341	0.202	8.07276e-25	EC_C3	CTGF
CYB5R3	4.05615e-29	0.348535	0.648	0.499	1.36035e-24	EC_C3	CYB5R3
RPL371	4.58498e-29	0.266838	0.959	0.932	1.53771e-24	EC_C3	RPL37
ACBD6	4.62321e-29	0.280045	0.254	0.138	1.55053e-24	EC_C3	ACBD6
MLXIP	4.73222e-29	0.36195	0.288	0.167	1.58709e-24	EC_C3	MLXIP
MIGA1	5.71778e-29	0.302333	0.267	0.147	1.91763e-24	EC_C3	MIGA1
ASAP1	9.4696e-29	0.396846	0.473	0.324	3.17592e-24	EC_C3	ASAP1
NORAD	1.01825e-28	0.397618	0.548	0.397	3.415e-24	EC_C3	NORAD
STAU1	1.50941e-28	0.322675	0.393	0.252	5.06226e-24	EC_C3	STAU1
TBCA	1.78081e-28	0.353015	0.542	0.395	5.97247e-24	EC_C3	TBCA
PARK7	2.07421e-28	0.34463	0.645	0.51	6.9565e-24	EC_C3	PARK7
H1FX	2.1391e-28	0.384829	0.484	0.336	7.17413e-24	EC_C3	H1FX
TIMM13	3.44213e-28	0.314577	0.339	0.213	1.15442e-23	EC_C3	TIMM13
ATXN7L3B	4.48657e-28	0.273681	0.323	0.191	1.50471e-23	EC_C3	ATXN7L3B
NDUFB7	4.67385e-28	0.336988	0.581	0.433	1.56752e-23	EC_C3	NDUFB7
CSGALNACT1	9.93727e-28	0.428549	0.344	0.212	3.33276e-23	EC_C3	CSGALNACT1
RPL36A1	1.16722e-27	0.319951	0.728	0.589	3.91463e-23	EC_C3	RPL36A
FAM213A	2.05764e-27	0.322937	0.588	0.436	6.9009e-23	EC_C3	FAM213A
VDAC3	2.61399e-27	0.282003	0.371	0.231	8.76681e-23	EC_C3	VDAC3
GABARAP	2.69774e-27	0.282916	0.313	0.186	9.0477e-23	EC_C3	GABARAP
ST131	2.79685e-27	0.341801	0.615	0.471	9.38008e-23	EC_C3	ST13
COX5A1	3.54144e-27	0.290316	0.405	0.265	1.18773e-22	EC_C3	COX5A
HNRNPAB	3.90297e-27	0.357098	0.426	0.286	1.30898e-22	EC_C3	HNRNPAB
RNMT	5.46574e-27	0.329341	0.304	0.18	1.8331e-22	EC_C3	RNMT
ERP29	5.54376e-27	0.339607	0.488	0.341	1.85927e-22	EC_C3	ERP29
TEAD1	6.21917e-27	0.329244	0.257	0.145	2.08578e-22	EC_C3	TEAD1
ADGRA21	8.62014e-27	0.334494	0.306	0.183	2.89102e-22	EC_C3	ADGRA2
ODF2L	8.72774e-27	0.295232	0.448	0.299	2.92711e-22	EC_C3	ODF2L
CNTNAP3B	9.61205e-27	0.293017	0.369	0.227	3.22369e-22	EC_C3	CNTNAP3B
PRDX1	1.76355e-26	0.371671	0.714	0.593	5.91459e-22	EC_C3	PRDX1
LSM7	1.85178e-26	0.268882	0.449	0.302	6.21051e-22	EC_C3	LSM7
NDUFA2	2.04811e-26	0.307742	0.498	0.353	6.86895e-22	EC_C3	NDUFA2
PTTG1IP	2.48879e-26	0.303277	0.627	0.47	8.34689e-22	EC_C3	PTTG1IP
UQCRQ	2.58399e-26	0.374108	0.552	0.408	8.6662e-22	EC_C3	UQCRQ
FKBP3	3.08203e-26	0.300995	0.3	0.179	1.03365e-21	EC_C3	FKBP3
CEP170	3.10964e-26	0.309944	0.274	0.158	1.04291e-21	EC_C3	CEP170
RALGAPA21	3.99605e-26	0.424788	0.461	0.323	1.3402e-21	EC_C3	RALGAPA2
SH3BGRL31	9.39091e-26	0.282997	0.674	0.546	3.14952e-21	EC_C3	SH3BGRL3
TMBIM1	1.01182e-25	0.267071	0.282	0.165	3.39344e-21	EC_C3	TMBIM1
ATP6V1F	2.26545e-25	0.318966	0.475	0.333	7.59786e-21	EC_C3	ATP6V1F
ATRAID	2.30392e-25	0.255258	0.499	0.356	7.7269e-21	EC_C3	ATRAID
RPN2	2.322e-25	0.302074	0.451	0.308	7.78753e-21	EC_C3	RPN2
QSOX1	2.3635e-25	0.323201	0.303	0.185	7.92672e-21	EC_C3	QSOX1
IER31	2.53687e-25	0.480151	0.261	0.15	8.50817e-21	EC_C3	IER3
SUMO3	2.59489e-25	0.326545	0.376	0.245	8.70273e-21	EC_C3	SUMO3
EBPL1	3.1329e-25	0.27286	0.404	0.267	1.05071e-20	EC_C3	EBPL
PMP221	4.18644e-25	0.326457	0.406	0.27	1.40405e-20	EC_C3	PMP22
SEC11A	5.28148e-25	0.315178	0.641	0.492	1.7713e-20	EC_C3	SEC11A
CAMK2D	6.05902e-25	0.301999	0.251	0.145	2.03208e-20	EC_C3	CAMK2D
ERG	8.52739e-25	0.362358	0.429	0.292	2.85992e-20	EC_C3	ERG
GADD45GIP1	8.53533e-25	0.308708	0.46	0.322	2.86258e-20	EC_C3	GADD45GIP1
CALR	9.34689e-25	0.372338	0.694	0.568	3.13476e-20	EC_C3	CALR
KLHL31	9.40016e-25	0.329771	0.263	0.152	3.15263e-20	EC_C3	KLHL3
POLR2I	9.64249e-25	0.290252	0.396	0.263	3.2339e-20	EC_C3	POLR2I
MGST21	1.02575e-24	0.3089	0.661	0.519	3.44014e-20	EC_C3	MGST2
NPEPPS	1.34069e-24	0.301699	0.312	0.193	4.49641e-20	EC_C3	NPEPPS
COPE	2.49838e-24	0.316564	0.44	0.303	8.37906e-20	EC_C3	COPE
COX6B1	2.56423e-24	0.316699	0.622	0.491	8.5999e-20	EC_C3	COX6B1
ARPC51	2.58634e-24	0.323806	0.562	0.422	8.67407e-20	EC_C3	ARPC5
ATP6AP2	3.67977e-24	0.326203	0.458	0.319	1.23412e-19	EC_C3	ATP6AP2
NHP2	4.55417e-24	0.291054	0.331	0.211	1.52738e-19	EC_C3	NHP2
RTN3	4.59986e-24	0.272153	0.413	0.278	1.5427e-19	EC_C3	RTN3
ABCG1	6.42086e-24	0.340427	0.268	0.161	2.15343e-19	EC_C3	ABCG1
TIMM8B	6.89053e-24	0.276908	0.401	0.268	2.31095e-19	EC_C3	TIMM8B
TECR	7.53821e-24	0.293575	0.33	0.208	2.52816e-19	EC_C3	TECR
CYB5B	7.76711e-24	0.280719	0.276	0.165	2.60493e-19	EC_C3	CYB5B
NDUFC1	8.64444e-24	0.330708	0.585	0.444	2.89917e-19	EC_C3	NDUFC1
GAPDH1	1.1767e-23	0.289936	0.841	0.742	3.94643e-19	EC_C3	GAPDH
DDX1	1.72977e-23	0.250535	0.337	0.213	5.8013e-19	EC_C3	DDX1
TSN	1.82086e-23	0.297344	0.256	0.149	6.1068e-19	EC_C3	TSN
PGLS	1.86349e-23	0.2751	0.395	0.261	6.24978e-19	EC_C3	PGLS
BNIP3	2.37614e-23	0.304459	0.301	0.188	7.9691e-19	EC_C3	BNIP3
SELENON	3.4843e-23	0.282726	0.423	0.285	1.16856e-18	EC_C3	SELENON
COX7C	4.73287e-23	0.313879	0.727	0.624	1.58731e-18	EC_C3	COX7C
DDAH2	5.73922e-23	0.303924	0.464	0.332	1.92482e-18	EC_C3	DDAH2
SF1	6.94256e-23	0.327706	0.571	0.427	2.3284e-18	EC_C3	SF1
HP1BP3	7.22945e-23	0.317218	0.59	0.449	2.42461e-18	EC_C3	HP1BP3
ERH	9.91963e-23	0.291443	0.529	0.393	3.32685e-18	EC_C3	ERH
RPL37A1	1.00724e-22	0.288393	0.929	0.872	3.37808e-18	EC_C3	RPL37A
PAM	1.27848e-22	0.281777	0.315	0.2	4.28778e-18	EC_C3	PAM
SMIM19	1.7327e-22	0.30197	0.26	0.156	5.81114e-18	EC_C3	SMIM19
NDUFA11	2.74057e-22	0.278255	0.552	0.422	9.19132e-18	EC_C3	NDUFA11
COX8A	3.30325e-22	0.297166	0.541	0.411	1.10785e-17	EC_C3	COX8A
FOS1	4.26044e-22	0.806308	0.514	0.395	1.42887e-17	EC_C3	FOS
ATP5MPL	4.2976e-22	0.291309	0.51	0.377	1.44133e-17	EC_C3	ATP5MPL
STAB1	4.30964e-22	0.271521	0.341	0.22	1.44537e-17	EC_C3	STAB1
VDAC2	5.68948e-22	0.274056	0.472	0.339	1.90814e-17	EC_C3	VDAC2
AP2B1	7.33055e-22	0.256256	0.447	0.311	2.45852e-17	EC_C3	AP2B1
PEBP1	7.63685e-22	0.273339	0.593	0.457	2.56125e-17	EC_C3	PEBP1
YWHAE	9.40027e-22	0.2825	0.669	0.547	3.15266e-17	EC_C3	YWHAE
MBTPS1	1.43473e-21	0.276136	0.358	0.235	4.81178e-17	EC_C3	MBTPS1
PHPT1	1.50458e-21	0.251543	0.465	0.334	5.04605e-17	EC_C3	PHPT1
ARL2	1.76616e-21	0.334444	0.566	0.443	5.92334e-17	EC_C3	ARL2
DYNC1H1	1.7898e-21	0.332935	0.585	0.454	6.00263e-17	EC_C3	DYNC1H1
CD151	1.89697e-21	0.300097	0.701	0.58	6.36206e-17	EC_C3	CD151
NPTN	2.07291e-21	0.282811	0.308	0.195	6.95214e-17	EC_C3	NPTN
RBMX	2.30588e-21	0.321139	0.505	0.378	7.73345e-17	EC_C3	RBMX
SEM1	2.51241e-21	0.291055	0.606	0.482	8.42613e-17	EC_C3	SEM1
NPM11	2.61898e-21	0.282736	0.739	0.603	8.78352e-17	EC_C3	NPM1
COPZ1	3.42574e-21	0.255917	0.279	0.171	1.14892e-16	EC_C3	COPZ1
JUN	3.84127e-21	1.0609	0.648	0.549	1.28828e-16	EC_C3	JUN
TMBIM4	4.0715e-21	0.260938	0.64	0.506	1.3655e-16	EC_C3	TMBIM4
SLC27A3	4.43957e-21	0.388288	0.292	0.185	1.48894e-16	EC_C3	SLC27A3
SESN31	5.45043e-21	0.276011	0.257	0.156	1.82796e-16	EC_C3	SESN3
GABARAPL2	6.33646e-21	0.297283	0.65	0.531	2.12512e-16	EC_C3	GABARAPL2
HSPA8	6.63776e-21	0.342938	0.708	0.594	2.22617e-16	EC_C3	HSPA8
SNRPD2	7.40078e-21	0.312569	0.483	0.352	2.48207e-16	EC_C3	SNRPD2
AKAP9	8.48854e-21	0.31748	0.554	0.418	2.84689e-16	EC_C3	AKAP9
SUMF2	1.52833e-20	0.275729	0.274	0.17	5.12571e-16	EC_C3	SUMF2
HRCT1	1.5574e-20	0.35835	0.315	0.204	5.22322e-16	EC_C3	HRCT1
TMEM50A	1.56882e-20	0.328362	0.619	0.508	5.26149e-16	EC_C3	TMEM50A
OPTN	1.89275e-20	0.304541	0.375	0.256	6.3479e-16	EC_C3	OPTN
CYR61	2.63123e-20	0.473389	0.275	0.176	8.82461e-16	EC_C3	CYR61
EEA1	8.91097e-20	0.255736	0.342	0.229	2.98856e-15	EC_C3	EEA1
ATP5MD	9.40616e-20	0.261076	0.596	0.478	3.15464e-15	EC_C3	ATP5MD
TLN1	1.63647e-19	0.273656	0.56	0.432	5.48839e-15	EC_C3	TLN1
CLTA	2.14113e-19	0.273224	0.638	0.512	7.18091e-15	EC_C3	CLTA
MIS18BP1	2.55647e-19	0.25107	0.348	0.233	8.57389e-15	EC_C3	MIS18BP1
ANAPC5	2.55925e-19	0.278124	0.39	0.272	8.58323e-15	EC_C3	ANAPC5
SET	2.78267e-19	0.287835	0.604	0.484	9.33251e-15	EC_C3	SET
SNRPE	3.02383e-19	0.274781	0.419	0.299	1.01413e-14	EC_C3	SNRPE
GUK11	3.23461e-19	0.266557	0.795	0.671	1.08482e-14	EC_C3	GUK1
PDIA3	5.63797e-19	0.257704	0.612	0.483	1.89086e-14	EC_C3	PDIA3
ITGB41	5.94607e-19	0.266201	0.351	0.234	1.99419e-14	EC_C3	ITGB4
BPTF	7.91345e-19	0.325815	0.482	0.357	2.65401e-14	EC_C3	BPTF
AP2M1	1.18857e-18	0.272783	0.537	0.41	3.98623e-14	EC_C3	AP2M1
JUND2	1.33255e-18	0.523832	0.702	0.588	4.46909e-14	EC_C3	JUND
TPST21	3.11622e-18	0.275342	0.291	0.189	1.04512e-13	EC_C3	TPST2
PDCD4	4.32818e-18	0.292186	0.408	0.295	1.45159e-13	EC_C3	PDCD4
PRELID1	5.34845e-18	0.272601	0.485	0.364	1.79376e-13	EC_C3	PRELID1
MORF4L1	6.17067e-18	0.270017	0.697	0.593	2.06952e-13	EC_C3	MORF4L1
SEC61B	6.28296e-18	0.260312	0.609	0.489	2.10718e-13	EC_C3	SEC61B
HTRA1	7.53223e-18	0.298503	0.334	0.23	2.52616e-13	EC_C3	HTRA1
BZW1	8.38367e-18	0.311333	0.518	0.397	2.81172e-13	EC_C3	BZW1
DST1	1.12026e-17	0.32559	0.639	0.517	3.75712e-13	EC_C3	DST
NSD3	1.78496e-17	0.258715	0.426	0.309	5.98641e-13	EC_C3	NSD3
GTF2I	2.1384e-17	0.259598	0.558	0.43	7.17177e-13	EC_C3	GTF2I
SFPQ	2.35957e-17	0.292309	0.588	0.457	7.91354e-13	EC_C3	SFPQ
POLR2F	2.37994e-17	0.264467	0.323	0.219	7.98184e-13	EC_C3	POLR2F
MT-ND51	2.5671e-17	0.322237	0.889	0.8	8.60954e-13	EC_C3	MT-ND5
KDELR1	3.56306e-17	0.258531	0.507	0.388	1.19498e-12	EC_C3	KDELR1
EPC1	3.86105e-17	0.25389	0.348	0.24	1.29492e-12	EC_C3	EPC1
CFAP97	5.73177e-17	0.275438	0.391	0.28	1.92232e-12	EC_C3	CFAP97
PRCP1	1.18504e-16	0.274277	0.48	0.358	3.97438e-12	EC_C3	PRCP
HNRNPA2B1	2.22664e-16	0.302765	0.828	0.744	7.46771e-12	EC_C3	HNRNPA2B1
EPHX1	2.58465e-16	0.251779	0.514	0.402	8.66841e-12	EC_C3	EPHX1
ANKS1A	3.63599e-16	0.26155	0.298	0.2	1.21944e-11	EC_C3	ANKS1A
FAM133B	2.07341e-15	0.318675	0.376	0.275	6.9538e-11	EC_C3	FAM133B
POLR2J3.1	3.62837e-15	0.317383	0.327	0.229	1.21688e-10	EC_C3	POLR2J3.1
HSPA5	2.42821e-14	0.309454	0.507	0.402	8.14373e-10	EC_C3	HSPA5
RPS4Y11	4.26669e-14	0.260857	0.672	0.577	1.43096e-09	EC_C3	RPS4Y1
TRIM44	4.47336e-14	0.270947	0.36	0.265	1.50027e-09	EC_C3	TRIM44
PPP1R15A1	8.39002e-14	0.414777	0.352	0.26	2.81384e-09	EC_C3	PPP1R15A
MT-ATP81	1.14343e-13	0.274004	0.454	0.346	3.83485e-09	EC_C3	MT-ATP8
FUS	1.37439e-13	0.29041	0.642	0.539	4.60942e-09	EC_C3	FUS
RARRES3	3.4875e-13	0.283994	0.253	0.173	1.16964e-08	EC_C3	RARRES3
FOSB1	1.44e-12	0.57587	0.375	0.288	4.82948e-08	EC_C3	FOSB
DNAJB11	1.90609e-12	0.452315	0.302	0.223	6.39265e-08	EC_C3	DNAJB1
BDP1	2.114e-12	0.255037	0.338	0.251	7.08992e-08	EC_C3	BDP1
HNRNPU	2.15515e-12	0.325364	0.645	0.551	7.22795e-08	EC_C3	HNRNPU
EIF5B	8.08653e-12	0.270619	0.442	0.352	2.71206e-07	EC_C3	EIF5B
DDX3X1	1.47762e-10	0.326761	0.558	0.462	4.95563e-06	EC_C3	DDX3X
DUSP11	1.94334e-10	0.348092	0.637	0.548	6.51756e-06	EC_C3	DUSP1
DIP2A	6.44725e-10	0.253564	0.268	0.195	2.16228e-05	EC_C3	DIP2A
MT-ND4L1	2.19172e-09	0.261197	0.808	0.711	7.3506e-05	EC_C3	MT-ND4L
WSB1	9.17011e-09	0.300323	0.666	0.595	0.000307547	EC_C3	WSB1
NEAT11	2.65498e-08	0.437639	0.851	0.823	0.000890428	EC_C3	NEAT1
PPP1R10	4.75405e-08	0.263215	0.319	0.252	0.00159441	EC_C3	PPP1R10
HSPA1A1	4.68426e-06	0.282546	0.439	0.373	0.157101	EC_C3	HSPA1A
IGKC1	0.00195644	0.414287	0.38	0.315	1	EC_C3	IGKC
IGFBP3	0	2.57509	0.683	0.214	0	EC_C4	IGFBP3
CXCL12	0	2.17064	0.751	0.301	0	EC_C4	CXCL12
GJA5	0	1.91635	0.381	0.015	0	EC_C4	GJA5
SEMA3G1	0	1.88351	0.692	0.129	0	EC_C4	SEMA3G
HEY1	0	1.72604	0.539	0.109	0	EC_C4	HEY1
PCSK5	0	1.70527	0.38	0.031	0	EC_C4	PCSK5
SRGN1	0	1.54399	0.891	0.573	0	EC_C4	SRGN
VEGFC	0	1.26195	0.377	0.062	0	EC_C4	VEGFC
ADRA2C	0	1.07421	0.306	0.038	0	EC_C4	ADRA2C
TSPAN2	0	1.02915	0.303	0.032	0	EC_C4	TSPAN2
FBLN5	1.33992e-281	0.972764	0.253	0.029	4.49381e-277	EC_C4	FBLN5
GJA4	2.5653e-262	1.55889	0.516	0.146	8.6035e-258	EC_C4	GJA4
ARL15	2.89359e-254	1.1467	0.358	0.073	9.70451e-250	EC_C4	ARL15
MECOM	4.15958e-210	1.32343	0.548	0.206	1.39504e-205	EC_C4	MECOM
LTBP41	6.38167e-208	1.50071	0.526	0.19	2.14028e-203	EC_C4	LTBP4
LPCAT2	3.68841e-206	1.16827	0.432	0.128	1.23702e-201	EC_C4	LPCAT2
RNF144B	2.18441e-196	1.03498	0.371	0.095	7.32607e-192	EC_C4	RNF144B
PODXL1	2.54933e-185	1.20603	0.708	0.372	8.54993e-181	EC_C4	PODXL
SYNJ2	9.3794e-184	0.869222	0.252	0.047	3.14566e-179	EC_C4	SYNJ2
ATP13A3	1.25103e-182	1.34837	0.339	0.089	4.19572e-178	EC_C4	ATP13A3
CFH	7.42312e-182	1.25287	0.64	0.308	2.48956e-177	EC_C4	CFH
FGF2	3.35884e-178	0.947062	0.304	0.071	1.12649e-173	EC_C4	FGF2
JAG1	6.87856e-177	1.44449	0.54	0.232	2.30693e-172	EC_C4	JAG1
SOX171	1.15698e-174	1.11419	0.647	0.285	3.88029e-170	EC_C4	SOX17
EFNB2	7.85608e-173	1.27594	0.623	0.3	2.63477e-168	EC_C4	EFNB2
FN11	2.9244e-167	1.88232	0.597	0.3	9.80784e-163	EC_C4	FN1
PPA1	1.06677e-158	1.25607	0.582	0.293	3.57772e-154	EC_C4	PPA1
ACE	2.01066e-158	0.991244	0.459	0.16	6.74335e-154	EC_C4	ACE
SRP14	1.47534e-152	1.03838	0.891	0.822	4.94799e-148	EC_C4	SRP14
CAV11	5.0869e-151	0.768429	0.959	0.885	1.70604e-146	EC_C4	CAV1
FAM107A1	2.69869e-148	1.10505	0.533	0.23	9.05088e-144	EC_C4	FAM107A
SLC9A3R21	1.94548e-145	1.08302	0.855	0.62	6.52476e-141	EC_C4	SLC9A3R2
FBLN21	5.10412e-143	1.13552	0.604	0.299	1.71182e-138	EC_C4	FBLN2
TM4SF1	1.18738e-136	1.08887	0.852	0.653	3.98224e-132	EC_C4	TM4SF1
PREX1	3.47599e-135	0.815876	0.262	0.066	1.16578e-130	EC_C4	PREX1
TM6SF1	1.68764e-130	0.797313	0.286	0.081	5.66001e-126	EC_C4	TM6SF1
IFI271	5.64518e-124	0.758666	0.952	0.783	1.89328e-119	EC_C4	IFI27
GUCY1A1	3.72634e-123	0.902927	0.286	0.082	1.24974e-118	EC_C4	GUCY1A1
EDN11	2.59034e-119	1.34434	0.387	0.144	8.68747e-115	EC_C4	EDN1
EPAS11	1.08923e-117	0.766818	0.88	0.715	3.65305e-113	EC_C4	EPAS1
RNASE11	3.67068e-117	0.751223	0.901	0.686	1.23107e-112	EC_C4	RNASE1
JAG21	5.23262e-117	0.946542	0.448	0.191	1.75492e-112	EC_C4	JAG2
IFI6	4.61484e-115	1.12071	0.602	0.349	1.54772e-110	EC_C4	IFI6
CFAP36	2.55425e-114	1.03045	0.394	0.164	8.56645e-110	EC_C4	CFAP36
MAST41	2.43863e-112	0.971809	0.523	0.265	8.17867e-108	EC_C4	MAST4
RAMP22	8.23428e-112	0.789944	0.857	0.671	2.76161e-107	EC_C4	RAMP2
HES4	4.14085e-111	0.830159	0.42	0.166	1.38876e-106	EC_C4	HES4
ICAM21	7.42314e-111	0.872644	0.754	0.505	2.48957e-106	EC_C4	ICAM2
CLEC14A1	1.61797e-108	0.801566	0.834	0.63	5.42636e-104	EC_C4	CLEC14A
STOM	1.64663e-107	0.860063	0.82	0.657	5.52248e-103	EC_C4	STOM
ID12	4.31001e-107	0.902598	0.862	0.66	1.44549e-102	EC_C4	ID1
PTPRB2	2.21196e-106	0.824503	0.781	0.529	7.41846e-102	EC_C4	PTPRB
IFI44L	1.80915e-102	1.02202	0.557	0.296	6.06753e-98	EC_C4	IFI44L
RHOB	1.29259e-101	0.808363	0.771	0.539	4.33509e-97	EC_C4	RHOB
KCTD121	1.3578e-101	1.17217	0.657	0.437	4.55378e-97	EC_C4	KCTD12
ANXA31	1.92297e-101	0.730618	0.556	0.265	6.44925e-97	EC_C4	ANXA3
DEPP1	1.06825e-95	1.12502	0.423	0.192	3.5827e-91	EC_C4	DEPP1
ASS1	6.03712e-91	0.660268	0.371	0.154	2.02473e-86	EC_C4	ASS1
BMX1	8.4347e-88	0.813981	0.285	0.104	2.82883e-83	EC_C4	BMX
PIK3R31	9.80136e-88	0.891829	0.603	0.368	3.28718e-83	EC_C4	PIK3R3
ITPR2	6.57237e-87	0.888106	0.376	0.168	2.20424e-82	EC_C4	ITPR2
PDCD41	9.56416e-85	0.884154	0.5	0.286	3.20763e-80	EC_C4	PDCD4
PTPRG	2.74779e-83	0.727712	0.337	0.139	9.21553e-79	EC_C4	PTPRG
PPP1R14A	3.63202e-81	0.563565	0.543	0.278	1.21811e-76	EC_C4	PPP1R14A
LTC4S2	1.7806e-79	0.96099	0.414	0.209	5.97178e-75	EC_C4	LTC4S
S100A62	8.13386e-79	0.718732	0.906	0.795	2.72793e-74	EC_C4	S100A6
NOTCH41	8.30113e-78	0.68469	0.655	0.391	2.78403e-73	EC_C4	NOTCH4
PLCG2	1.18042e-77	0.67875	0.331	0.142	3.95889e-73	EC_C4	PLCG2
HEG11	1.24887e-77	0.739974	0.607	0.383	4.18845e-73	EC_C4	HEG1
CTTNBP2NL	7.12304e-76	0.772633	0.467	0.256	2.38892e-71	EC_C4	CTTNBP2NL
LGALS3BP	1.43041e-75	0.675521	0.323	0.133	4.79731e-71	EC_C4	LGALS3BP
OCIAD2	5.40667e-75	0.722287	0.425	0.22	1.81329e-70	EC_C4	OCIAD2
FLT11	3.6052e-73	0.722301	0.723	0.497	1.20911e-68	EC_C4	FLT1
PGRMC2	2.34654e-72	0.793183	0.413	0.216	7.86983e-68	EC_C4	PGRMC2
SSFA2	3.79362e-72	0.819894	0.409	0.216	1.2723e-67	EC_C4	SSFA2
ITSN2	1.5487e-70	0.718704	0.372	0.182	5.19403e-66	EC_C4	ITSN2
ATP8A1	5.64852e-70	0.761564	0.341	0.158	1.8944e-65	EC_C4	ATP8A1
ATP1A11	1.19729e-69	0.78757	0.613	0.413	4.01547e-65	EC_C4	ATP1A1
IFITM3	4.04078e-69	0.470863	0.953	0.911	1.3552e-64	EC_C4	IFITM3
JAM21	3.93481e-68	0.69951	0.644	0.418	1.31966e-63	EC_C4	JAM2
SYNPO	6.95548e-67	0.750936	0.372	0.188	2.33273e-62	EC_C4	SYNPO
LEPR	2.35537e-66	0.817483	0.425	0.231	7.89943e-62	EC_C4	LEPR
HERPUD1	3.30467e-66	0.896096	0.515	0.328	1.10832e-61	EC_C4	HERPUD1
PLPP11	4.34647e-66	0.78406	0.494	0.298	1.45772e-61	EC_C4	PLPP1
MAP4	2.19389e-64	0.767377	0.547	0.36	7.35787e-60	EC_C4	MAP4
CAPZA2	5.87512e-63	0.739715	0.53	0.351	1.9704e-58	EC_C4	CAPZA2
KLF21	4.75661e-61	0.593919	0.884	0.745	1.59527e-56	EC_C4	KLF2
CD58	7.00382e-60	0.583572	0.253	0.105	2.34894e-55	EC_C4	CD58
CDH51	1.69063e-59	0.547733	0.758	0.58	5.67005e-55	EC_C4	CDH5
MET1	2.09532e-59	0.717163	0.304	0.145	7.02728e-55	EC_C4	MET
AGPAT1	3.61452e-59	0.530138	0.26	0.109	1.21224e-54	EC_C4	AGPAT1
IFNGR11	7.27911e-59	0.667279	0.655	0.482	2.44127e-54	EC_C4	IFNGR1
BST21	1.01092e-58	0.382112	0.899	0.722	3.39044e-54	EC_C4	BST2
TMSB101	1.63566e-58	0.404926	0.991	0.978	5.48568e-54	EC_C4	TMSB10
ORAI1	3.38757e-58	0.608346	0.296	0.139	1.13612e-53	EC_C4	ORAI1
GLUL1	3.50505e-58	0.865587	0.491	0.315	1.17552e-53	EC_C4	GLUL
ISG151	6.41136e-58	0.884088	0.524	0.341	2.15024e-53	EC_C4	ISG15
MMRN21	2.15159e-57	0.625356	0.696	0.506	7.21602e-53	EC_C4	MMRN2
TSC22D1	1.73827e-56	0.720644	0.651	0.474	5.8298e-52	EC_C4	TSC22D1
A2M1	1.80668e-56	0.464769	0.945	0.85	6.05926e-52	EC_C4	A2M
CLEC3B1	3.13118e-56	0.537093	0.394	0.204	1.05013e-51	EC_C4	CLEC3B
UTRN1	8.08228e-55	0.702963	0.719	0.586	2.71064e-50	EC_C4	UTRN
RGS3	1.33334e-54	0.587814	0.324	0.16	4.47174e-50	EC_C4	RGS3
CD91	2.46291e-54	0.504795	0.566	0.363	8.26011e-50	EC_C4	CD9
DLL4	5.89858e-54	0.572396	0.305	0.144	1.97826e-49	EC_C4	DLL4
CRYBG31	3.47286e-53	0.713224	0.503	0.325	1.16473e-48	EC_C4	CRYBG3
LIMA11	1.01869e-52	0.653292	0.571	0.399	3.41649e-48	EC_C4	LIMA1
TAGLN2	4.12217e-52	0.5649	0.72	0.595	1.38249e-47	EC_C4	TAGLN2
ELN1	9.5703e-52	0.988772	0.323	0.17	3.20969e-47	EC_C4	ELN
LAP31	5.43083e-51	0.615082	0.626	0.464	1.82139e-46	EC_C4	LAP3
TGM21	1.1278e-50	0.602155	0.511	0.317	3.7824e-46	EC_C4	TGM2
VIM1	1.13378e-50	0.492151	0.967	0.954	3.80248e-46	EC_C4	VIM
MX1	1.23641e-50	0.693275	0.4	0.229	4.14669e-46	EC_C4	MX1
SULF21	1.37306e-50	0.599952	0.482	0.305	4.60498e-46	EC_C4	SULF2
EMP3	2.33662e-50	0.565608	0.315	0.157	7.83657e-46	EC_C4	EMP3
HMCN11	1.1178e-49	0.679335	0.332	0.17	3.74887e-45	EC_C4	HMCN1
MTUS11	1.75728e-49	0.574159	0.647	0.491	5.89356e-45	EC_C4	MTUS1
GATA2	2.49726e-49	0.642103	0.379	0.213	8.37531e-45	EC_C4	GATA2
SYT11	9.36775e-49	0.512478	0.267	0.124	3.14176e-44	EC_C4	SYT11
SOS1	1.07283e-48	0.5755	0.315	0.161	3.59806e-44	EC_C4	SOS1
COBLL1	2.36655e-48	0.583079	0.361	0.199	7.93694e-44	EC_C4	COBLL1
AMD1	3.04637e-47	0.99005	0.346	0.202	1.02169e-42	EC_C4	AMD1
PIK3C2B	1.0319e-46	0.621073	0.283	0.14	3.46079e-42	EC_C4	PIK3C2B
RDX1	5.48158e-46	0.722507	0.659	0.531	1.83841e-41	EC_C4	RDX
TIE11	9.15954e-46	0.590626	0.603	0.436	3.07193e-41	EC_C4	TIE1
THSD7A1	1.30504e-45	0.691846	0.337	0.187	4.37684e-41	EC_C4	THSD7A
LRRC321	2.6847e-45	0.594626	0.44	0.275	9.00393e-41	EC_C4	LRRC32
EPHA4	1.03454e-44	0.562414	0.308	0.161	3.46965e-40	EC_C4	EPHA4
PAPSS2	3.93636e-44	0.456356	0.253	0.116	1.32018e-39	EC_C4	PAPSS2
AIF1L1	4.06403e-44	0.488216	0.401	0.23	1.363e-39	EC_C4	AIF1L
IFITM1	4.39146e-44	0.613978	0.639	0.464	1.47281e-39	EC_C4	IFITM1
SYNE21	1.6738e-43	0.610013	0.786	0.676	5.6136e-39	EC_C4	SYNE2
AAK1	1.68848e-43	0.673084	0.478	0.324	5.66284e-39	EC_C4	AAK1
KIAA1671	2.72282e-43	0.504948	0.264	0.13	9.1318e-39	EC_C4	KIAA1671
SOX182	1.43979e-42	0.556992	0.723	0.58	4.82876e-38	EC_C4	SOX18
AZIN1	1.64457e-42	0.555835	0.26	0.131	5.51557e-38	EC_C4	AZIN1
HSD17B12	1.60289e-41	0.650334	0.503	0.366	5.37577e-37	EC_C4	HSD17B12
WSB11	2.03643e-41	0.628708	0.713	0.59	6.82978e-37	EC_C4	WSB1
CLIC5	5.36915e-41	0.378996	0.271	0.129	1.80071e-36	EC_C4	CLIC5
HLA-B1	1.86138e-40	0.318596	0.977	0.921	6.2427e-36	EC_C4	HLA-B
ID31	2.39776e-39	0.544155	0.797	0.683	8.0416e-35	EC_C4	ID3
STMN11	5.61693e-39	0.444224	0.41	0.253	1.88381e-34	EC_C4	STMN1
SHE	7.19924e-39	0.562564	0.41	0.264	2.41448e-34	EC_C4	SHE
ERC1	1.50546e-38	0.498293	0.285	0.153	5.049e-34	EC_C4	ERC1
PTPRM1	2.62806e-38	0.479726	0.547	0.384	8.81399e-34	EC_C4	PTPRM
TACC11	3.32337e-38	0.479678	0.75	0.641	1.11459e-33	EC_C4	TACC1
BMPR21	7.14185e-38	0.585662	0.505	0.364	2.39523e-33	EC_C4	BMPR2
NPDC11	9.63487e-38	0.416118	0.766	0.598	3.23134e-33	EC_C4	NPDC1
C8orf33	1.0132e-37	0.480105	0.319	0.182	3.39807e-33	EC_C4	C8orf33
PCDH11	3.98127e-37	0.490627	0.41	0.257	1.33524e-32	EC_C4	PCDH1
NPTN1	5.29678e-37	0.525292	0.331	0.193	1.77643e-32	EC_C4	NPTN
HLA-C1	2.24428e-36	0.286632	0.952	0.912	7.52687e-32	EC_C4	HLA-C
TUSC3	2.98936e-36	0.46039	0.305	0.169	1.00257e-31	EC_C4	TUSC3
CX3CL11	3.11345e-36	0.704273	0.396	0.247	1.04419e-31	EC_C4	CX3CL1
PCNX1	5.16114e-36	0.506753	0.285	0.155	1.73094e-31	EC_C4	PCNX1
SORBS2	5.85528e-36	0.480955	0.372	0.225	1.96374e-31	EC_C4	SORBS2
NUDT14	1.51201e-35	0.433681	0.287	0.158	5.07097e-31	EC_C4	NUDT14
GFOD11	2.832e-35	0.509692	0.45	0.301	9.49796e-31	EC_C4	GFOD1
ADIPOR2	4.31186e-35	0.464645	0.317	0.182	1.44611e-30	EC_C4	ADIPOR2
XAF11	5.03853e-35	0.458022	0.604	0.44	1.68982e-30	EC_C4	XAF1
CXCL2	5.3677e-35	0.840045	0.309	0.173	1.80022e-30	EC_C4	CXCL2
EMP21	1.97141e-34	0.45982	0.688	0.578	6.6117e-30	EC_C4	EMP2
SNHG71	1.61468e-33	0.502293	0.647	0.522	5.41532e-29	EC_C4	SNHG7
DST2	1.71868e-33	0.515333	0.655	0.515	5.7641e-29	EC_C4	DST
CRIP2	9.32491e-33	0.474906	0.708	0.621	3.12739e-28	EC_C4	CRIP2
PALMD1	2.91009e-31	0.349722	0.737	0.59	9.75986e-27	EC_C4	PALMD
S1PR11	2.31803e-30	0.473697	0.547	0.414	7.77422e-26	EC_C4	S1PR1
CDC42BPA	2.36095e-30	0.477206	0.407	0.27	7.91815e-26	EC_C4	CDC42BPA
DOCK9	8.61232e-30	0.486298	0.513	0.379	2.8884e-25	EC_C4	DOCK9
ADAM151	1.22177e-29	0.414801	0.604	0.46	4.09757e-25	EC_C4	ADAM15
POMP	1.80588e-29	0.45601	0.594	0.492	6.05657e-25	EC_C4	POMP
CMTM8	3.51723e-29	0.448754	0.324	0.199	1.17961e-24	EC_C4	CMTM8
DHRS31	4.53218e-29	0.36197	0.33	0.199	1.52e-24	EC_C4	DHRS3
TMEM471	5.1994e-29	0.407502	0.346	0.213	1.74378e-24	EC_C4	TMEM47
DENND3	5.56139e-29	0.400121	0.27	0.153	1.86518e-24	EC_C4	DENND3
SLFN5	7.46564e-29	0.524438	0.468	0.341	2.50383e-24	EC_C4	SLFN5
ADGRF51	1.35133e-28	0.410359	0.655	0.525	4.53209e-24	EC_C4	ADGRF5
ENTPD11	1.39034e-28	0.529182	0.257	0.148	4.66294e-24	EC_C4	ENTPD1
RRAS	2.38991e-28	0.424459	0.5	0.368	8.01529e-24	EC_C4	RRAS
SKIL1	3.43095e-28	0.510722	0.326	0.206	1.15067e-23	EC_C4	SKIL
FAM69B	9.46042e-28	0.440535	0.274	0.16	3.17284e-23	EC_C4	FAM69B
GIMAP11	1.02222e-27	0.449109	0.565	0.435	3.42832e-23	EC_C4	GIMAP1
CLIC4	1.46236e-27	0.453927	0.52	0.402	4.90448e-23	EC_C4	CLIC4
FLNB	2.48878e-27	0.504291	0.564	0.439	8.34688e-23	EC_C4	FLNB
SAT11	9.63313e-27	1.017	0.58	0.482	3.23076e-22	EC_C4	SAT1
GIMAP4	2.28718e-26	0.412022	0.601	0.475	7.67074e-22	EC_C4	GIMAP4
ACVRL11	4.43941e-26	0.415896	0.472	0.346	1.48889e-21	EC_C4	ACVRL1
ARGLU11	5.27556e-26	0.398347	0.758	0.678	1.76932e-21	EC_C4	ARGLU1
CALM2	5.56853e-26	0.359939	0.739	0.648	1.86757e-21	EC_C4	CALM2
CD461	6.87179e-26	0.43573	0.602	0.488	2.30466e-21	EC_C4	CD46
MCTP11	7.01463e-26	0.499363	0.332	0.216	2.35257e-21	EC_C4	MCTP1
NHSL21	9.92285e-26	0.482622	0.264	0.159	3.32793e-21	EC_C4	NHSL2
MXD41	1.53075e-25	0.404975	0.503	0.374	5.13381e-21	EC_C4	MXD4
FRYL1	2.37888e-25	0.444947	0.49	0.371	7.97829e-21	EC_C4	FRYL
LEPROTL11	2.42016e-25	0.422357	0.364	0.245	8.11673e-21	EC_C4	LEPROTL1
KIAA03551	4.31308e-25	0.415231	0.567	0.453	1.44652e-20	EC_C4	KIAA0355
RAPGEF11	8.19836e-25	0.37003	0.383	0.256	2.74957e-20	EC_C4	RAPGEF1
HIP1R1	1.32161e-24	0.340423	0.282	0.167	4.43242e-20	EC_C4	HIP1R
ADAMTS11	1.79223e-24	0.822007	0.51	0.388	6.01078e-20	EC_C4	ADAMTS1
SEC11C	6.18945e-24	0.418217	0.342	0.232	2.07582e-19	EC_C4	SEC11C
PARP141	6.48095e-24	0.510172	0.5	0.384	2.17358e-19	EC_C4	PARP14
FAT4	7.57664e-24	0.404911	0.25	0.148	2.54105e-19	EC_C4	FAT4
C9orf3	1.21545e-23	0.412413	0.306	0.198	4.07638e-19	EC_C4	C9orf3
PHACTR4	1.71078e-23	0.433196	0.419	0.301	5.73762e-19	EC_C4	PHACTR4
LRRFIP11	2.56427e-23	0.402669	0.651	0.544	8.60006e-19	EC_C4	LRRFIP1
TEK	2.82905e-23	0.432347	0.392	0.275	9.48808e-19	EC_C4	TEK
NES1	3.20959e-23	0.331018	0.448	0.317	1.07643e-18	EC_C4	NES
CNDP2	5.04275e-23	0.412697	0.259	0.159	1.69124e-18	EC_C4	CNDP2
PAXX	9.63106e-23	0.444153	0.306	0.2	3.23007e-18	EC_C4	PAXX
TNFRSF1B1	1.0973e-22	0.410034	0.403	0.286	3.68011e-18	EC_C4	TNFRSF1B
IFIT3	1.94727e-22	0.473637	0.322	0.213	6.53077e-18	EC_C4	IFIT3
ESAM1	1.99905e-22	0.268141	0.684	0.558	6.70441e-18	EC_C4	ESAM
ECE11	2.09107e-22	0.364998	0.559	0.451	7.01302e-18	EC_C4	ECE1
AES	2.5142e-22	0.37456	0.529	0.427	8.43213e-18	EC_C4	AES
CPNE8	2.67519e-22	0.387009	0.311	0.203	8.97204e-18	EC_C4	CPNE8
KRT10	2.96826e-22	0.415369	0.474	0.369	9.95495e-18	EC_C4	KRT10
IFIT1	3.52126e-22	0.452823	0.256	0.157	1.18096e-17	EC_C4	IFIT1
NDUFC2	4.14087e-22	0.419704	0.557	0.469	1.38876e-17	EC_C4	NDUFC2
S100A111	5.93208e-22	0.292275	0.752	0.69	1.9895e-17	EC_C4	S100A11
ITGA51	7.87973e-22	0.508694	0.382	0.277	2.6427e-17	EC_C4	ITGA5
IL331	1.21903e-21	0.494	0.418	0.303	4.0884e-17	EC_C4	IL33
PLCB1	1.82211e-21	0.410213	0.315	0.21	6.11099e-17	EC_C4	PLCB1
GRASP1	2.35983e-21	0.369715	0.508	0.382	7.9144e-17	EC_C4	GRASP
TMPO	2.54458e-21	0.39943	0.336	0.23	8.534e-17	EC_C4	TMPO
IFI44	2.75678e-21	0.460891	0.332	0.225	9.24569e-17	EC_C4	IFI44
TCN2	1.15781e-20	0.394182	0.292	0.191	3.88307e-16	EC_C4	TCN2
TMEM30A	1.26149e-20	0.44274	0.396	0.298	4.23079e-16	EC_C4	TMEM30A
CNOT6L	4.08588e-20	0.409918	0.344	0.245	1.37032e-15	EC_C4	CNOT6L
PTPN141	1.6726e-19	0.431546	0.312	0.214	5.60958e-15	EC_C4	PTPN14
PSIP1	2.04371e-19	0.378832	0.436	0.337	6.85421e-15	EC_C4	PSIP1
DGKE	2.31337e-19	0.350956	0.307	0.204	7.75859e-15	EC_C4	DGKE
GNAQ1	3.05506e-19	0.419724	0.42	0.322	1.02461e-14	EC_C4	GNAQ
ENPP21	3.19935e-19	0.369805	0.334	0.231	1.073e-14	EC_C4	ENPP2
EMP11	3.55315e-19	0.430625	0.594	0.475	1.19165e-14	EC_C4	EMP1
ADD1	9.73047e-19	0.420451	0.484	0.389	3.2634e-14	EC_C4	ADD1
USHBP1	1.06187e-18	0.264773	0.292	0.188	3.56132e-14	EC_C4	USHBP1
PLXNA2	1.15597e-18	0.351131	0.283	0.185	3.87689e-14	EC_C4	PLXNA2
ELF1	1.29552e-18	0.369162	0.378	0.281	4.34492e-14	EC_C4	ELF1
MRPL17	1.37616e-18	0.32759	0.292	0.196	4.61536e-14	EC_C4	MRPL17
SLFN11	2.913e-18	0.378513	0.306	0.211	9.76962e-14	EC_C4	SLFN11
TBC1D1	4.64245e-18	0.305367	0.254	0.164	1.55699e-13	EC_C4	TBC1D1
APOL3	4.73041e-18	0.37227	0.33	0.231	1.58649e-13	EC_C4	APOL3
IGF1R	5.58872e-18	0.441788	0.263	0.174	1.87435e-13	EC_C4	IGF1R
IFI27L2	6.79687e-18	0.309085	0.296	0.198	2.27954e-13	EC_C4	IFI27L2
FAM89A	8.25282e-18	0.281713	0.289	0.191	2.76783e-13	EC_C4	FAM89A
BTG2	8.28807e-18	0.540221	0.561	0.472	2.77965e-13	EC_C4	BTG2
HDGFL31	9.90663e-18	0.386842	0.408	0.312	3.32249e-13	EC_C4	HDGFL3
SEC14L11	1.48446e-17	0.26374	0.669	0.564	4.97857e-13	EC_C4	SEC14L1
CD3201	1.56244e-17	0.370986	0.509	0.402	5.2401e-13	EC_C4	CD320
STAT1	1.61294e-17	0.343886	0.3	0.204	5.40948e-13	EC_C4	STAT1
EIF2AK2	1.78016e-17	0.355752	0.421	0.324	5.97031e-13	EC_C4	EIF2AK2
PLS31	2.09751e-17	0.320511	0.536	0.441	7.03463e-13	EC_C4	PLS3
CYYR11	2.10726e-17	0.325333	0.525	0.418	7.06734e-13	EC_C4	CYYR1
FBN12	3.32877e-17	0.335781	0.283	0.192	1.1164e-12	EC_C4	FBN1
MYCT11	4.84748e-17	0.343036	0.496	0.395	1.62575e-12	EC_C4	MYCT1
ATP1B3	5.16448e-17	0.442652	0.414	0.328	1.73206e-12	EC_C4	ATP1B3
MYL12B	5.36383e-17	0.250338	0.778	0.748	1.79892e-12	EC_C4	MYL12B
FZD6	1.0863e-16	0.35601	0.296	0.206	3.64325e-12	EC_C4	FZD6
RAC1	1.12662e-16	0.287693	0.737	0.687	3.77845e-12	EC_C4	RAC1
CCNY	1.38542e-16	0.360958	0.359	0.266	4.64642e-12	EC_C4	CCNY
TGOLN2	1.78354e-16	0.320369	0.493	0.405	5.98164e-12	EC_C4	TGOLN2
ACACB1	3.23144e-16	0.354545	0.391	0.29	1.08376e-11	EC_C4	ACACB
AGRN	5.74417e-16	0.357084	0.267	0.18	1.92648e-11	EC_C4	AGRN
CEP68	6.10026e-16	0.381158	0.382	0.294	2.0459e-11	EC_C4	CEP68
PCMTD1	1.01593e-15	0.345093	0.446	0.356	3.40724e-11	EC_C4	PCMTD1
LIMS21	1.25834e-15	0.315029	0.522	0.427	4.22021e-11	EC_C4	LIMS2
NCKAP1	1.54227e-15	0.349064	0.416	0.324	5.17246e-11	EC_C4	NCKAP1
ACTN41	2.19936e-15	0.276883	0.655	0.578	7.37623e-11	EC_C4	ACTN4
LRRC8A1	2.29798e-15	0.28895	0.335	0.244	7.70695e-11	EC_C4	LRRC8A
SP100	2.61919e-15	0.326	0.462	0.378	8.78424e-11	EC_C4	SP100
EIF4G2	6.352e-15	0.295935	0.63	0.559	2.13033e-10	EC_C4	EIF4G2
COX17	7.81554e-15	0.320662	0.475	0.381	2.62118e-10	EC_C4	COX17
GABARAPL21	1.62041e-14	0.294045	0.594	0.536	5.43454e-10	EC_C4	GABARAPL2
SWAP70	4.90922e-14	0.380181	0.467	0.386	1.64645e-09	EC_C4	SWAP70
MIDN1	8.1319e-14	0.49204	0.394	0.317	2.72728e-09	EC_C4	MIDN
SELENOW	9.49166e-14	0.283923	0.797	0.75	3.18331e-09	EC_C4	SELENOW
YBX31	1.18971e-13	0.359874	0.677	0.594	3.99005e-09	EC_C4	YBX3
GIMAP71	1.28873e-13	0.255483	0.634	0.539	4.32213e-09	EC_C4	GIMAP7
DICER1	1.40384e-13	0.312823	0.327	0.246	4.70821e-09	EC_C4	DICER1
MGP1	1.54257e-13	1.37919	0.604	0.553	5.17346e-09	EC_C4	MGP
LIFR1	1.68941e-13	0.296299	0.573	0.464	5.66593e-09	EC_C4	LIFR
PDLIM51	2.26718e-13	0.415955	0.344	0.266	7.60366e-09	EC_C4	PDLIM5
CDC42EP31	7.28579e-13	0.332384	0.421	0.329	2.44351e-08	EC_C4	CDC42EP3
PTTG1IP1	2.03819e-12	0.27505	0.546	0.478	6.83568e-08	EC_C4	PTTG1IP
BAZ2B	2.10259e-12	0.315794	0.438	0.357	7.05168e-08	EC_C4	BAZ2B
ODF3B	2.40354e-12	0.337708	0.272	0.197	8.06099e-08	EC_C4	ODF3B
NOTCH1	3.17047e-12	0.332898	0.369	0.291	1.06331e-07	EC_C4	NOTCH1
NEDD91	4.52202e-12	0.283901	0.479	0.393	1.5166e-07	EC_C4	NEDD9
RAPGEF2	5.13167e-12	0.329266	0.27	0.195	1.72106e-07	EC_C4	RAPGEF2
CYB5R31	6.10166e-12	0.251281	0.576	0.506	2.04637e-07	EC_C4	CYB5R3
PARP9	6.14173e-12	0.294812	0.258	0.184	2.05981e-07	EC_C4	PARP9
SYNGR2	6.41258e-12	0.293571	0.302	0.227	2.15065e-07	EC_C4	SYNGR2
PTPN12	7.05732e-12	0.316821	0.443	0.37	2.36688e-07	EC_C4	PTPN12
RILPL2	7.1454e-12	0.254483	0.276	0.202	2.39643e-07	EC_C4	RILPL2
FOXC11	8.85198e-12	0.423149	0.314	0.244	2.96878e-07	EC_C4	FOXC1
ARHGAP31	1.10222e-11	0.255362	0.314	0.237	3.69662e-07	EC_C4	ARHGAP31
SMARCA2	1.22238e-11	0.34891	0.368	0.297	4.09961e-07	EC_C4	SMARCA2
LIMCH11	1.4015e-11	0.285301	0.318	0.24	4.70036e-07	EC_C4	LIMCH1
MYO1C1	1.91885e-11	0.260646	0.475	0.395	6.43545e-07	EC_C4	MYO1C
TJP11	2.80325e-11	0.266321	0.624	0.564	9.40153e-07	EC_C4	TJP1
CSNK1A1	3.12798e-11	0.27485	0.519	0.458	1.04906e-06	EC_C4	CSNK1A1
PPP1CB1	3.57e-11	0.254844	0.386	0.315	1.19731e-06	EC_C4	PPP1CB
SPTAN11	4.64444e-11	0.314444	0.527	0.456	1.55765e-06	EC_C4	SPTAN1
RBMS3	4.72609e-11	0.293352	0.334	0.262	1.58504e-06	EC_C4	RBMS3
CCDC88A1	6.05964e-11	0.364481	0.263	0.196	2.03228e-06	EC_C4	CCDC88A
RAD21	7.04722e-11	0.309162	0.375	0.306	2.3635e-06	EC_C4	RAD21
ADAR	7.69023e-11	0.289995	0.405	0.334	2.57915e-06	EC_C4	ADAR
JCAD1	8.80032e-11	0.286948	0.349	0.274	2.95145e-06	EC_C4	JCAD
FNIP2	1.08898e-10	0.359568	0.287	0.221	3.65222e-06	EC_C4	FNIP2
SARAF1	2.28374e-10	0.258587	0.493	0.429	7.65919e-06	EC_C4	SARAF
SERPINB6	2.65291e-10	0.312599	0.445	0.384	8.89733e-06	EC_C4	SERPINB6
ITGB42	2.8767e-10	0.283298	0.31	0.238	9.64787e-06	EC_C4	ITGB4
FKBP9	3.85682e-10	0.307951	0.372	0.305	1.2935e-05	EC_C4	FKBP9
ATN1	4.04297e-10	0.267892	0.363	0.291	1.35593e-05	EC_C4	ATN1
DIAPH2	4.53316e-10	0.251672	0.284	0.214	1.52033e-05	EC_C4	DIAPH2
CARD16	6.65897e-10	0.253712	0.326	0.257	2.23329e-05	EC_C4	CARD16
CSRNP11	9.70072e-10	0.342278	0.342	0.275	3.25343e-05	EC_C4	CSRNP1
F81	1.22767e-09	0.276384	0.586	0.552	4.11737e-05	EC_C4	F8
GABARAPL11	2.55241e-09	0.266557	0.313	0.245	8.56026e-05	EC_C4	GABARAPL1
DUSP12	2.77995e-09	0.439805	0.597	0.552	9.32339e-05	EC_C4	DUSP1
TMTC1	3.17691e-09	0.266746	0.374	0.305	0.000106547	EC_C4	TMTC1
MTPN	3.63063e-09	0.256537	0.414	0.357	0.000121764	EC_C4	MTPN
MBNL1	3.73763e-09	0.272824	0.532	0.481	0.000125353	EC_C4	MBNL1
MPZL1	4.07105e-09	0.255478	0.251	0.191	0.000136535	EC_C4	MPZL1
CTBP2	4.90155e-09	0.268544	0.277	0.214	0.000164388	EC_C4	CTBP2
TRIM22	7.76583e-09	0.28671	0.279	0.217	0.00026045	EC_C4	TRIM22
ZBTB38	8.88546e-09	0.251108	0.353	0.29	0.000298001	EC_C4	ZBTB38
FOXP12	9.06714e-09	0.279588	0.482	0.425	0.000304094	EC_C4	FOXP1
CCSER21	9.26426e-09	0.265582	0.263	0.203	0.000310705	EC_C4	CCSER2
ARL6IP5	1.00449e-08	0.273928	0.428	0.375	0.000336887	EC_C4	ARL6IP5
DOCK1	1.66101e-08	0.269984	0.317	0.255	0.000557071	EC_C4	DOCK1
TMEM1731	1.96015e-08	0.317313	0.314	0.256	0.000657397	EC_C4	TMEM173
ARL2BP	2.23324e-08	0.267951	0.262	0.205	0.000748983	EC_C4	ARL2BP
CTNNB1	2.50699e-08	0.271525	0.489	0.434	0.000840793	EC_C4	CTNNB1
ANKRD291	2.52917e-08	0.291358	0.453	0.397	0.000848233	EC_C4	ANKRD29
SLC39A10	2.62355e-08	0.305045	0.266	0.209	0.000879885	EC_C4	SLC39A10
PLXDC21	3.24967e-08	0.253487	0.424	0.358	0.00108987	EC_C4	PLXDC2
EVA1C1	5.07845e-08	0.287274	0.272	0.217	0.00170321	EC_C4	EVA1C
NCK1	7.38138e-08	0.255833	0.275	0.219	0.00247557	EC_C4	NCK1
SENP7	8.72484e-08	0.285591	0.258	0.202	0.00292614	EC_C4	SENP7
STX12	1.10208e-07	0.287283	0.28	0.227	0.00369614	EC_C4	STX12
SP110	1.79228e-07	0.256032	0.26	0.204	0.00601095	EC_C4	SP110
CTSH	2.04515e-07	0.287212	0.385	0.331	0.00685901	EC_C4	CTSH
ADCY41	2.40188e-07	0.281878	0.465	0.41	0.00805542	EC_C4	ADCY4
CLU2	3.99302e-07	0.371732	0.511	0.425	0.0133918	EC_C4	CLU
CASP4	5.10557e-07	0.267218	0.315	0.263	0.0171231	EC_C4	CASP4
NCOA3	5.52627e-07	0.28969	0.288	0.238	0.018534	EC_C4	NCOA3
MDM4	7.30571e-07	0.29248	0.312	0.263	0.0245019	EC_C4	MDM4
NR4A1	1.09259e-06	0.392251	0.293	0.241	0.0366431	EC_C4	NR4A1
LMCD1	1.23069e-06	0.255665	0.423	0.372	0.0412749	EC_C4	LMCD1
GAS6	1.72942e-06	0.355543	0.414	0.377	0.0580012	EC_C4	GAS6
HERC2	1.81562e-06	0.255928	0.347	0.298	0.0608924	EC_C4	HERC2
AKAP13	2.21585e-06	0.276841	0.314	0.265	0.0743151	EC_C4	AKAP13
IER21	3.19515e-06	0.311978	0.536	0.492	0.107159	EC_C4	IER2
SYNE11	5.2388e-06	0.314318	0.436	0.395	0.175699	EC_C4	SYNE1
TTC17	1.28098e-05	0.261989	0.264	0.221	0.429615	EC_C4	TTC17
CTGF2	1.78586e-05	0.414174	0.254	0.21	0.59894	EC_C4	CTGF
YIPF4	1.80654e-05	0.276273	0.289	0.246	0.605879	EC_C4	YIPF4
RUNX1T1	0.000394816	0.316027	0.258	0.226	1	EC_C4	RUNX1T1
CRIM11	0.00174319	0.274989	0.493	0.474	1	EC_C4	CRIM1
ITLN1	0	7.1125	0.906	0.051	0	MC	ITLN1
HP	0	6.00862	0.916	0.025	0	MC	HP
PRG4	0	5.84158	0.942	0.013	0	MC	PRG4
SLPI	0	5.59524	0.979	0.073	0	MC	SLPI
PLA2G2A	0	5.19797	0.932	0.066	0	MC	PLA2G2A
C31	0	5.05085	0.969	0.108	0	MC	C3
KRT19	0	4.70761	0.921	0.012	0	MC	KRT19
UPK3B	0	3.80094	0.806	0.007	0	MC	UPK3B
MSLN	0	3.36182	0.764	0.003	0	MC	MSLN
KRT181	0	3.34106	0.853	0.068	0	MC	KRT18
RARRES1	0	3.1461	0.743	0.046	0	MC	RARRES1
RBP4	0	3.08115	0.691	0.011	0	MC	RBP4
GAS1	0	3.06283	0.696	0.021	0	MC	GAS1
KRT8	0	2.89166	0.743	0.046	0	MC	KRT8
HAS1	0	2.80921	0.56	0.002	0	MC	HAS1
CFB	0	2.63197	0.66	0.016	0	MC	CFB
CALB2	0	2.40195	0.623	0.003	0	MC	CALB2
TMEM176A	0	2.19552	0.613	0.037	0	MC	TMEM176A
ALOX15	0	2.01357	0.503	0	0	MC	ALOX15
CLDN1	0	2.00489	0.466	0.002	0	MC	CLDN1
TGM1	0	1.99246	0.513	0.002	0	MC	TGM1
KLK11	0	1.96993	0.581	0.001	0	MC	KLK11
AADAC	0	1.87724	0.482	0.001	0	MC	AADAC
SEMA3C	0	1.78482	0.482	0.006	0	MC	SEMA3C
UPK1B	0	1.69437	0.508	0.001	0	MC	UPK1B
IL18	0	1.65274	0.513	0.005	0	MC	IL18
SYT4	0	1.64054	0.471	0.001	0	MC	SYT4
CPXM1	0	1.63589	0.382	0.013	0	MC	CPXM1
EPHB6	0	1.62744	0.518	0.011	0	MC	EPHB6
CHI3L1	0	1.51341	0.288	0.005	0	MC	CHI3L1
MYRF	0	1.49647	0.471	0.001	0	MC	MYRF
PHGDH	0	1.46921	0.45	0.016	0	MC	PHGDH
WFDC2	0	1.42087	0.429	0.009	0	MC	WFDC2
GFPT2	0	1.41853	0.382	0.006	0	MC	GFPT2
BCHE	0	1.41688	0.461	0.02	0	MC	BCHE
MUC16	0	1.38411	0.398	0.001	0	MC	MUC16
C2	0	1.35033	0.45	0.009	0	MC	C2
VTN	0	1.33501	0.393	0.002	0	MC	VTN
LINC01133	0	1.31058	0.435	0.004	0	MC	LINC01133
SLC4A4	0	1.30868	0.398	0.009	0	MC	SLC4A4
BICDL1	0	1.25272	0.408	0.001	0	MC	BICDL1
NSG1	0	1.25148	0.372	0.006	0	MC	NSG1
LRP2	0	1.24747	0.382	0	0	MC	LRP2
CXADR	0	1.19942	0.435	0.016	0	MC	CXADR
CPA4	0	1.19207	0.335	0	0	MC	CPA4
CARNS1	0	1.18814	0.351	0.006	0	MC	CARNS1
CA9	0	1.17227	0.356	0.001	0	MC	CA9
PHYHIP	0	1.16925	0.382	0.013	0	MC	PHYHIP
HSD17B6	0	1.07757	0.288	0.002	0	MC	HSD17B6
FBXO2	0	1.0559	0.335	0.007	0	MC	FBXO2
AOX1	0	1.02268	0.33	0.004	0	MC	AOX1
ANXA8	0	1.01621	0.361	0.001	0	MC	ANXA8
SMPD3	0	1.01435	0.33	0.003	0	MC	SMPD3
DSC3	0	0.988938	0.319	0.001	0	MC	DSC3
SLC7A8	0	0.987164	0.319	0.006	0	MC	SLC7A8
BNC1	0	0.977291	0.356	0.001	0	MC	BNC1
TMEM151A	0	0.955181	0.309	0	0	MC	TMEM151A
ASPHD1	0	0.93061	0.325	0.002	0	MC	ASPHD1
OSR1	0	0.912324	0.262	0.003	0	MC	OSR1
AC245041.2	0	0.902416	0.314	0.003	0	MC	AC245041.2
VGLL3	0	0.831696	0.335	0.01	0	MC	VGLL3
PARD6B	0	0.789561	0.304	0.003	0	MC	PARD6B
CGN	0	0.770851	0.251	0	0	MC	CGN
CA12	0	0.766357	0.262	0.002	0	MC	CA12
ADGRD1	0	0.73705	0.304	0.004	0	MC	ADGRD1
MGAT4C	0	0.735017	0.257	0.005	0	MC	MGAT4C
LGALS2	0	0.73129	0.267	0.004	0	MC	LGALS2
CMYA5	0	0.701024	0.272	0.006	0	MC	CMYA5
BICC1	0	0.696571	0.272	0.006	0	MC	BICC1
HAND2-AS1	0	0.666101	0.293	0.003	0	MC	HAND2-AS1
AC139491.7	0	0.634544	0.257	0	0	MC	AC139491.7
CRB2	0	0.598602	0.283	0.001	0	MC	CRB2
FRAS1	6.94638e-305	0.693527	0.262	0.006	2.32968e-300	MC	FRAS1
CHPF	7.37096e-289	1.1675	0.366	0.013	2.47207e-284	MC	CHPF
TSTD1	3.64127e-286	1.22444	0.414	0.018	1.22121e-281	MC	TSTD1
MGST1	3.41318e-284	2.42364	0.728	0.065	1.14471e-279	MC	MGST1
ID4	8.73059e-275	2.44024	0.691	0.058	2.92807e-270	MC	ID4
EMB	8.35108e-273	1.04879	0.356	0.014	2.80079e-268	MC	EMB
C19orf33	4.68754e-269	2.043	0.597	0.043	1.57211e-264	MC	C19orf33
SEMA3B	4.73958e-264	1.34414	0.419	0.02	1.58956e-259	MC	SEMA3B
TMEM176B	1.75904e-254	2.17393	0.628	0.053	5.89946e-250	MC	TMEM176B
CLIC3	6.68537e-253	1.53449	0.45	0.025	2.24214e-248	MC	CLIC3
TMEM37	6.89101e-253	0.896211	0.283	0.009	2.31111e-248	MC	TMEM37
WT1	2.21678e-248	0.744146	0.277	0.009	7.43463e-244	MC	WT1
EZR	2.18649e-240	3.25239	0.827	0.113	7.33306e-236	MC	EZR
C1S	2.55932e-237	2.6622	0.822	0.106	8.58345e-233	MC	C1S
PDGFRL	1.43519e-228	0.896142	0.288	0.01	4.81335e-224	MC	PDGFRL
OGN	4.10698e-222	1.70241	0.44	0.027	1.3774e-217	MC	OGN
CCDC801	4.71296e-222	4.16647	0.901	0.158	1.58063e-217	MC	CCDC80
SLC39A8	1.21553e-217	2.07816	0.571	0.05	4.07664e-213	MC	SLC39A8
C1R	1.44951e-212	3.18091	0.906	0.163	4.86136e-208	MC	C1R
RARRES21	1.30555e-208	2.90671	0.853	0.134	4.37855e-204	MC	RARRES2
FLRT3	2.29834e-207	0.976142	0.262	0.01	7.70817e-203	MC	FLRT3
PTGS1	1.74718e-203	0.935471	0.372	0.021	5.85969e-199	MC	PTGS1
DMKN	1.6011e-202	1.33382	0.461	0.034	5.36978e-198	MC	DMKN
AREG	3.57039e-194	2.71815	0.607	0.065	1.19744e-189	MC	AREG
ITGB8	5.29335e-194	0.877802	0.304	0.014	1.77528e-189	MC	ITGB8
TCEAL2	9.72779e-193	0.862503	0.298	0.014	3.2625e-188	MC	TCEAL2
ATP1B1	8.73635e-188	1.53468	0.487	0.041	2.93e-183	MC	ATP1B1
TMEM98	8.69344e-186	1.32558	0.492	0.042	2.91561e-181	MC	TMEM98
PTPRF	3.86104e-183	1.50567	0.497	0.045	1.29492e-178	MC	PTPRF
AQP9	2.70819e-180	0.923317	0.262	0.011	9.08272e-176	MC	AQP9
PCOLCE2	4.93482e-176	0.858527	0.298	0.015	1.65504e-171	MC	PCOLCE2
CLDN15	6.32609e-160	1.90907	0.623	0.084	2.12164e-155	MC	CLDN15
ABCA8	7.76552e-159	1.18494	0.44	0.038	2.6044e-154	MC	ABCA8
SLC7A2	9.65111e-151	1.29443	0.419	0.037	3.23679e-146	MC	SLC7A2
TIMP11	8.90998e-148	4.59019	1	0.43	2.98823e-143	MC	TIMP1
MMP23B	9.17944e-144	0.733863	0.251	0.013	3.0786e-139	MC	MMP23B
MT1G	2.17115e-143	1.70009	0.314	0.022	7.2816e-139	MC	MT1G
ARHGAP44	1.99908e-141	0.602261	0.251	0.014	6.70451e-137	MC	ARHGAP44
EFEMP11	6.53735e-141	1.6544	0.717	0.117	2.1925e-136	MC	EFEMP1
CAPG	7.08377e-139	0.859321	0.34	0.026	2.37575e-134	MC	CAPG
PDPN1	9.01729e-131	1.12371	0.466	0.051	3.02422e-126	MC	PDPN
PTGIS	2.0394e-128	1.85993	0.545	0.075	6.83974e-124	MC	PTGIS
PLLP	1.78162e-125	1.3626	0.435	0.048	5.9752e-121	MC	PLLP
NEO1	4.19285e-125	0.663824	0.298	0.022	1.4062e-120	MC	NEO1
RNF24	1.35667e-123	1.02156	0.387	0.039	4.55e-119	MC	RNF24
MBP	2.26094e-120	0.661038	0.298	0.023	7.58275e-116	MC	MBP
CEBPB	1.22396e-115	2.11022	0.743	0.172	4.10492e-111	MC	CEBPB
MST1	2.90853e-115	0.612475	0.251	0.017	9.75463e-111	MC	MST1
MEDAG	3.49973e-113	0.913072	0.346	0.033	1.17374e-108	MC	MEDAG
NR4A3	2.78099e-110	1.31902	0.304	0.027	9.32687e-106	MC	NR4A3
SLIT3	8.58434e-110	1.00964	0.435	0.053	2.87902e-105	MC	SLIT3
SELENBP1	7.9816e-108	1.42847	0.565	0.094	2.67687e-103	MC	SELENBP1
SLC9A3R1	1.20186e-105	1.05062	0.382	0.044	4.03081e-101	MC	SLC9A3R1
LRP1	1.46673e-99	1.19675	0.455	0.063	4.91912e-95	MC	LRP1
PKHD1L11	2.19206e-96	1.16701	0.44	0.061	7.35174e-92	MC	PKHD1L1
DHCR7	1.23391e-95	0.695879	0.314	0.032	4.13829e-91	MC	DHCR7
CRIP1	2.01175e-94	1.67782	0.696	0.159	6.747e-90	MC	CRIP1
CDON	5.24199e-92	0.686659	0.283	0.027	1.75806e-87	MC	CDON
LGALS3BP1	1.86458e-90	1.49407	0.654	0.143	6.25342e-86	MC	LGALS3BP
SERPING1	6.09709e-90	2.48348	0.901	0.475	2.04484e-85	MC	SERPING1
PROCR1	6.07423e-88	1.71664	0.644	0.151	2.03718e-83	MC	PROCR
SULF11	6.03231e-86	1.37722	0.539	0.103	2.02312e-81	MC	SULF1
S100A63	4.94931e-85	1.89725	1	0.802	1.6599e-80	MC	S100A6
SBSPON	5.30291e-84	0.816407	0.262	0.026	1.77849e-79	MC	SBSPON
CD200	1.97979e-81	0.943014	0.377	0.053	6.6398e-77	MC	CD200
SMOC2	1.72925e-80	0.880687	0.346	0.045	5.79954e-76	MC	SMOC2
VSIG2	5.67513e-77	0.610504	0.257	0.027	1.90333e-72	MC	VSIG2
RPLP12	1.95821e-74	1.23953	1	0.953	6.56745e-70	MC	RPLP1
REC8	5.04302e-74	0.686903	0.34	0.047	1.69133e-69	MC	REC8
COL1A1	1.97801e-73	1.27707	0.414	0.069	6.63385e-69	MC	COL1A1
CPE	4.80177e-73	1.13956	0.665	0.155	1.61042e-68	MC	CPE
DSE	1.0822e-72	0.613231	0.288	0.035	3.62947e-68	MC	DSE
CMBL	1.53364e-72	0.603244	0.309	0.04	5.14351e-68	MC	CMBL
ZNF331	2.69915e-72	1.7719	0.45	0.088	9.05242e-68	MC	ZNF331
PLAUR	7.02032e-72	1.14162	0.403	0.068	2.35447e-67	MC	PLAUR
ARL4D	8.28494e-72	0.917096	0.277	0.033	2.7786e-67	MC	ARL4D
C4orf481	4.36614e-71	1.1241	0.487	0.095	1.46432e-66	MC	C4orf48
SAT12	1.37504e-70	2.03051	0.88	0.486	4.6116e-66	MC	SAT1
VAMP8	1.4748e-70	1.08624	0.482	0.095	4.94619e-66	MC	VAMP8
GSTM3	3.24302e-70	1.33645	0.471	0.097	1.08764e-65	MC	GSTM3
ST3GAL5	8.88881e-67	0.607324	0.34	0.051	2.98113e-62	MC	ST3GAL5
DCBLD2	4.53593e-66	0.566705	0.277	0.035	1.52126e-61	MC	DCBLD2
BNC2	3.8701e-65	0.611897	0.34	0.053	1.29796e-60	MC	BNC2
MEIS2	1.13123e-64	0.854903	0.408	0.074	3.79393e-60	MC	MEIS2
CYSTM1	2.13404e-63	1.7091	0.812	0.379	7.15714e-59	MC	CYSTM1
RPS123	6.22331e-62	1.18028	1	0.952	2.08717e-57	MC	RPS12
PODN	9.14482e-62	0.683582	0.267	0.034	3.06699e-57	MC	PODN
CFH1	2.37643e-61	1.79537	0.764	0.332	7.97006e-57	MC	CFH
GPNMB	2.79937e-61	0.670922	0.267	0.035	9.38853e-57	MC	GPNMB
ADH1B	4.23955e-61	1.49732	0.382	0.071	1.42186e-56	MC	ADH1B
TPT11	5.4475e-61	1.29308	1	0.965	1.82698e-56	MC	TPT1
SDC4	1.34728e-58	0.593812	0.251	0.033	4.51851e-54	MC	SDC4
TFRC	1.56635e-57	0.910883	0.372	0.069	5.25321e-53	MC	TFRC
IGFBP6	3.27628e-56	1.63378	0.534	0.143	1.0988e-51	MC	IGFBP6
RASSF7	2.01131e-54	0.593628	0.272	0.04	6.74555e-50	MC	RASSF7
RBP11	1.30423e-53	1.08627	0.524	0.134	4.37411e-49	MC	RBP1
MT1E	4.3359e-53	1.56844	0.874	0.48	1.45417e-48	MC	MT1E
EEF1A11	9.22563e-53	0.913526	1	0.977	3.09409e-48	MC	EEF1A1
MT1F	1.40689e-52	0.89763	0.325	0.057	4.71843e-48	MC	MT1F
RPL412	1.66925e-52	1.0568	0.995	0.971	5.59833e-48	MC	RPL41
SLC16A1	1.32244e-51	0.752664	0.351	0.068	4.43521e-47	MC	SLC16A1
CRYAB	7.11863e-51	0.612776	0.387	0.077	2.38745e-46	MC	CRYAB
ERRFI1	7.93642e-51	1.05885	0.398	0.089	2.66172e-46	MC	ERRFI1
GLT8D2	1.00909e-50	0.476302	0.251	0.036	3.3843e-46	MC	GLT8D2
CYBRD1	2.4417e-50	1.36547	0.571	0.184	8.18897e-46	MC	CYBRD1
PCOLCE	4.75102e-50	1.03719	0.356	0.071	1.5934e-45	MC	PCOLCE
RARRES31	6.23288e-49	1.27157	0.56	0.175	2.09038e-44	MC	RARRES3
TOB1	6.94921e-49	1.0867	0.482	0.128	2.33063e-44	MC	TOB1
FAM107B1	1.11939e-48	0.930074	0.445	0.109	3.7542e-44	MC	FAM107B
RPS51	2.42632e-47	1.14881	0.969	0.789	8.13738e-43	MC	RPS5
OBSL1	1.79903e-46	0.631357	0.34	0.068	6.0336e-42	MC	OBSL1
DSP1	5.16173e-46	0.723422	0.387	0.086	1.73114e-41	MC	DSP
CELF2	1.96756e-45	0.851158	0.377	0.085	6.59879e-41	MC	CELF2
RPL131	6.70906e-45	0.869412	0.99	0.969	2.25009e-40	MC	RPL13
INMT	7.85185e-45	1.26835	0.508	0.148	2.63336e-40	MC	INMT
GATA6	1.66892e-44	0.53545	0.267	0.046	5.59724e-40	MC	GATA6
KIF22	2.71367e-44	0.76517	0.372	0.085	9.10111e-40	MC	KIF22
RPL282	4.23975e-44	0.824066	0.984	0.937	1.42193e-39	MC	RPL28
PLTP	9.66467e-44	1.10678	0.408	0.101	3.24134e-39	MC	PLTP
[truncated: 1,755 more rows]
