# Supplementary material for: Single-Cell RNA Sequencing of Coronary Perivascular Adipose Tissue From End-Stage Heart Failure Patients Identifies SPP1+ Macrophage Subpopulation as a Target for Alleviating Fibrosis
Source: Arterioscler Thromb Vasc Biol. 2023 Sep 14;43(11):2143–64. doi: 10.1161/ATVBAHA.123.319828 (PMC10597444; doi:10.1161/ATVBAHA.123.319828)
Supplement: Supplementary file 6 [file atv-43-2143-s006.xlsx]

## Sheet: atlas.marker
	p_val	avg_log2FC	pct.1	pct.2	p_val_adj	cluster	gene
PTN	0	0.954994	0.979	0.741	0	FAP_C0	PTN
C7	0	0.828989	0.995	0.85	0	FAP_C0	C7
SRPX	7.04527e-271	0.55164	0.948	0.74	2.36284e-266	FAP_C0	SRPX
PTGDS	1.96903e-269	0.659554	0.989	0.871	6.60374e-265	FAP_C0	PTGDS
FMO2	2.73067e-264	0.616795	0.884	0.589	9.15813e-260	FAP_C0	FMO2
ITIH5	7.00399e-250	0.587554	0.789	0.521	2.349e-245	FAP_C0	ITIH5
ABCA8	5.78334e-238	0.459542	0.985	0.849	1.93962e-233	FAP_C0	ABCA8
LAMB1	1.76605e-230	0.529698	0.79	0.535	5.92299e-226	FAP_C0	LAMB1
APOE	2.37191e-226	0.674208	0.873	0.628	7.9549e-222	FAP_C0	APOE
PLPP3	1.26037e-214	0.505476	0.97	0.805	4.22703e-210	FAP_C0	PLPP3
GPC3	1.5423e-213	0.515678	0.896	0.684	5.17255e-209	FAP_C0	GPC3
IGSF10	3.34209e-205	0.475919	0.727	0.476	1.12087e-200	FAP_C0	IGSF10
CAV1	5.05504e-193	0.476044	0.825	0.589	1.69536e-188	FAP_C0	CAV1
ANGPTL2	4.65028e-190	0.444418	0.736	0.499	1.55961e-185	FAP_C0	ANGPTL2
SPARCL1	7.72651e-187	0.512703	0.978	0.876	2.59132e-182	FAP_C0	SPARCL1
GAS6	2.24171e-182	0.462087	0.914	0.708	7.51824e-178	FAP_C0	GAS6
EMILIN1	3.86418e-182	0.4067	0.757	0.524	1.29597e-177	FAP_C0	EMILIN1
SELENOP	4.03387e-182	0.39332	0.99	0.874	1.35288e-177	FAP_C0	SELENOP
PQLC2L	3.33634e-181	0.477647	0.578	0.337	1.11894e-176	FAP_C0	PQLC2L
CD81	3.87501e-174	0.323414	0.997	0.944	1.2996e-169	FAP_C0	CD81
MATN2	2.02478e-171	0.389687	0.736	0.508	6.79069e-167	FAP_C0	MATN2
CXCL12	6.13672e-169	0.349263	0.953	0.77	2.05813e-164	FAP_C0	CXCL12
EDNRB	1.37543e-164	0.4084	0.573	0.336	4.61292e-160	FAP_C0	EDNRB
LUM	2.04072e-164	0.371086	0.998	0.935	6.84416e-160	FAP_C0	LUM
CPXM1	1.49768e-163	0.423144	0.696	0.475	5.02291e-159	FAP_C0	CPXM1
LAMA2	1.14974e-160	0.414378	0.864	0.672	3.85601e-156	FAP_C0	LAMA2
COL4A4	2.01206e-160	0.398206	0.733	0.491	6.74805e-156	FAP_C0	COL4A4
CDH19	3.36161e-160	0.348301	0.742	0.465	1.12742e-155	FAP_C0	CDH19
MAP1LC3A	3.94648e-152	0.401595	0.787	0.581	1.32357e-147	FAP_C0	MAP1LC3A
COL15A1	2.03523e-151	0.420763	0.791	0.56	6.82574e-147	FAP_C0	COL15A1
CFD	3.80776e-148	0.356196	1	0.983	1.27705e-143	FAP_C0	CFD
DEPP1	6.98205e-148	0.679793	0.613	0.387	2.34164e-143	FAP_C0	DEPP1
LAMC1	2.60761e-147	0.34849	0.852	0.676	8.74542e-143	FAP_C0	LAMC1
COL4A2	5.1269e-144	0.365545	0.702	0.486	1.71946e-139	FAP_C0	COL4A2
IP6K2	5.27271e-144	0.401891	0.726	0.512	1.76836e-139	FAP_C0	IP6K2
CILP	9.75286e-138	0.458051	0.726	0.514	3.27091e-133	FAP_C0	CILP
CYGB	4.47037e-137	0.335492	0.809	0.579	1.49927e-132	FAP_C0	CYGB
DIO3OS	5.79211e-135	0.386987	0.583	0.373	1.94256e-130	FAP_C0	DIO3OS
A2M	8.07995e-134	0.374093	0.565	0.349	2.70985e-129	FAP_C0	A2M
TCF21	1.44055e-133	0.361303	0.696	0.476	4.83133e-129	FAP_C0	TCF21
QSOX1	1.36915e-131	0.270405	0.721	0.515	4.59186e-127	FAP_C0	QSOX1
NTRK2	2.13992e-130	0.323384	0.899	0.719	7.17688e-126	FAP_C0	NTRK2
MGST1	1.99541e-129	0.374328	0.967	0.814	6.6922e-125	FAP_C0	MGST1
CHI3L2	2.03977e-129	0.80642	0.526	0.326	6.84096e-125	FAP_C0	CHI3L2
SPRY1	2.89471e-129	0.43811	0.816	0.631	9.70829e-125	FAP_C0	SPRY1
PLTP	1.15704e-127	0.374956	0.978	0.839	3.88048e-123	FAP_C0	PLTP
MALAT1	3.23178e-127	0.265532	0.993	0.954	1.08388e-122	FAP_C0	MALAT1
ALDH1A1	3.58747e-123	0.337144	0.818	0.628	1.20316e-118	FAP_C0	ALDH1A1
COL4A1	2.50664e-122	0.283258	0.662	0.46	8.40676e-118	FAP_C0	COL4A1
GGT5	1.074e-120	0.382506	0.594	0.394	3.60199e-116	FAP_C0	GGT5
COL6A3	1.8686e-120	0.312795	0.947	0.799	6.26691e-116	FAP_C0	COL6A3
MGP	3.01198e-120	0.316497	1	0.983	1.01016e-115	FAP_C0	MGP
SVEP1	6.5853e-118	0.575679	0.675	0.501	2.20858e-113	FAP_C0	SVEP1
SCN7A	5.48198e-117	0.305198	0.568	0.351	1.83855e-112	FAP_C0	SCN7A
PDGFD	1.79865e-116	0.390879	0.647	0.466	6.0323e-112	FAP_C0	PDGFD
COL6A6	2.10177e-113	0.430124	0.48	0.298	7.04893e-109	FAP_C0	COL6A6
SPON2	2.26313e-113	0.348853	0.853	0.674	7.59007e-109	FAP_C0	SPON2
STEAP4	3.3309e-113	0.36696	0.56	0.368	1.11712e-108	FAP_C0	STEAP4
ABCA6	1.45139e-111	0.250843	0.846	0.67	4.86769e-107	FAP_C0	ABCA6
PCYOX1	1.67285e-111	0.312589	0.749	0.57	5.61042e-107	FAP_C0	PCYOX1
FBLN5	1.08087e-106	0.30195	0.957	0.817	3.62504e-102	FAP_C0	FBLN5
COL6A1	1.63388e-106	0.365696	0.984	0.899	5.47972e-102	FAP_C0	COL6A1
MYOC	1.17834e-105	0.374954	0.626	0.422	3.95191e-101	FAP_C0	MYOC
SELENBP1	1.64109e-104	0.29668	0.7	0.524	5.50388e-100	FAP_C0	SELENBP1
LAPTM4A	5.60848e-104	0.27265	0.983	0.873	1.88097e-99	FAP_C0	LAPTM4A
GRID2	2.76918e-103	0.316068	0.377	0.211	9.28727e-99	FAP_C0	GRID2
LHFPL6	3.1121e-102	0.27207	0.934	0.774	1.04373e-97	FAP_C0	LHFPL6
LAMA4	3.26045e-102	0.284344	0.765	0.597	1.09349e-97	FAP_C0	LAMA4
VEGFD	5.68859e-102	0.477726	0.413	0.241	1.90784e-97	FAP_C0	VEGFD
IGFBP3	5.03083e-98	0.62303	0.597	0.418	1.68724e-93	FAP_C0	IGFBP3
SLIT3	6.74974e-98	0.275243	0.842	0.688	2.26373e-93	FAP_C0	SLIT3
PLXNA4	2.73408e-96	0.27753	0.285	0.142	9.16956e-92	FAP_C0	PLXNA4
EMP2	4.83891e-96	0.273638	0.836	0.66	1.62288e-91	FAP_C0	EMP2
PAMR1	3.18475e-95	0.290474	0.501	0.331	1.0681e-90	FAP_C0	PAMR1
ADH1B	4.35207e-92	0.33817	0.943	0.832	1.4596e-87	FAP_C0	ADH1B
PRNP	5.11553e-91	0.252333	0.799	0.65	1.71565e-86	FAP_C0	PRNP
SOD3	1.77052e-88	0.286839	0.897	0.743	5.93797e-84	FAP_C0	SOD3
AOC3	2.74844e-87	0.270346	0.43	0.275	9.21773e-83	FAP_C0	AOC3
ANGPTL4	5.23551e-84	0.331531	0.632	0.462	1.75589e-79	FAP_C0	ANGPTL4
CCBE1	1.06953e-79	0.270001	0.269	0.138	3.58699e-75	FAP_C0	CCBE1
VCAM1	7.89255e-76	0.264138	0.334	0.195	2.647e-71	FAP_C0	VCAM1
IGF1	1.19352e-75	0.268229	0.892	0.714	4.00284e-71	FAP_C0	IGF1
CES1	9.57692e-75	0.316039	0.69	0.527	3.21191e-70	FAP_C0	CES1
FAM118A	9.68925e-75	0.273758	0.491	0.34	3.24958e-70	FAP_C0	FAM118A
RARRES2	1.35795e-71	0.26461	0.9	0.768	4.5543e-67	FAP_C0	RARRES2
ANGPT1	7.79684e-71	0.253518	0.467	0.324	2.61491e-66	FAP_C0	ANGPT1
AC006007.1	3.6872e-66	0.267481	0.261	0.145	1.23661e-61	FAP_C0	AC006007.1
INMT	5.66058e-66	0.28124	0.668	0.523	1.89845e-61	FAP_C0	INMT
TSC22D1	5.73859e-64	0.257662	0.743	0.581	1.92461e-59	FAP_C0	TSC22D1
ADM	1.48266e-56	0.486102	0.422	0.301	4.97255e-52	FAP_C0	ADM
RSPO3	8.89745e-53	0.254354	0.346	0.227	2.98403e-48	FAP_C0	RSPO3
SFRP2	0	2.2334	0.641	0.212	0	FAP_C1	SFRP2
OLFML2B	7.23106e-302	0.905016	0.49	0.145	2.42515e-297	FAP_C1	OLFML2B
TSPAN8	3.43232e-275	1.14707	0.437	0.124	1.15113e-270	FAP_C1	TSPAN8
SLPI	7.91178e-229	1.44195	0.412	0.125	2.65345e-224	FAP_C1	SLPI
CLU	2.12304e-227	1.49097	0.885	0.687	7.12027e-223	FAP_C1	CLU
C1QTNF4	1.82167e-225	0.713496	0.304	0.067	6.10952e-221	FAP_C1	C1QTNF4
FAM180B	9.63871e-222	0.655528	0.299	0.066	3.23263e-217	FAP_C1	FAM180B
MEGF6	4.71523e-208	0.614334	0.334	0.088	1.58139e-203	FAP_C1	MEGF6
COL14A1	3.40191e-199	1.01695	0.831	0.6	1.14093e-194	FAP_C1	COL14A1
CPE	2.08843e-197	0.979093	0.802	0.536	7.00417e-193	FAP_C1	CPE
CXCL14	4.48121e-192	1.98282	0.682	0.407	1.50291e-187	FAP_C1	CXCL14
ABCC9	2.85073e-177	0.788269	0.675	0.391	9.56077e-173	FAP_C1	ABCC9
FLRT2	3.36967e-172	0.864669	0.633	0.355	1.13012e-167	FAP_C1	FLRT2
CTGF	2.17349e-161	1.56371	0.534	0.263	7.28945e-157	FAP_C1	CTGF
FBLN1	2.91588e-161	0.720167	0.993	0.946	9.77928e-157	FAP_C1	FBLN1
F3	6.03039e-159	1.06228	0.644	0.382	2.02247e-154	FAP_C1	F3
LEPR	3.44263e-156	0.93103	0.663	0.392	1.15459e-151	FAP_C1	LEPR
PI16	5.73485e-145	0.885479	0.639	0.369	1.92335e-140	FAP_C1	PI16
OGN	5.3407e-143	0.74618	0.885	0.718	1.79117e-138	FAP_C1	OGN
CHRDL1	1.03052e-141	0.727781	0.751	0.531	3.45617e-137	FAP_C1	CHRDL1
SFRP4	1.55124e-139	1.47359	0.304	0.103	5.20255e-135	FAP_C1	SFRP4
THY1	2.61047e-137	0.750427	0.477	0.213	8.75498e-133	FAP_C1	THY1
PLXDC2	6.04516e-134	0.753758	0.452	0.215	2.02743e-129	FAP_C1	PLXDC2
PRRX1	4.15357e-126	0.622185	0.837	0.655	1.39303e-121	FAP_C1	PRRX1
EMP1	5.55057e-120	0.695093	0.771	0.592	1.86155e-115	FAP_C1	EMP1
C1S	6.81747e-115	0.449249	0.977	0.931	2.28644e-110	FAP_C1	C1S
C1R	1.33764e-113	0.497649	0.975	0.933	4.48618e-109	FAP_C1	C1R
MSX1	2.53548e-108	0.547599	0.363	0.159	8.50349e-104	FAP_C1	MSX1
SCARA5	1.52327e-107	0.614547	0.846	0.684	5.10875e-103	FAP_C1	SCARA5
SKIL	1.69421e-107	0.563659	0.376	0.173	5.68203e-103	FAP_C1	SKIL
MFAP5	1.16438e-106	0.459346	0.838	0.669	3.90509e-102	FAP_C1	MFAP5
C3	1.21805e-106	0.654368	0.956	0.912	4.0851e-102	FAP_C1	C3
PLAT	2.76233e-104	0.638233	0.501	0.282	9.26431e-100	FAP_C1	PLAT
PDGFRL	1.15544e-103	0.720757	0.739	0.544	3.87513e-99	FAP_C1	PDGFRL
GPC6	1.55378e-100	0.485178	0.343	0.15	5.21108e-96	FAP_C1	GPC6
OMD	8.77657e-98	0.588186	0.573	0.357	2.94348e-93	FAP_C1	OMD
AEBP1	3.86698e-94	0.590763	0.862	0.74	1.29691e-89	FAP_C1	AEBP1
ID3	1.07822e-93	0.854339	0.54	0.328	3.61614e-89	FAP_C1	ID3
ABI3BP	1.26885e-93	0.548997	0.89	0.765	4.25548e-89	FAP_C1	ABI3BP
SEMA3C	3.54307e-93	0.388295	0.445	0.227	1.18827e-88	FAP_C1	SEMA3C
DHRS3	3.38864e-89	0.660364	0.623	0.433	1.13648e-84	FAP_C1	DHRS3
COLEC12	1.30909e-85	0.558284	0.694	0.52	4.39043e-81	FAP_C1	COLEC12
CFH	1.69245e-84	0.601295	0.933	0.842	5.67615e-80	FAP_C1	CFH
CTSK	1.17825e-83	0.605054	0.7	0.525	3.95161e-79	FAP_C1	CTSK
CPXM2	3.85478e-83	0.50434	0.555	0.348	1.29282e-78	FAP_C1	CPXM2
BGN	6.70418e-83	0.664166	0.622	0.432	2.24845e-78	FAP_C1	BGN
F10	1.19087e-80	0.535645	0.759	0.604	3.99393e-76	FAP_C1	F10
MEOX2	2.30757e-79	0.444975	0.32	0.152	7.73913e-75	FAP_C1	MEOX2
GPNMB	3.23776e-79	0.527042	0.875	0.76	1.08588e-74	FAP_C1	GPNMB
USP53	4.22548e-79	0.588131	0.684	0.492	1.41714e-74	FAP_C1	USP53
MT2A	1.1315e-78	0.768004	0.936	0.866	3.79482e-74	FAP_C1	MT2A
FGL2	3.90641e-78	0.551951	0.517	0.321	1.31013e-73	FAP_C1	FGL2
ITM2A	6.21285e-75	0.501929	0.933	0.86	2.08366e-70	FAP_C1	ITM2A
MT1X	5.73771e-72	0.903926	0.698	0.534	1.92431e-67	FAP_C1	MT1X
CD9	8.13483e-72	0.493061	0.435	0.255	2.72826e-67	FAP_C1	CD9
SPON1	1.4956e-71	0.454371	0.479	0.299	5.01594e-67	FAP_C1	SPON1
ELN	3.76659e-70	0.543339	0.569	0.384	1.26324e-65	FAP_C1	ELN
CLDN11	9.96256e-69	0.466718	0.336	0.173	3.34124e-64	FAP_C1	CLDN11
CCDC80	2.15e-64	0.429352	0.983	0.939	7.21068e-60	FAP_C1	CCDC80
DUSP1	2.55615e-63	0.485504	0.764	0.584	8.5728e-59	FAP_C1	DUSP1
IGFBP6	7.0238e-63	0.569116	0.95	0.891	2.35564e-58	FAP_C1	IGFBP6
ARL6IP5	8.76864e-63	0.329297	0.89	0.8	2.94083e-58	FAP_C1	ARL6IP5
NR4A1	1.92046e-62	1.17422	0.326	0.181	6.44084e-58	FAP_C1	NR4A1
STK17B	2.61859e-61	0.328768	0.325	0.17	8.78223e-57	FAP_C1	STK17B
KCNE4	5.45512e-60	0.441703	0.259	0.123	1.82954e-55	FAP_C1	KCNE4
LRP1	7.8441e-60	0.366104	0.953	0.883	2.63076e-55	FAP_C1	LRP1
AKAP12	2.03036e-59	0.513842	0.794	0.68	6.80941e-55	FAP_C1	AKAP12
PROCR	9.90423e-56	0.316511	0.275	0.138	3.32168e-51	FAP_C1	PROCR
IGFBP7	1.1322e-55	0.388359	0.987	0.974	3.79716e-51	FAP_C1	IGFBP7
NFIB	1.71304e-53	0.332953	0.851	0.739	5.74521e-49	FAP_C1	NFIB
LTBP2	1.13085e-52	0.517221	0.313	0.174	3.79266e-48	FAP_C1	LTBP2
GAS1	2.14419e-52	0.481123	0.745	0.623	7.19118e-48	FAP_C1	GAS1
PPIC	5.8715e-51	0.302726	0.691	0.549	1.96918e-46	FAP_C1	PPIC
AOX1	6.72394e-51	0.355904	0.405	0.259	2.25507e-46	FAP_C1	AOX1
NFE2L2	5.42589e-50	0.34848	0.861	0.761	1.81974e-45	FAP_C1	NFE2L2
PAM	1.09595e-49	0.334932	0.593	0.448	3.67559e-45	FAP_C1	PAM
NRP1	1.93924e-49	0.477772	0.68	0.559	6.50381e-45	FAP_C1	NRP1
FGF7	1.96938e-49	0.466307	0.794	0.686	6.60492e-45	FAP_C1	FGF7
CCDC102B	3.83661e-49	0.418591	0.325	0.186	1.28672e-44	FAP_C1	CCDC102B
BTG2	2.75525e-46	0.777106	0.637	0.503	9.24057e-42	FAP_C1	BTG2
TIMP1	3.60515e-46	0.412651	0.968	0.936	1.20909e-41	FAP_C1	TIMP1
FOXP1	2.64067e-45	0.341294	0.462	0.316	8.85627e-41	FAP_C1	FOXP1
HGF	2.94162e-45	0.29255	0.273	0.148	9.8656e-41	FAP_C1	HGF
CYR61	4.03119e-45	0.92252	0.52	0.388	1.35198e-40	FAP_C1	CYR61
MXRA8	5.23323e-45	0.313893	0.852	0.747	1.75512e-40	FAP_C1	MXRA8
UAP1	1.24363e-44	0.40333	0.464	0.322	4.17087e-40	FAP_C1	UAP1
RASSF2	1.48783e-44	0.257974	0.256	0.135	4.98987e-40	FAP_C1	RASSF2
PIK3R1	1.61869e-44	0.358644	0.859	0.757	5.42877e-40	FAP_C1	PIK3R1
CPVL	1.94749e-44	0.471762	0.402	0.271	6.53148e-40	FAP_C1	CPVL
COL1A2	5.94346e-44	0.349032	0.989	0.958	1.99332e-39	FAP_C1	COL1A2
PTGFR	1.38116e-43	0.377029	0.491	0.346	4.63213e-39	FAP_C1	PTGFR
EFEMP1	2.22153e-43	0.391825	0.895	0.854	7.45057e-39	FAP_C1	EFEMP1
C11orf96	8.38105e-42	0.803943	0.464	0.321	2.81084e-37	FAP_C1	C11orf96
LTC4S	1.97942e-41	0.329303	0.351	0.218	6.63859e-37	FAP_C1	LTC4S
PODN	2.47436e-41	0.358276	0.92	0.835	8.2985e-37	FAP_C1	PODN
LAMB2	3.77375e-41	0.315513	0.769	0.656	1.26564e-36	FAP_C1	LAMB2
SETBP1	5.47744e-41	0.313109	0.335	0.206	1.83702e-36	FAP_C1	SETBP1
PDGFRA	5.60272e-41	0.353237	0.812	0.71	1.87904e-36	FAP_C1	PDGFRA
SULF1	2.43222e-40	0.276804	0.391	0.252	8.15718e-36	FAP_C1	SULF1
KCNJ8	6.33749e-40	0.274236	0.275	0.157	2.12547e-35	FAP_C1	KCNJ8
SERPING1	8.12873e-39	0.282442	0.958	0.911	2.72621e-34	FAP_C1	SERPING1
FOSL2	6.66751e-38	0.325827	0.308	0.191	2.23615e-33	FAP_C1	FOSL2
TNFSF10	8.41939e-38	0.352244	0.465	0.335	2.8237e-33	FAP_C1	TNFSF10
LIMA1	1.55538e-37	0.306812	0.767	0.649	5.21645e-33	FAP_C1	LIMA1
FMOD	1.92508e-37	0.329315	0.441	0.314	6.45635e-33	FAP_C1	FMOD
BOC	3.5245e-37	0.327822	0.507	0.376	1.18205e-32	FAP_C1	BOC
JMJD1C	1.11377e-36	0.30503	0.56	0.434	3.73535e-32	FAP_C1	JMJD1C
RGL1	3.44571e-36	0.251675	0.273	0.161	1.15562e-31	FAP_C1	RGL1
ASPN	4.88561e-36	0.474764	0.408	0.276	1.63854e-31	FAP_C1	ASPN
ADAMTS1	9.91561e-36	0.85299	0.565	0.469	3.3255e-31	FAP_C1	ADAMTS1
CYBRD1	1.72519e-35	0.296206	0.903	0.841	5.78594e-31	FAP_C1	CYBRD1
TAGLN	2.78847e-35	0.470355	0.575	0.453	9.35196e-31	FAP_C1	TAGLN
NNMT	6.66661e-35	0.412478	0.766	0.69	2.23585e-30	FAP_C1	NNMT
CRISPLD2	8.13245e-35	0.461416	0.663	0.56	2.72746e-30	FAP_C1	CRISPLD2
APP	1.10756e-34	0.277859	0.886	0.809	3.71452e-30	FAP_C1	APP
FBLN2	2.28626e-34	0.353786	0.954	0.911	7.66765e-30	FAP_C1	FBLN2
SERPINE2	6.06401e-34	0.49452	0.518	0.416	2.03375e-29	FAP_C1	SERPINE2
KLF9	1.02142e-33	0.35401	0.631	0.526	3.42565e-29	FAP_C1	KLF9
MBNL1	1.22093e-33	0.250057	0.678	0.566	4.09474e-29	FAP_C1	MBNL1
NFIX	3.6092e-33	0.277095	0.686	0.585	1.21045e-28	FAP_C1	NFIX
ADAMTSL2	3.69442e-33	0.308573	0.257	0.152	1.23904e-28	FAP_C1	ADAMTSL2
SAMHD1	5.44562e-33	0.278191	0.673	0.559	1.82635e-28	FAP_C1	SAMHD1
RRBP1	6.96343e-33	0.294454	0.79	0.692	2.3354e-28	FAP_C1	RRBP1
TPM1	2.45394e-32	0.338655	0.532	0.414	8.23003e-28	FAP_C1	TPM1
ATP1A1	2.50797e-32	0.284782	0.644	0.523	8.41123e-28	FAP_C1	ATP1A1
MEDAG	3.69072e-32	0.27386	0.35	0.232	1.2378e-27	FAP_C1	MEDAG
LOX	4.16257e-32	0.277697	0.55	0.429	1.39604e-27	FAP_C1	LOX
AHI1	8.74432e-32	0.355417	0.539	0.418	2.93267e-27	FAP_C1	AHI1
ZFP36L1	1.74718e-31	0.351566	0.855	0.759	5.8597e-27	FAP_C1	ZFP36L1
BACE2	2.35145e-31	0.251742	0.423	0.307	7.88631e-27	FAP_C1	BACE2
ADAMTSL3	2.71798e-31	0.315742	0.344	0.234	9.11555e-27	FAP_C1	ADAMTSL3
PLA2G2A	4.41858e-31	1.5438	0.584	0.488	1.4819e-26	FAP_C1	PLA2G2A
MMP23B	5.06968e-31	0.297097	0.542	0.419	1.70027e-26	FAP_C1	MMP23B
FN1	1.33501e-30	0.318607	0.92	0.847	4.47734e-26	FAP_C1	FN1
WSB1	3.84489e-30	0.286981	0.864	0.773	1.2895e-25	FAP_C1	WSB1
DDR2	4.39656e-30	0.327101	0.656	0.549	1.47452e-25	FAP_C1	DDR2
SLC38A2	4.94079e-30	0.330637	0.67	0.563	1.65704e-25	FAP_C1	SLC38A2
SH3BP5	5.5159e-30	0.301999	0.614	0.514	1.84992e-25	FAP_C1	SH3BP5
SREBF1	6.08122e-30	0.282759	0.382	0.267	2.03952e-25	FAP_C1	SREBF1
SMIM14	7.59948e-30	0.262664	0.604	0.501	2.54871e-25	FAP_C1	SMIM14
CCPG1	8.8777e-30	0.257723	0.669	0.566	2.9774e-25	FAP_C1	CCPG1
NR2F2	1.0774e-29	0.335593	0.647	0.549	3.61337e-25	FAP_C1	NR2F2
PID1	1.09252e-29	0.298342	0.473	0.364	3.6641e-25	FAP_C1	PID1
FSTL3	1.41447e-29	0.31326	0.501	0.382	4.74386e-25	FAP_C1	FSTL3
PLS3	2.46982e-29	0.258292	0.515	0.406	8.28327e-25	FAP_C1	PLS3
ALDH2	2.48214e-29	0.278593	0.721	0.632	8.32459e-25	FAP_C1	ALDH2
MFAP4	9.21823e-29	0.282696	0.939	0.884	3.09161e-24	FAP_C1	MFAP4
SLIT2	2.70839e-28	0.339065	0.536	0.433	9.08338e-24	FAP_C1	SLIT2
RNF19A	7.2437e-28	0.270993	0.427	0.32	2.42939e-23	FAP_C1	RNF19A
THBS1	9.51489e-28	0.491654	0.267	0.17	3.1911e-23	FAP_C1	THBS1
IL1R1	1.14505e-27	0.268322	0.52	0.413	3.84027e-23	FAP_C1	IL1R1
IRF2BP2	1.84398e-27	0.271409	0.585	0.478	6.18435e-23	FAP_C1	IRF2BP2
FAT4	6.1436e-27	0.282465	0.292	0.191	2.06044e-22	FAP_C1	FAT4
FZD4	6.59191e-27	0.272043	0.416	0.31	2.21079e-22	FAP_C1	FZD4
BHLHE41	7.18264e-27	0.279463	0.35	0.244	2.40892e-22	FAP_C1	BHLHE41
PLAGL1	1.12372e-26	0.29392	0.629	0.526	3.76872e-22	FAP_C1	PLAGL1
SYNPO2	1.30176e-26	0.284801	0.381	0.277	4.36583e-22	FAP_C1	SYNPO2
MACF1	2.14309e-26	0.294747	0.538	0.434	7.18748e-22	FAP_C1	MACF1
VMP1	2.54349e-26	0.329209	0.516	0.414	8.53034e-22	FAP_C1	VMP1
RUNX1T1	5.58875e-26	0.269315	0.571	0.465	1.87436e-21	FAP_C1	RUNX1T1
FZD7	7.67619e-25	0.261786	0.421	0.317	2.57444e-20	FAP_C1	FZD7
KLF2	9.31644e-25	0.443751	0.525	0.419	3.12455e-20	FAP_C1	KLF2
PDGFRB	1.10548e-24	0.304139	0.641	0.557	3.70755e-20	FAP_C1	PDGFRB
PER1	1.72608e-24	0.270878	0.398	0.297	5.78894e-20	FAP_C1	PER1
PRELP	2.6941e-24	0.347528	0.901	0.854	9.03548e-20	FAP_C1	PRELP
OSR1	4.47512e-24	0.283313	0.405	0.309	1.50087e-19	FAP_C1	OSR1
CYP1B1	6.00467e-24	0.321897	0.432	0.331	2.01385e-19	FAP_C1	CYP1B1
SLC29A1	2.61471e-23	0.251586	0.418	0.317	8.76923e-19	FAP_C1	SLC29A1
TXNIP	3.22395e-23	0.272871	0.968	0.933	1.08125e-18	FAP_C1	TXNIP
CD34	4.03209e-23	0.252856	0.779	0.712	1.35228e-18	FAP_C1	CD34
SVIL	4.12035e-23	0.295781	0.499	0.402	1.38188e-18	FAP_C1	SVIL
COL1A1	5.53549e-23	0.383938	0.928	0.856	1.85649e-18	FAP_C1	COL1A1
C16orf89	7.71363e-23	0.282802	0.54	0.449	2.587e-18	FAP_C1	C16orf89
RAMP2	1.43578e-22	0.274181	0.546	0.45	4.81533e-18	FAP_C1	RAMP2
MT1M	5.77852e-22	0.565975	0.641	0.558	1.938e-17	FAP_C1	MT1M
ARRDC3	2.86934e-21	0.261091	0.523	0.432	9.6232e-17	FAP_C1	ARRDC3
ANGPTL1	5.04305e-21	0.31358	0.473	0.374	1.69134e-16	FAP_C1	ANGPTL1
FIBIN	9.94195e-21	0.325373	0.554	0.467	3.33433e-16	FAP_C1	FIBIN
ZFAND5	1.56329e-19	0.379711	0.686	0.606	5.24295e-15	FAP_C1	ZFAND5
TIPARP	5.7923e-18	0.29056	0.37	0.284	1.94262e-13	FAP_C1	TIPARP
VCAN	1.23472e-17	0.333467	0.634	0.56	4.141e-13	FAP_C1	VCAN
ACKR3	1.00943e-16	0.286755	0.477	0.394	3.38543e-12	FAP_C1	ACKR3
CEBPB	1.27407e-16	0.273983	0.643	0.567	4.27296e-12	FAP_C1	CEBPB
TSPYL2	3.6352e-15	0.29544	0.33	0.257	1.21917e-10	FAP_C1	TSPYL2
MT1E	1.00635e-13	0.257114	0.743	0.685	3.37509e-09	FAP_C1	MT1E
GFPT2	1.65169e-12	0.253084	0.341	0.272	5.53944e-08	FAP_C1	GFPT2
NEAT1	3.8158e-11	0.292742	0.952	0.887	1.27974e-06	FAP_C1	NEAT1
MT1A	5.7134e-07	0.274765	0.32	0.269	0.0191616	FAP_C1	MT1A
WISP2	1.75281e-05	0.365097	0.663	0.64	0.587859	FAP_C1	WISP2
RARRES1	2.1813e-05	0.349145	0.513	0.48	0.731564	FAP_C1	RARRES1
MFAP51	0	2.72626	0.999	0.673	0	FAP_C2	MFAP5
SEMA3C1	0	2.50635	0.896	0.215	0	FAP_C2	SEMA3C
FBN1	0	2.34964	0.999	0.812	0	FAP_C2	FBN1
ACKR31	0	2.0541	0.929	0.37	0	FAP_C2	ACKR3
LINC01133	0	1.81529	0.799	0.114	0	FAP_C2	LINC01133
C17orf58	0	1.81466	0.865	0.342	0	FAP_C2	C17orf58
CD55	0	1.8034	0.782	0.222	0	FAP_C2	CD55
PRSS23	0	1.4563	0.698	0.162	0	FAP_C2	PRSS23
S100A10	0	1.39934	1	0.902	0	FAP_C2	S100A10
CREB5	0	1.22335	0.672	0.14	0	FAP_C2	CREB5
C1QTNF3	0	1.20659	0.362	0.027	0	FAP_C2	C1QTNF3
EMILIN2	0	0.998642	0.604	0.105	0	FAP_C2	EMILIN2
ADAMTS16	0	0.824858	0.395	0.037	0	FAP_C2	ADAMTS16
GALNT15	0	0.803347	0.37	0.034	0	FAP_C2	GALNT15
GUCY1A2	0	0.65499	0.326	0.026	0	FAP_C2	GUCY1A2
DACT2	0	0.634718	0.303	0.01	0	FAP_C2	DACT2
WNT10B	0	0.598926	0.35	0.02	0	FAP_C2	WNT10B
C12orf75	2.9738e-302	0.663482	0.337	0.035	9.97354e-298	FAP_C2	C12orf75
FSTL1	4.17714e-294	1.71117	0.993	0.859	1.40093e-289	FAP_C2	FSTL1
CLEC3B	1.63671e-292	1.80039	0.925	0.459	5.48921e-288	FAP_C2	CLEC3B
PCOLCE2	7.24207e-290	2.06363	0.978	0.651	2.42885e-285	FAP_C2	PCOLCE2
TPPP3	2.48332e-289	1.07827	0.503	0.093	8.32856e-285	FAP_C2	TPPP3
PI161	8.75698e-286	2.37896	0.881	0.377	2.93692e-281	FAP_C2	PI16
DBN1	9.50063e-285	1.22226	0.854	0.344	3.18632e-280	FAP_C2	DBN1
WNT2B	4.10138e-283	0.866986	0.358	0.044	1.37552e-278	FAP_C2	WNT2B
LRRC17	1.89802e-276	1.35293	0.772	0.261	6.36557e-272	FAP_C2	LRRC17
METRNL	1.77819e-262	1.20024	0.757	0.265	5.96371e-258	FAP_C2	METRNL
NTM	4.10635e-260	1.11978	0.774	0.267	1.37719e-255	FAP_C2	NTM
DPP4	8.11016e-259	0.526568	0.262	0.024	2.71998e-254	FAP_C2	DPP4
OLFML2A	5.02474e-253	0.796911	0.436	0.076	1.6852e-248	FAP_C2	OLFML2A
PROCR1	4.14995e-246	1.1418	0.552	0.131	1.39181e-241	FAP_C2	PROCR
MIR4435-2HG	6.47631e-243	0.681029	0.437	0.079	2.17202e-238	FAP_C2	MIR4435-2HG
ANXA2	2.04362e-237	1.10499	0.99	0.875	6.8539e-233	FAP_C2	ANXA2
CD248	5.95027e-235	1.33858	0.949	0.582	1.9956e-230	FAP_C2	CD248
CADM3	1.07982e-233	1.01993	0.574	0.146	3.62151e-229	FAP_C2	CADM3
S100A11	3.41732e-231	1.04476	0.992	0.876	1.1461e-226	FAP_C2	S100A11
SEMA3B	1.04153e-230	0.909455	0.713	0.232	3.49307e-226	FAP_C2	SEMA3B
IGFBP61	5.32828e-230	1.47567	0.996	0.894	1.787e-225	FAP_C2	IGFBP6
ALDH1A3	2.28927e-220	0.728916	0.261	0.029	7.67776e-216	FAP_C2	ALDH1A3
F101	5.86346e-215	1.40716	0.934	0.606	1.96649e-210	FAP_C2	F10
ADAMTS5	5.19134e-214	1.36742	0.695	0.254	1.74107e-209	FAP_C2	ADAMTS5
MEDAG1	1.09061e-210	0.939444	0.672	0.221	3.65768e-206	FAP_C2	MEDAG
GALNT16	1.08814e-208	0.478519	0.343	0.055	3.64942e-204	FAP_C2	GALNT16
ANOS1	7.25527e-207	0.510771	0.35	0.058	2.43327e-202	FAP_C2	ANOS1
RAB32	1.871e-199	0.935067	0.726	0.294	6.27496e-195	FAP_C2	RAB32
ADAMTSL4	4.68983e-199	0.892229	0.727	0.266	1.57287e-194	FAP_C2	ADAMTSL4
TPM11	2.77006e-197	1.11791	0.832	0.403	9.29021e-193	FAP_C2	TPM1
CST3	5.47752e-197	0.739941	1	0.985	1.83705e-192	FAP_C2	CST3
AC245595.1	1.41516e-194	1.02352	0.772	0.333	4.74617e-190	FAP_C2	AC245595.1
ITGA11	2.0028e-193	0.812002	0.666	0.224	6.71697e-189	FAP_C2	ITGA11
TNXB	1.33001e-188	1.18512	0.983	0.813	4.46059e-184	FAP_C2	TNXB
EFHD1	5.95587e-186	0.662165	0.496	0.128	1.99748e-181	FAP_C2	EFHD1
PLAC9	6.04488e-186	0.907886	0.995	0.93	2.02733e-181	FAP_C2	PLAC9
LOXL1	2.20225e-185	1.23971	0.734	0.321	7.38591e-181	FAP_C2	LOXL1
PPIC1	6.7823e-181	1.04956	0.899	0.548	2.27465e-176	FAP_C2	PPIC
GFPT21	1.65267e-179	0.930185	0.673	0.255	5.54272e-175	FAP_C2	GFPT2
CYTOR	1.45895e-175	0.736246	0.511	0.143	4.89301e-171	FAP_C2	CYTOR
UAP11	1.4123e-171	1.12516	0.721	0.317	4.73656e-167	FAP_C2	UAP1
S100A6	2.14938e-169	0.839828	0.999	0.983	7.20859e-165	FAP_C2	S100A6
FLNC	2.49739e-167	0.522216	0.387	0.086	8.37576e-163	FAP_C2	FLNC
SLPI1	9.98271e-167	1.72989	0.502	0.146	3.348e-162	FAP_C2	SLPI
THY11	1.43429e-166	1.02247	0.644	0.226	4.81032e-162	FAP_C2	THY1
SLC4A4	4.20776e-166	0.490878	0.311	0.056	1.4112e-161	FAP_C2	SLC4A4
PTGS1	1.85557e-165	0.452686	0.272	0.043	6.22322e-161	FAP_C2	PTGS1
SMURF2	2.86828e-161	0.883189	0.533	0.175	9.61963e-157	FAP_C2	SMURF2
CD341	1.92461e-158	0.913849	0.953	0.706	6.45476e-154	FAP_C2	CD34
SCARA51	1.80801e-157	0.930064	0.96	0.691	6.06372e-153	FAP_C2	SCARA5
TAGLN2	1.76876e-154	0.974741	0.923	0.668	5.93207e-150	FAP_C2	TAGLN2
STXBP6	1.77692e-153	0.716412	0.489	0.147	5.95943e-149	FAP_C2	STXBP6
APBB1IP	4.46816e-152	0.611267	0.517	0.162	1.49853e-147	FAP_C2	APBB1IP
CNTN4	4.03182e-150	0.563713	0.358	0.08	1.35219e-145	FAP_C2	CNTN4
HSD3B7	9.05841e-149	0.565401	0.396	0.1	3.03801e-144	FAP_C2	HSD3B7
ADI1	6.52957e-148	0.919661	0.841	0.51	2.18989e-143	FAP_C2	ADI1
FAM180B1	1.17687e-146	0.579867	0.363	0.083	3.94697e-142	FAP_C2	FAM180B
ADGRD1	2.11418e-146	0.700519	0.595	0.221	7.09052e-142	FAP_C2	ADGRD1
ZNF385A	5.54555e-146	0.720826	0.54	0.184	1.85987e-141	FAP_C2	ZNF385A
TTC27	2.10661e-145	0.547279	0.371	0.09	7.06516e-141	FAP_C2	TTC27
S100A4	5.0246e-144	0.968367	0.987	0.907	1.68515e-139	FAP_C2	S100A4
TAGLN1	3.806e-143	1.32403	0.794	0.449	1.27646e-138	FAP_C2	TAGLN
PCSK6	4.44294e-141	0.722653	0.491	0.157	1.49007e-136	FAP_C2	PCSK6
CTSH	7.12659e-141	1.00753	0.847	0.509	2.39012e-136	FAP_C2	CTSH
GRK5	1.17952e-137	0.621512	0.535	0.182	3.95587e-133	FAP_C2	GRK5
NTN4	2.76862e-137	0.476186	0.354	0.084	9.28538e-133	FAP_C2	NTN4
BASP1	3.71212e-137	0.686267	0.538	0.188	1.24497e-132	FAP_C2	BASP1
PTGIS	9.61732e-137	0.869562	0.869	0.52	3.22546e-132	FAP_C2	PTGIS
CPE1	6.20508e-136	1.34306	0.849	0.557	2.08106e-131	FAP_C2	CPE
SDCBP	6.51746e-136	0.782975	0.896	0.592	2.18583e-131	FAP_C2	SDCBP
NHSL1	3.29204e-135	0.524045	0.381	0.099	1.10409e-130	FAP_C2	NHSL1
VSIR	2.8933e-134	0.817779	0.734	0.37	9.70356e-130	FAP_C2	VSIR
SH3BGRL3	7.35153e-134	1.01048	0.909	0.651	2.46556e-129	FAP_C2	SH3BGRL3
OGN1	8.05303e-133	0.906329	0.957	0.728	2.70082e-128	FAP_C2	OGN
TSPAN18	3.08334e-132	0.400371	0.281	0.057	1.03409e-127	FAP_C2	TSPAN18
PLAT1	2.56331e-131	1.00723	0.661	0.291	8.59681e-127	FAP_C2	PLAT
KPNA2	6.92832e-131	0.440675	0.343	0.083	2.32362e-126	FAP_C2	KPNA2
SH2D4A	1.34801e-130	0.490563	0.319	0.073	4.52095e-126	FAP_C2	SH2D4A
AIF1L	4.01574e-128	0.728702	0.576	0.228	1.3468e-123	FAP_C2	AIF1L
FN11	1.76684e-126	0.922818	0.975	0.85	5.92563e-122	FAP_C2	FN1
TBC1D12	3.63506e-125	0.556742	0.438	0.138	1.21913e-120	FAP_C2	TBC1D12
ANTXR1	4.17081e-124	0.683963	0.649	0.291	1.3988e-119	FAP_C2	ANTXR1
B2M	1.02835e-122	0.58901	1	0.982	3.44889e-118	FAP_C2	B2M
TRIO	1.52271e-121	0.810818	0.589	0.245	5.10687e-117	FAP_C2	TRIO
IFI27	1.90857e-121	1.16057	0.731	0.37	6.40098e-117	FAP_C2	IFI27
RAP1B	9.88712e-121	0.713095	0.889	0.616	3.31594e-116	FAP_C2	RAP1B
ACKR4	1.05305e-117	0.616012	0.499	0.178	3.53171e-113	FAP_C2	ACKR4
PMEPA1	2.75564e-117	0.563738	0.459	0.153	9.24187e-113	FAP_C2	PMEPA1
HTRA3	4.9749e-116	1.19998	0.922	0.681	1.66848e-111	FAP_C2	HTRA3
NEDD9	5.20178e-116	0.384942	0.272	0.059	1.74457e-111	FAP_C2	NEDD9
MYL6	5.22799e-115	0.668729	0.986	0.898	1.75336e-110	FAP_C2	MYL6
PLP1	1.588e-114	0.323093	0.31	0.076	5.32585e-110	FAP_C2	PLP1
AHNAK	1.83049e-113	0.691963	0.974	0.843	6.13911e-109	FAP_C2	AHNAK
ACTB	8.86917e-113	0.723719	0.992	0.939	2.97454e-108	FAP_C2	ACTB
ABLIM1	1.4689e-112	0.747467	0.823	0.503	4.92639e-108	FAP_C2	ABLIM1
UGDH	3.46178e-111	0.656653	0.593	0.255	1.16101e-106	FAP_C2	UGDH
DLGAP4	1.7021e-110	0.537595	0.55	0.221	5.70851e-106	FAP_C2	DLGAP4
TUBA1A	1.86238e-109	0.843054	0.899	0.611	6.24604e-105	FAP_C2	TUBA1A
SMIM141	3.70491e-107	0.716406	0.807	0.497	1.24255e-102	FAP_C2	SMIM14
PRRX2	4.26038e-107	0.473897	0.37	0.111	1.42885e-102	FAP_C2	PRRX2
PDLIM7	6.53683e-107	0.591076	0.572	0.24	2.19232e-102	FAP_C2	PDLIM7
ANXA1	2.17062e-106	0.606502	0.977	0.844	7.27984e-102	FAP_C2	ANXA1
PXN	1.14562e-105	0.560235	0.529	0.209	3.84217e-101	FAP_C2	PXN
DPYSL3	6.34774e-105	0.606771	0.623	0.283	2.1289e-100	FAP_C2	DPYSL3
CRABP2	7.03309e-104	0.610402	0.46	0.168	2.35876e-99	FAP_C2	CRABP2
CRIP1	8.75333e-104	0.9645	0.625	0.302	2.93569e-99	FAP_C2	CRIP1
PDGFRL1	1.17097e-103	0.775955	0.875	0.553	3.92719e-99	FAP_C2	PDGFRL
SDC2	5.48222e-103	0.802944	0.866	0.605	1.83863e-98	FAP_C2	SDC2
OSR2	4.05263e-102	0.612839	0.497	0.193	1.35917e-97	FAP_C2	OSR2
AHNAK2	3.64247e-101	0.465451	0.31	0.084	1.22161e-96	FAP_C2	AHNAK2
SULF11	6.95716e-101	0.666654	0.581	0.251	2.33329e-96	FAP_C2	SULF1
STK17A	6.1177e-99	0.359324	0.261	0.062	2.05176e-94	FAP_C2	STK17A
KLF4	6.75568e-99	0.762186	0.764	0.398	2.26572e-94	FAP_C2	KLF4
FAM107B	2.26233e-97	0.507681	0.424	0.15	7.58739e-93	FAP_C2	FAM107B
AXL	2.83199e-97	0.701874	0.692	0.369	9.49793e-93	FAP_C2	AXL
LOX1	3.12479e-94	0.764219	0.743	0.427	1.04799e-89	FAP_C2	LOX
RRAS2	3.59381e-92	0.440977	0.339	0.105	1.20529e-87	FAP_C2	RRAS2
RAMP21	4.96953e-92	0.828338	0.764	0.444	1.66668e-87	FAP_C2	RAMP2
CAMK1D	2.01421e-91	0.305106	0.262	0.066	6.75526e-87	FAP_C2	CAMK1D
MMP23B1	2.22734e-90	0.665869	0.751	0.416	7.47005e-86	FAP_C2	MMP23B
PDPN	3.58317e-90	0.356388	0.333	0.102	1.20172e-85	FAP_C2	PDPN
C1QTNF2	4.69037e-90	0.348773	0.296	0.082	1.57306e-85	FAP_C2	C1QTNF2
ARL4D	2.65648e-89	0.596011	0.601	0.287	8.90929e-85	FAP_C2	ARL4D
ARHGAP29	6.33884e-89	0.589143	0.701	0.38	2.12592e-84	FAP_C2	ARHGAP29
ZYX	1.22555e-88	0.547193	0.577	0.269	4.11025e-84	FAP_C2	ZYX
ELN1	3.89815e-88	0.743059	0.71	0.392	1.30736e-83	FAP_C2	ELN
TIMP2	1.42657e-87	0.536943	0.99	0.906	4.78442e-83	FAP_C2	TIMP2
RHOA	7.77643e-87	0.637738	0.901	0.728	2.60806e-82	FAP_C2	RHOA
GALNT10	1.8484e-86	0.485774	0.396	0.142	6.19917e-82	FAP_C2	GALNT10
VAT1	2.901e-85	0.564147	0.77	0.485	9.72938e-81	FAP_C2	VAT1
PALM	5.08067e-85	0.497475	0.613	0.302	1.70395e-80	FAP_C2	PALM
GAS7	7.99842e-85	0.67356	0.806	0.53	2.68251e-80	FAP_C2	GAS7
TMSB10	5.39197e-83	0.525179	0.99	0.95	1.80836e-78	FAP_C2	TMSB10
CEP152	8.76962e-83	0.467845	0.31	0.096	2.94116e-78	FAP_C2	CEP152
FERMT2	3.75675e-82	0.561961	0.728	0.431	1.25994e-77	FAP_C2	FERMT2
TUBB6	5.78029e-82	0.546092	0.577	0.284	1.93859e-77	FAP_C2	TUBB6
GYPC	5.95265e-82	0.641243	0.802	0.524	1.9964e-77	FAP_C2	GYPC
NPR1	2.16837e-81	0.407499	0.48	0.198	7.27228e-77	FAP_C2	NPR1
NT5E	2.18828e-81	0.538337	0.586	0.286	7.33906e-77	FAP_C2	NT5E
DST	6.65866e-81	0.604482	0.922	0.685	2.23318e-76	FAP_C2	DST
FGF18	1.17686e-80	0.482942	0.293	0.088	3.94697e-76	FAP_C2	FGF18
EMP3	5.1761e-80	0.697729	0.886	0.662	1.73596e-75	FAP_C2	EMP3
CLIC1	2.63729e-79	0.529079	0.922	0.745	8.84494e-75	FAP_C2	CLIC1
GLIPR2	3.14788e-79	0.479902	0.565	0.269	1.05574e-74	FAP_C2	GLIPR2
LDHA	5.79795e-78	0.600162	0.895	0.685	1.94451e-73	FAP_C2	LDHA
OMD1	2.06646e-77	0.538613	0.684	0.37	6.93048e-73	FAP_C2	OMD
STON2	6.12954e-77	0.291833	0.259	0.073	2.05572e-72	FAP_C2	STON2
SPARC	2.38252e-76	0.764118	0.965	0.84	7.99051e-72	FAP_C2	SPARC
COL1A11	3.23002e-76	1.08397	0.965	0.86	1.08328e-71	FAP_C2	COL1A1
ANXA4	3.47561e-76	0.536236	0.746	0.48	1.16565e-71	FAP_C2	ANXA4
HEG1	1.00759e-75	0.400569	0.392	0.15	3.37927e-71	FAP_C2	HEG1
LRRN4CL	1.47765e-74	0.494202	0.746	0.426	4.95573e-70	FAP_C2	LRRN4CL
YWHAH	1.77613e-74	0.616403	0.599	0.32	5.95679e-70	FAP_C2	YWHAH
SPRYD3	2.43107e-74	0.409995	0.302	0.099	8.15331e-70	FAP_C2	SPRYD3
REXO2	3.25816e-74	0.548476	0.807	0.547	1.09272e-69	FAP_C2	REXO2
HCFC1R1	5.07904e-74	0.500135	0.584	0.304	1.70341e-69	FAP_C2	HCFC1R1
KLF3	1.13323e-73	0.491629	0.537	0.257	3.80062e-69	FAP_C2	KLF3
MYL12A	2.25007e-73	0.571881	0.913	0.742	7.5463e-69	FAP_C2	MYL12A
CD99	2.81801e-73	0.443739	0.986	0.896	9.45103e-69	FAP_C2	CD99
CYP4B1	2.99441e-73	0.582982	0.417	0.172	1.00427e-68	FAP_C2	CYP4B1
TGFBR1	3.89969e-73	0.453228	0.356	0.131	1.30788e-68	FAP_C2	TGFBR1
PSD3	4.7238e-73	0.455765	0.507	0.23	1.58427e-68	FAP_C2	PSD3
TPM4	2.26407e-72	0.570948	0.775	0.508	7.59323e-68	FAP_C2	TPM4
VASN	2.52302e-72	0.652876	0.557	0.284	8.4617e-68	FAP_C2	VASN
MARCKS	3.38784e-72	0.8189	0.944	0.783	1.13621e-67	FAP_C2	MARCKS
LTC4S1	4.55019e-72	0.52207	0.489	0.22	1.52604e-67	FAP_C2	LTC4S
MYL12B	2.75564e-71	0.46868	0.954	0.829	9.24186e-67	FAP_C2	MYL12B
RHOC	5.74544e-71	0.510716	0.737	0.467	1.92691e-66	FAP_C2	RHOC
ASAP2	3.94843e-70	0.362263	0.42	0.173	1.32422e-65	FAP_C2	ASAP2
HDAC7	4.78501e-70	0.423004	0.553	0.27	1.6048e-65	FAP_C2	HDAC7
EPB41L3	7.09757e-70	0.406781	0.467	0.206	2.38038e-65	FAP_C2	EPB41L3
VASH2	8.47586e-70	0.33905	0.273	0.086	2.84263e-65	FAP_C2	VASH2
JDP2	2.99531e-69	0.450429	0.677	0.385	1.00457e-64	FAP_C2	JDP2
KLF21	1.33265e-68	0.689641	0.716	0.416	4.46943e-64	FAP_C2	KLF2
TRIOBP	1.62111e-68	0.516482	0.812	0.555	5.43688e-64	FAP_C2	TRIOBP
CTGF1	2.33223e-68	0.413048	0.589	0.284	7.82183e-64	FAP_C2	CTGF
GAPDH	3.77599e-68	0.547856	0.953	0.825	1.26639e-63	FAP_C2	GAPDH
CDC42EP2	4.96647e-68	0.417564	0.525	0.251	1.66566e-63	FAP_C2	CDC42EP2
CMTM3	5.58544e-68	0.490437	0.571	0.297	1.87325e-63	FAP_C2	CMTM3
TIMP11	8.935e-68	0.39938	0.996	0.937	2.99662e-63	FAP_C2	TIMP1
SPTAN1	1.64472e-67	0.541522	0.787	0.518	5.51606e-63	FAP_C2	SPTAN1
PPP1R14B	1.96886e-67	0.60104	0.687	0.432	6.60315e-63	FAP_C2	PPP1R14B
DIAPH1	3.71089e-67	0.310387	0.303	0.104	1.24456e-62	FAP_C2	DIAPH1
COL1A21	3.71306e-67	0.58336	0.995	0.961	1.24529e-62	FAP_C2	COL1A2
RGS10	6.90177e-67	0.422711	0.451	0.204	2.31471e-62	FAP_C2	RGS10
RERG	1.4078e-66	0.371211	0.313	0.11	4.72147e-62	FAP_C2	RERG
SERF2	1.41096e-66	0.468888	0.99	0.943	4.73208e-62	FAP_C2	SERF2
LTBP4	1.60762e-66	0.527307	0.989	0.892	5.39163e-62	FAP_C2	LTBP4
ITGA5	7.9613e-66	0.330464	0.265	0.084	2.67006e-61	FAP_C2	ITGA5
ADAMTS2	3.27192e-65	0.404917	0.447	0.199	1.09734e-60	FAP_C2	ADAMTS2
DNM1	1.27209e-64	0.415664	0.442	0.197	4.26632e-60	FAP_C2	DNM1
COL12A1	2.41027e-64	0.689336	0.697	0.418	8.08356e-60	FAP_C2	COL12A1
SNX7	5.3642e-64	0.310174	0.337	0.128	1.79904e-59	FAP_C2	SNX7
COL5A1	2.19017e-63	0.607544	0.715	0.452	7.34538e-59	FAP_C2	COL5A1
MFAP2	2.56458e-63	0.454157	0.448	0.205	8.60109e-59	FAP_C2	MFAP2
CALU	5.46806e-63	0.49133	0.836	0.585	1.83388e-58	FAP_C2	CALU
MCUB	1.04141e-62	0.337791	0.417	0.18	3.49269e-58	FAP_C2	MCUB
EFEMP11	1.10667e-62	0.57451	0.971	0.853	3.71156e-58	FAP_C2	EFEMP1
CLDN111	1.21586e-62	0.48447	0.417	0.183	4.07776e-58	FAP_C2	CLDN11
AOX11	1.29239e-62	0.445502	0.525	0.265	4.33443e-58	FAP_C2	AOX1
MELTF	3.47365e-62	0.415432	0.34	0.132	1.16499e-57	FAP_C2	MELTF
PLAU	9.0447e-62	0.31818	0.266	0.089	3.03341e-57	FAP_C2	PLAU
FLRT21	4.19634e-61	0.429619	0.672	0.379	1.40737e-56	FAP_C2	FLRT2
UGP2	7.51521e-61	0.493584	0.685	0.418	2.52045e-56	FAP_C2	UGP2
PKM	7.73968e-61	0.45455	0.698	0.441	2.59573e-56	FAP_C2	PKM
ADAM9	1.52853e-60	0.365316	0.46	0.214	5.12638e-56	FAP_C2	ADAM9
IL4R	1.55537e-60	0.343822	0.376	0.154	5.21641e-56	FAP_C2	IL4R
NET1	2.1072e-60	0.337555	0.368	0.147	7.06713e-56	FAP_C2	NET1
SGMS2	4.76449e-60	0.316841	0.351	0.139	1.59792e-55	FAP_C2	SGMS2
S100A16	9.39264e-60	0.462279	0.667	0.406	3.1501e-55	FAP_C2	S100A16
FAM114A1	1.12906e-59	0.477545	0.752	0.503	3.78664e-55	FAP_C2	FAM114A1
TAX1BP3	2.86416e-59	0.477769	0.657	0.405	9.60582e-55	FAP_C2	TAX1BP3
RTN4	4.19271e-59	0.429159	0.959	0.799	1.40615e-54	FAP_C2	RTN4
DDAH2	4.57633e-59	0.44121	0.904	0.72	1.53481e-54	FAP_C2	DDAH2
RALGPS2	7.12083e-59	0.337736	0.319	0.123	2.38818e-54	FAP_C2	RALGPS2
PPP1R12B	1.72461e-58	0.288206	0.332	0.127	5.78398e-54	FAP_C2	PPP1R12B
ARPC1B	1.94862e-58	0.41906	0.69	0.427	6.53528e-54	FAP_C2	ARPC1B
SETD7	2.43693e-58	0.419863	0.566	0.305	8.17298e-54	FAP_C2	SETD7
LSP1	3.64734e-58	0.425391	0.826	0.591	1.22324e-53	FAP_C2	LSP1
ADD3	4.74318e-58	0.432345	0.938	0.76	1.59077e-53	FAP_C2	ADD3
ARHGAP20	5.7352e-58	0.321621	0.269	0.094	1.92347e-53	FAP_C2	ARHGAP20
SVBP	8.16819e-58	0.390012	0.574	0.312	2.73945e-53	FAP_C2	SVBP
2023-09-08	9.04804e-58	0.335739	0.371	0.158	3.03453e-53	FAP_C2	2023-09-08
COL3A1	1.10275e-57	1.01436	0.954	0.86	3.6984e-53	FAP_C2	COL3A1
CITED4	1.75589e-57	0.494643	0.378	0.166	5.88891e-53	FAP_C2	CITED4
TPST1	1.99624e-57	0.392364	0.564	0.3	6.69499e-53	FAP_C2	TPST1
COX6C	2.46267e-57	0.4224	0.928	0.773	8.25931e-53	FAP_C2	COX6C
IL17D	3.53908e-56	0.311887	0.32	0.124	1.18694e-51	FAP_C2	IL17D
PMP22	3.83237e-56	0.428258	0.98	0.864	1.2853e-51	FAP_C2	PMP22
PXDNL	4.12448e-56	0.347311	0.388	0.167	1.38327e-51	FAP_C2	PXDNL
IL32	5.81055e-56	0.468613	0.625	0.369	1.94874e-51	FAP_C2	IL32
CAVIN3	2.27077e-54	0.492146	0.832	0.644	7.6157e-50	FAP_C2	CAVIN3
PTGES	2.52349e-54	0.435607	0.472	0.238	8.46329e-50	FAP_C2	PTGES
CBR3	6.53218e-54	0.398421	0.538	0.291	2.19076e-49	FAP_C2	CBR3
THBS3	1.51048e-53	0.355456	0.451	0.218	5.06586e-49	FAP_C2	THBS3
CCDC801	1.54714e-53	0.561516	0.998	0.942	5.18879e-49	FAP_C2	CCDC80
P4HA2	1.82798e-53	0.398266	0.577	0.321	6.13068e-49	FAP_C2	P4HA2
CAMK2N1	3.18954e-53	0.528406	0.637	0.389	1.06971e-48	FAP_C2	CAMK2N1
SRPX2	3.40316e-53	0.433732	0.511	0.27	1.14135e-48	FAP_C2	SRPX2
SLC37A3	5.20863e-53	0.274706	0.303	0.117	1.74687e-48	FAP_C2	SLC37A3
ASPN1	1.45812e-52	0.621398	0.523	0.28	4.89023e-48	FAP_C2	ASPN
RNH1	1.51098e-52	0.412746	0.922	0.775	5.06752e-48	FAP_C2	RNH1
LINC02381	1.60314e-52	0.257582	0.273	0.101	5.37661e-48	FAP_C2	LINC02381
GNB2	2.09416e-52	0.3809	0.733	0.483	7.0234e-48	FAP_C2	GNB2
DPYSL2	5.81153e-52	0.479404	0.856	0.658	1.94907e-47	FAP_C2	DPYSL2
SMOC2	1.1299e-51	0.390076	0.77	0.493	3.78946e-47	FAP_C2	SMOC2
ADK	1.36933e-51	0.280638	0.39	0.177	4.59245e-47	FAP_C2	ADK
GPX4	4.58572e-51	0.46678	0.977	0.877	1.53796e-46	FAP_C2	GPX4
FLNB	6.17602e-51	0.276433	0.313	0.126	2.07131e-46	FAP_C2	FLNB
AKAP121	9.43183e-51	0.570596	0.853	0.686	3.16325e-46	FAP_C2	AKAP12
NPDC1	1.578e-50	0.418232	0.756	0.515	5.2923e-46	FAP_C2	NPDC1
TMTC1	2.2497e-50	0.322904	0.321	0.133	7.54506e-46	FAP_C2	TMTC1
UTRN	4.61137e-50	0.355609	0.507	0.265	1.54656e-45	FAP_C2	UTRN
ANXA11	6.99443e-50	0.388219	0.716	0.479	2.34579e-45	FAP_C2	ANXA11
OLFML2B1	7.54941e-50	0.363965	0.4	0.184	2.53192e-45	FAP_C2	OLFML2B
CFB	7.57488e-50	0.319703	0.266	0.1	2.54046e-45	FAP_C2	CFB
GLI3	1.0784e-49	0.289114	0.304	0.122	3.61672e-45	FAP_C2	GLI3
TUBA1B	2.78087e-49	0.521718	0.887	0.704	9.3265e-45	FAP_C2	TUBA1B
PPIA	5.92551e-49	0.395107	0.959	0.832	1.9873e-44	FAP_C2	PPIA
ACLY	8.00071e-49	0.283701	0.377	0.174	2.68328e-44	FAP_C2	ACLY
LMCD1	1.05611e-48	0.347178	0.339	0.148	3.54198e-44	FAP_C2	LMCD1
POLR2L	1.63634e-48	0.395521	0.914	0.755	5.48794e-44	FAP_C2	POLR2L
FILIP1	1.74113e-48	0.415714	0.571	0.328	5.83939e-44	FAP_C2	FILIP1
RAC1	2.60455e-48	0.396762	0.91	0.758	8.73512e-44	FAP_C2	RAC1
CLTB	7.87038e-48	0.405086	0.685	0.461	2.63957e-43	FAP_C2	CLTB
CCNDBP1	8.31826e-48	0.335081	0.578	0.334	2.78978e-43	FAP_C2	CCNDBP1
ORAI3	1.09269e-47	0.351393	0.456	0.234	3.66466e-43	FAP_C2	ORAI3
ISLR	1.69604e-47	0.474416	0.914	0.725	5.68818e-43	FAP_C2	ISLR
SH3GLB2	6.61123e-47	0.306425	0.43	0.212	2.21727e-42	FAP_C2	SH3GLB2
VEGFA	8.56549e-47	0.327728	0.387	0.18	2.87269e-42	FAP_C2	VEGFA
MYADM	1.6657e-46	0.465314	0.781	0.575	5.58644e-42	FAP_C2	MYADM
EXT1	1.67043e-46	0.286946	0.364	0.166	5.60227e-42	FAP_C2	EXT1
RDH10	2.99209e-46	0.387971	0.316	0.137	1.00349e-41	FAP_C2	RDH10
TCF7L2	1.40424e-45	0.356821	0.61	0.37	4.70954e-41	FAP_C2	TCF7L2
ACOT13	1.42963e-45	0.285893	0.39	0.188	4.79469e-41	FAP_C2	ACOT13
CAPN2	1.56515e-45	0.356895	0.653	0.409	5.2492e-41	FAP_C2	CAPN2
AFAP1	1.64406e-45	0.312059	0.387	0.184	5.51386e-41	FAP_C2	AFAP1
GLT8D1	2.60054e-45	0.37533	0.669	0.423	8.72169e-41	FAP_C2	GLT8D1
EIF4G2	6.70349e-45	0.359542	0.794	0.579	2.24822e-40	FAP_C2	EIF4G2
BIN1	1.28718e-44	0.397623	0.595	0.374	4.31693e-40	FAP_C2	BIN1
VCAN1	1.57453e-44	0.338382	0.817	0.555	5.28064e-40	FAP_C2	VCAN
PHGDH	2.86404e-44	0.393437	0.758	0.52	9.60542e-40	FAP_C2	PHGDH
CPXM21	3.51546e-44	0.4546	0.595	0.365	1.17902e-39	FAP_C2	CPXM2
MYOF	4.41326e-44	0.312046	0.526	0.292	1.48012e-39	FAP_C2	MYOF
OAZ1	6.76747e-44	0.346827	0.97	0.877	2.26968e-39	FAP_C2	OAZ1
RASSF21	1.02182e-43	0.284744	0.322	0.142	3.42698e-39	FAP_C2	RASSF2
FILIP1L	4.28175e-43	0.523677	0.708	0.484	1.43601e-38	FAP_C2	FILIP1L
IFI6	9.478e-43	0.488866	0.717	0.5	3.17873e-38	FAP_C2	IFI6
ATP5F1E	1.16623e-42	0.35388	0.959	0.843	3.91132e-38	FAP_C2	ATP5F1E
PDLIM5	1.22858e-42	0.25853	0.372	0.179	4.12041e-38	FAP_C2	PDLIM5
ITM2C	1.35441e-42	0.358039	0.483	0.265	4.54243e-38	FAP_C2	ITM2C
DOCK4	2.46938e-42	0.285315	0.34	0.155	8.28181e-38	FAP_C2	DOCK4
GUK1	2.49409e-42	0.381271	0.837	0.668	8.36468e-38	FAP_C2	GUK1
ARHGEF10	2.70703e-42	0.312878	0.331	0.151	9.07884e-38	FAP_C2	ARHGEF10
MINDY2	2.9616e-42	0.304708	0.431	0.224	9.93262e-38	FAP_C2	MINDY2
CTNNA1	4.20344e-42	0.303196	0.642	0.404	1.40975e-37	FAP_C2	CTNNA1
RAP1A	1.26299e-41	0.289301	0.551	0.323	4.23582e-37	FAP_C2	RAP1A
CAST	1.66818e-41	0.368778	0.854	0.675	5.59473e-37	FAP_C2	CAST
PLXDC21	2.18806e-41	0.40789	0.446	0.238	7.3383e-37	FAP_C2	PLXDC2
CALM1	2.94055e-41	0.359145	0.974	0.846	9.86203e-37	FAP_C2	CALM1
TWIST1	5.42127e-41	0.344207	0.419	0.221	1.81819e-36	FAP_C2	TWIST1
SPSB1	6.22098e-41	0.269536	0.329	0.151	2.08639e-36	FAP_C2	SPSB1
CD59	9.45793e-41	0.359951	0.899	0.719	3.172e-36	FAP_C2	CD59
PLCB1	1.02128e-40	0.334199	0.463	0.25	3.42517e-36	FAP_C2	PLCB1
MRPL33	1.99406e-40	0.335446	0.699	0.475	6.68767e-36	FAP_C2	MRPL33
ABL1	2.47734e-40	0.293988	0.446	0.234	8.30852e-36	FAP_C2	ABL1
MAP4	4.39454e-40	0.301828	0.575	0.351	1.47384e-35	FAP_C2	MAP4
CAB39L	6.22373e-40	0.35409	0.533	0.31	2.08731e-35	FAP_C2	CAB39L
NCOA7	8.86837e-40	0.372545	0.695	0.47	2.97427e-35	FAP_C2	NCOA7
EVI5	1.38084e-39	0.29021	0.444	0.236	4.63105e-35	FAP_C2	EVI5
CD151	2.15154e-39	0.374623	0.824	0.649	7.21582e-35	FAP_C2	CD151
ERGIC1	2.39153e-39	0.265707	0.504	0.285	8.02072e-35	FAP_C2	ERGIC1
RBMS1	3.14176e-39	0.386497	0.792	0.562	1.05368e-34	FAP_C2	RBMS1
TUBB	3.49861e-39	0.392432	0.84	0.654	1.17336e-34	FAP_C2	TUBB
IRF2BP21	5.06936e-39	0.338288	0.711	0.479	1.70016e-34	FAP_C2	IRF2BP2
ARPC2	6.41991e-39	0.320086	0.83	0.641	2.15311e-34	FAP_C2	ARPC2
GPSM2	7.44472e-39	0.254884	0.302	0.134	2.49681e-34	FAP_C2	GPSM2
PCSK5	1.40814e-38	0.377868	0.489	0.28	4.7226e-34	FAP_C2	PCSK5
DBI	2.28395e-38	0.329015	0.878	0.706	7.6599e-34	FAP_C2	DBI
OPTN	2.39103e-38	0.32546	0.593	0.378	8.01905e-34	FAP_C2	OPTN
COPZ2	5.4005e-38	0.341916	0.727	0.518	1.81122e-33	FAP_C2	COPZ2
GPNMB1	7.34665e-38	0.383457	0.938	0.766	2.46392e-33	FAP_C2	GPNMB
TUBB2A	1.0124e-37	0.283024	0.349	0.171	3.39539e-33	FAP_C2	TUBB2A
BAG2	1.04063e-37	0.320749	0.468	0.264	3.49007e-33	FAP_C2	BAG2
CALHM2	2.34872e-37	0.300222	0.509	0.295	7.87714e-33	FAP_C2	CALHM2
CARMIL1	3.85864e-37	0.360717	0.457	0.255	1.29411e-32	FAP_C2	CARMIL1
DUSP11	5.68331e-37	0.533517	0.806	0.598	1.90607e-32	FAP_C2	DUSP1
RAB23	6.14269e-37	0.281694	0.392	0.203	2.06013e-32	FAP_C2	RAB23
SELENOS	7.62563e-37	0.340838	0.834	0.635	2.55748e-32	FAP_C2	SELENOS
ERICH1	8.84128e-37	0.310274	0.498	0.286	2.96519e-32	FAP_C2	ERICH1
PIGT	9.42444e-37	0.360384	0.757	0.544	3.16077e-32	FAP_C2	PIGT
TMEM106C	1.08902e-36	0.389558	0.581	0.37	3.65237e-32	FAP_C2	TMEM106C
LIMCH1	1.37379e-36	0.26745	0.357	0.178	4.60743e-32	FAP_C2	LIMCH1
C4orf48	3.07991e-36	0.271596	0.485	0.276	1.03294e-31	FAP_C2	C4orf48
KRAS	3.16341e-36	0.250453	0.383	0.2	1.06095e-31	FAP_C2	KRAS
LIMA11	3.50296e-36	0.368713	0.848	0.654	1.17482e-31	FAP_C2	LIMA1
ITGB5	5.05981e-36	0.344713	0.525	0.314	1.69696e-31	FAP_C2	ITGB5
MGAT1	6.71564e-36	0.324353	0.666	0.443	2.25229e-31	FAP_C2	MGAT1
CELF2	7.61108e-36	0.287294	0.76	0.537	2.5526e-31	FAP_C2	CELF2
DYNC1H1	1.40045e-35	0.327797	0.746	0.538	4.69682e-31	FAP_C2	DYNC1H1
EEA1	2.08321e-35	0.350753	0.675	0.464	6.98666e-31	FAP_C2	EEA1
APP1	2.18377e-35	0.39206	0.951	0.812	7.32393e-31	FAP_C2	APP
CFL1	2.88959e-35	0.304165	0.892	0.746	9.69112e-31	FAP_C2	CFL1
RRAS	3.39453e-35	0.35281	0.723	0.543	1.13846e-30	FAP_C2	RRAS
SNX6	5.07934e-35	0.304506	0.708	0.495	1.70351e-30	FAP_C2	SNX6
LTBP21	5.47623e-35	0.286194	0.362	0.183	1.83662e-30	FAP_C2	LTBP2
DYNLL1	5.99031e-35	0.369223	0.958	0.851	2.00903e-30	FAP_C2	DYNLL1
AGTRAP	8.85763e-35	0.302077	0.519	0.314	2.97067e-30	FAP_C2	AGTRAP
ARAP1	1.07176e-34	0.259247	0.384	0.203	3.59446e-30	FAP_C2	ARAP1
PFN1	1.10959e-34	0.300486	0.832	0.667	3.72135e-30	FAP_C2	PFN1
GPX8	1.87568e-34	0.336917	0.589	0.378	6.29066e-30	FAP_C2	GPX8
CHST12	2.1049e-34	0.259844	0.525	0.314	7.05942e-30	FAP_C2	CHST12
ITGB1BP1	2.58815e-34	0.30726	0.726	0.521	8.68013e-30	FAP_C2	ITGB1BP1
DCLK1	3.76646e-34	0.316855	0.721	0.522	1.26319e-29	FAP_C2	DCLK1
PTPRA	5.10015e-34	0.324871	0.778	0.578	1.71049e-29	FAP_C2	PTPRA
GSTP1	7.13957e-34	0.322253	0.968	0.871	2.39447e-29	FAP_C2	GSTP1
SESTD1	7.67395e-34	0.313416	0.617	0.403	2.57369e-29	FAP_C2	SESTD1
SBDS	8.72622e-34	0.309591	0.754	0.564	2.9266e-29	FAP_C2	SBDS
ARPC5	1.24245e-33	0.288368	0.757	0.553	4.16693e-29	FAP_C2	ARPC5
MYL9	1.91522e-33	0.453632	0.825	0.675	6.42325e-29	FAP_C2	MYL9
KLF13	2.10078e-33	0.302135	0.618	0.408	7.04561e-29	FAP_C2	KLF13
YBX3	2.21857e-33	0.307322	0.877	0.698	7.44063e-29	FAP_C2	YBX3
ANGPTL5	3.00384e-33	0.326856	0.396	0.216	1.00743e-28	FAP_C2	ANGPTL5
NAV1	3.54199e-33	0.314652	0.608	0.402	1.18791e-28	FAP_C2	NAV1
JAG1	7.09615e-33	0.301933	0.469	0.27	2.37991e-28	FAP_C2	JAG1
SRPK2	7.21394e-33	0.2518	0.472	0.274	2.41941e-28	FAP_C2	SRPK2
CDC42	1.49255e-32	0.297947	0.851	0.68	5.00573e-28	FAP_C2	CDC42
TGFBR3	2.4243e-32	0.404279	0.776	0.583	8.1306e-28	FAP_C2	TGFBR3
ANXA5	2.76235e-32	0.346017	0.941	0.821	9.26435e-28	FAP_C2	ANXA5
MAN2A1	4.28533e-32	0.264502	0.337	0.171	1.43721e-27	FAP_C2	MAN2A1
MORF4L1	4.52551e-32	0.272404	0.913	0.779	1.51777e-27	FAP_C2	MORF4L1
PAPSS1	5.25139e-32	0.251551	0.327	0.165	1.76121e-27	FAP_C2	PAPSS1
GLUD1	5.2557e-32	0.269532	0.479	0.282	1.76266e-27	FAP_C2	GLUD1
HLX	5.98852e-32	0.26594	0.333	0.17	2.00843e-27	FAP_C2	HLX
CAVIN1	6.36656e-32	0.304482	0.869	0.718	2.13522e-27	FAP_C2	CAVIN1
FEZ1	9.46405e-32	0.297497	0.732	0.52	3.17405e-27	FAP_C2	FEZ1
JTB	1.66228e-31	0.290672	0.793	0.604	5.57495e-27	FAP_C2	JTB
ACSL3	1.96852e-31	0.30317	0.498	0.302	6.60201e-27	FAP_C2	ACSL3
TXNL4A	2.4231e-31	0.260036	0.515	0.328	8.1266e-27	FAP_C2	TXNL4A
ARF4	2.43023e-31	0.303554	0.786	0.602	8.1505e-27	FAP_C2	ARF4
PPP2R2A	2.47373e-31	0.299979	0.471	0.282	8.29639e-27	FAP_C2	PPP2R2A
HLA-B	2.50232e-31	0.374019	0.907	0.789	8.39227e-27	FAP_C2	HLA-B
MFAP41	2.79512e-31	0.450092	0.972	0.886	9.37429e-27	FAP_C2	MFAP4
RHOQ	3.96192e-31	0.279348	0.636	0.428	1.32875e-26	FAP_C2	RHOQ
ADD1	4.18429e-31	0.290214	0.725	0.524	1.40333e-26	FAP_C2	ADD1
RECQL	4.23374e-31	0.250947	0.527	0.326	1.41991e-26	FAP_C2	RECQL
CSF1	4.91949e-31	0.315598	0.593	0.381	1.6499e-26	FAP_C2	CSF1
ECHDC1	7.32453e-31	0.269145	0.525	0.333	2.4565e-26	FAP_C2	ECHDC1
IFI27L2	1.17728e-30	0.302008	0.763	0.582	3.94837e-26	FAP_C2	IFI27L2
CFL2	1.18702e-30	0.263733	0.543	0.34	3.98102e-26	FAP_C2	CFL2
FYN	3.68963e-30	0.292582	0.665	0.466	1.23743e-25	FAP_C2	FYN
COX17	4.7606e-30	0.250205	0.598	0.392	1.59661e-25	FAP_C2	COX17
HINT1	6.45349e-30	0.253668	0.879	0.713	2.16437e-25	FAP_C2	HINT1
YWHAZ	1.02624e-29	0.266987	0.749	0.55	3.4418e-25	FAP_C2	YWHAZ
HTATSF1	1.06986e-29	0.326726	0.443	0.27	3.58809e-25	FAP_C2	HTATSF1
FOXO1	1.20939e-29	0.2918	0.428	0.247	4.05605e-25	FAP_C2	FOXO1
SEC63	1.35581e-29	0.320827	0.648	0.462	4.5471e-25	FAP_C2	SEC63
PDCD5	1.44293e-29	0.255595	0.739	0.536	4.83931e-25	FAP_C2	PDCD5
TP53I3	1.48017e-29	0.253976	0.44	0.261	4.96419e-25	FAP_C2	TP53I3
LGALS1	3.82833e-29	0.363402	0.99	0.933	1.28395e-24	FAP_C2	LGALS1
UQCR11	8.29917e-29	0.251609	0.82	0.658	2.78338e-24	FAP_C2	UQCR11
ANXA7	1.00452e-28	0.276624	0.61	0.405	3.36896e-24	FAP_C2	ANXA7
CHRDL11	1.02684e-28	0.314653	0.739	0.552	3.44382e-24	FAP_C2	CHRDL1
UQCRQ	1.36689e-28	0.261565	0.78	0.601	4.58427e-24	FAP_C2	UQCRQ
RRBP11	2.67224e-28	0.312289	0.866	0.695	8.96215e-24	FAP_C2	RRBP1
OAT	2.95537e-28	0.26116	0.631	0.43	9.91173e-24	FAP_C2	OAT
MBP	5.3126e-28	0.254112	0.569	0.373	1.78174e-23	FAP_C2	MBP
DYNLT1	5.82578e-28	0.255152	0.61	0.417	1.95385e-23	FAP_C2	DYNLT1
CDV3	7.23536e-28	0.258775	0.601	0.406	2.4266e-23	FAP_C2	CDV3
PALLD	7.71995e-28	0.254805	0.537	0.351	2.58912e-23	FAP_C2	PALLD
RAB2A	7.91731e-28	0.266754	0.817	0.636	2.65531e-23	FAP_C2	RAB2A
EPHB6	8.79387e-28	0.25535	0.28	0.141	2.94929e-23	FAP_C2	EPHB6
ACTG1	9.10153e-28	0.330647	0.986	0.937	3.05247e-23	FAP_C2	ACTG1
PAM1	1.48972e-27	0.290259	0.653	0.458	4.99622e-23	FAP_C2	PAM
TCEAL9	1.70091e-27	0.265219	0.72	0.527	5.7045e-23	FAP_C2	TCEAL9
CAP1	1.70815e-27	0.263473	0.634	0.447	5.7288e-23	FAP_C2	CAP1
GSTO1	2.05317e-27	0.250537	0.701	0.507	6.88592e-23	FAP_C2	GSTO1
ERRFI1	2.10469e-27	0.289301	0.543	0.359	7.05871e-23	FAP_C2	ERRFI1
DDR21	2.63123e-27	0.321113	0.74	0.553	8.82463e-23	FAP_C2	DDR2
SH3BP51	3.56911e-27	0.331425	0.711	0.517	1.19701e-22	FAP_C2	SH3BP5
FAIM2	4.03285e-27	0.398517	0.558	0.396	1.35254e-22	FAP_C2	FAIM2
AP3S1	5.40774e-27	0.267766	0.647	0.456	1.81365e-22	FAP_C2	AP3S1
MXRA81	5.93997e-27	0.313094	0.897	0.754	1.99215e-22	FAP_C2	MXRA8
RPS26	2.94245e-26	0.285971	0.879	0.755	9.86839e-22	FAP_C2	RPS26
BLOC1S1	2.97071e-26	0.251521	0.799	0.621	9.96317e-22	FAP_C2	BLOC1S1
MEG3	3.19411e-26	0.478564	0.88	0.74	1.07124e-21	FAP_C2	MEG3
YBX1	3.87487e-26	0.258153	0.897	0.781	1.29955e-21	FAP_C2	YBX1
PSMA7	1.51105e-25	0.255748	0.869	0.718	5.06774e-21	FAP_C2	PSMA7
TXN	1.94e-25	0.278093	0.836	0.668	6.50636e-21	FAP_C2	TXN
KRT10	6.29505e-25	0.291607	0.847	0.688	2.11123e-20	FAP_C2	KRT10
HDLBP	8.26678e-25	0.27235	0.734	0.55	2.77251e-20	FAP_C2	HDLBP
NFKBIZ	1.21181e-24	0.258465	0.511	0.321	4.06415e-20	FAP_C2	NFKBIZ
MAP1B	2.02203e-24	0.310004	0.723	0.567	6.78148e-20	FAP_C2	MAP1B
IL6ST	2.65865e-24	0.309329	0.914	0.774	8.91659e-20	FAP_C2	IL6ST
H2AFZ	3.09607e-24	0.263419	0.741	0.545	1.03836e-19	FAP_C2	H2AFZ
G0S2	4.73744e-24	0.516035	0.499	0.336	1.58884e-19	FAP_C2	G0S2
SOCS1	4.87774e-24	0.267919	0.407	0.246	1.6359e-19	FAP_C2	SOCS1
RPS27L	7.00956e-24	0.252703	0.846	0.683	2.35087e-19	FAP_C2	RPS27L
PPDPF	7.95271e-24	0.371308	0.844	0.743	2.66718e-19	FAP_C2	PPDPF
CCDC186	1.12691e-23	0.254195	0.478	0.308	3.77943e-19	FAP_C2	CCDC186
YWHAE	1.17773e-23	0.253067	0.818	0.682	3.94988e-19	FAP_C2	YWHAE
DSTN	1.0583e-22	0.272087	0.951	0.859	3.54934e-18	FAP_C2	DSTN
ECM1	1.33184e-22	0.373208	0.692	0.524	4.46672e-18	FAP_C2	ECM1
LTBP1	1.41641e-22	0.34651	0.778	0.613	4.75036e-18	FAP_C2	LTBP1
NID1	1.93806e-22	0.25069	0.659	0.48	6.49987e-18	FAP_C2	NID1
TMEM176B	1.23847e-21	0.272282	0.862	0.73	4.15356e-17	FAP_C2	TMEM176B
HSPA8	3.62932e-21	0.272081	0.857	0.685	1.2172e-16	FAP_C2	HSPA8
CERCAM	4.45814e-21	0.258713	0.638	0.47	1.49517e-16	FAP_C2	CERCAM
FBLN21	1.11396e-20	0.280264	0.982	0.913	3.73601e-16	FAP_C2	FBLN2
TMSB4X	4.06931e-20	0.257265	0.998	0.975	1.36477e-15	FAP_C2	TMSB4X
GFRA1	4.60362e-20	0.279591	0.48	0.326	1.54396e-15	FAP_C2	GFRA1
WISP21	3.39346e-19	0.278396	0.789	0.633	1.1381e-14	FAP_C2	WISP2
PLA2G2A1	4.91311e-18	0.592095	0.634	0.494	1.64776e-13	FAP_C2	PLA2G2A
GAS11	5.58422e-18	0.250603	0.79	0.631	1.87283e-13	FAP_C2	GAS1
KCNQ1OT1	1.51674e-17	0.250808	0.56	0.404	5.08685e-13	FAP_C2	KCNQ1OT1
ITM2A1	1.52221e-17	0.290279	0.949	0.866	5.1052e-13	FAP_C2	ITM2A
IER2	2.52907e-12	0.274406	0.502	0.381	8.48199e-08	FAP_C2	IER2
ATF3	3.08321e-05	0.290819	0.263	0.204	1	FAP_C2	ATF3
IGFBP5	0.000381285	0.507231	0.868	0.832	1	FAP_C2	IGFBP5
FOS	0	2.41169	0.998	0.578	0	FAP_C3	FOS
FOSB	0	2.40291	0.986	0.402	0	FAP_C3	FOSB
JUNB	0	2.14034	0.981	0.467	0	FAP_C3	JUNB
JUN	0	2.13407	0.999	0.774	0	FAP_C3	JUN
EGR1	0	2.09748	0.959	0.363	0	FAP_C3	EGR1
ATF31	0	1.89886	0.732	0.105	0	FAP_C3	ATF3
ZFP36	0	1.8741	0.973	0.579	0	FAP_C3	ZFP36
IER21	0	1.83555	0.916	0.285	0	FAP_C3	IER2
DNAJB1	0	1.82817	0.901	0.356	0	FAP_C3	DNAJB1
KLF41	0	1.74468	0.889	0.329	0	FAP_C3	KLF4
SOCS3	0	1.60731	0.792	0.163	0	FAP_C3	SOCS3
GADD45B	0	1.44652	0.954	0.57	0	FAP_C3	GADD45B
HSP90AA1	0	1.41209	0.996	0.855	0	FAP_C3	HSP90AA1
DNAJA1	0	1.2187	0.933	0.589	0	FAP_C3	DNAJA1
JUND	0	1.21441	0.996	0.833	0	FAP_C3	JUND
UBE2S	0	1.20119	0.668	0.161	0	FAP_C3	UBE2S
SERTAD1	0	1.1806	0.669	0.12	0	FAP_C3	SERTAD1
INTS6	0	1.17057	0.751	0.263	0	FAP_C3	INTS6
MYC	0	1.16533	0.782	0.311	0	FAP_C3	MYC
HSPA1B	0	1.15754	0.861	0.388	0	FAP_C3	HSPA1B
HSPA1A	0	1.14487	0.951	0.638	0	FAP_C3	HSPA1A
BTG1	0	1.11097	0.934	0.56	0	FAP_C3	BTG1
RHOB	0	1.10064	0.947	0.584	0	FAP_C3	RHOB
NFKBIZ1	0	1.05122	0.728	0.256	0	FAP_C3	NFKBIZ
PPP1R15A	0	1.04093	0.822	0.298	0	FAP_C3	PPP1R15A
TUBB4B	0	1.00365	0.853	0.408	0	FAP_C3	TUBB4B
HSPA81	0	0.907782	0.948	0.647	0	FAP_C3	HSPA8
CDKN1A	0	0.902501	0.577	0.148	0	FAP_C3	CDKN1A
H2AFX	0	0.840062	0.561	0.103	0	FAP_C3	H2AFX
IER5	0	0.735163	0.512	0.092	0	FAP_C3	IER5
IER5L	0	0.709149	0.673	0.238	0	FAP_C3	IER5L
AC020916.1	0	0.654419	0.479	0.1	0	FAP_C3	AC020916.1
EIF1	0	0.58839	1	0.951	0	FAP_C3	EIF1
H3F3B	1.94302e-305	0.659214	0.995	0.901	6.5165e-301	FAP_C3	H3F3B
IRF1	1.77024e-282	0.758786	0.51	0.159	5.93704e-278	FAP_C3	IRF1
BTG21	2.86271e-278	0.949207	0.852	0.459	9.60095e-274	FAP_C3	BTG2
PLK2	1.41871e-276	0.48685	0.39	0.092	4.75806e-272	FAP_C3	PLK2
KLF22	7.27902e-274	0.927251	0.777	0.368	2.44124e-269	FAP_C3	KLF2
IER3	2.99694e-273	0.701406	0.389	0.094	1.00511e-268	FAP_C3	IER3
AC007952.4	1.46319e-263	0.322191	0.271	0.043	4.90724e-259	FAP_C3	AC007952.4
ID2	6.14854e-259	0.730564	0.684	0.291	2.0621e-254	FAP_C3	ID2
UBB	2.09292e-257	0.655095	0.992	0.852	7.01924e-253	FAP_C3	UBB
SOCS11	1.81035e-256	0.591894	0.56	0.196	6.07154e-252	FAP_C3	SOCS1
MCL1	4.93425e-255	0.636806	0.807	0.424	1.65485e-250	FAP_C3	MCL1
ABHD5	1.2756e-247	0.604773	0.6	0.231	4.27812e-243	FAP_C3	ABHD5
DUSP12	4.87367e-245	0.76906	0.908	0.553	1.63453e-240	FAP_C3	DUSP1
ZFP36L11	7.72819e-236	0.793528	0.965	0.736	2.59188e-231	FAP_C3	ZFP36L1
MAFB	7.14623e-235	0.746154	0.888	0.531	2.3967e-230	FAP_C3	MAFB
BRD2	1.38362e-234	0.636826	0.73	0.354	4.64037e-230	FAP_C3	BRD2
AMD1	1.06107e-229	0.489492	0.605	0.237	3.55862e-225	FAP_C3	AMD1
HSPH1	1.67414e-229	0.737729	0.54	0.205	5.61475e-225	FAP_C3	HSPH1
MAFF	1.92492e-225	0.464353	0.368	0.097	6.45581e-221	FAP_C3	MAFF
CCNL1	1.55124e-223	0.62911	0.793	0.411	5.20254e-219	FAP_C3	CCNL1
SRSF3	2.00272e-209	0.601947	0.938	0.654	6.71674e-205	FAP_C3	SRSF3
POLG2	1.63888e-207	0.3456	0.306	0.072	5.49648e-203	FAP_C3	POLG2
MT1A1	5.25951e-206	1.01651	0.549	0.223	1.76393e-201	FAP_C3	MT1A
EEF1A1	4.56067e-205	0.480899	1	0.982	1.52956e-200	FAP_C3	EEF1A1
CYR611	1.48743e-204	0.560495	0.722	0.346	4.98855e-200	FAP_C3	CYR61
UBC	2.78065e-204	0.5644	0.996	0.909	9.32574e-200	FAP_C3	UBC
MARCKSL1	1.67143e-203	0.679274	0.816	0.455	5.60566e-199	FAP_C3	MARCKSL1
IFRD1	1.97598e-203	0.449097	0.58	0.233	6.62706e-199	FAP_C3	IFRD1
TOB1	1.46352e-202	0.415372	0.523	0.195	4.90835e-198	FAP_C3	TOB1
VIM	2.25409e-196	0.454318	1	0.987	7.55975e-192	FAP_C3	VIM
CEBPD	1.47604e-194	0.815586	0.99	0.848	4.95034e-190	FAP_C3	CEBPD
SAT1	1.19246e-191	0.792287	0.945	0.732	3.99927e-187	FAP_C3	SAT1
PLK3	2.24933e-190	0.289225	0.267	0.059	7.5438e-186	FAP_C3	PLK3
SNHG12	3.125e-181	0.371751	0.384	0.122	1.04806e-176	FAP_C3	SNHG12
RPL10	5.93813e-179	0.425118	1	0.984	1.99153e-174	FAP_C3	RPL10
PPP1R10	2.7706e-178	0.432705	0.633	0.291	9.29204e-174	FAP_C3	PPP1R10
SRSF7	3.17821e-176	0.56975	0.902	0.596	1.06591e-171	FAP_C3	SRSF7
EIF4A1	5.98414e-176	0.461339	0.756	0.408	2.00696e-171	FAP_C3	EIF4A1
HEXIM1	2.368e-175	0.429853	0.468	0.179	7.94178e-171	FAP_C3	HEXIM1
HSP90AB1	3.34127e-175	0.579921	0.979	0.814	1.12059e-170	FAP_C3	HSP90AB1
RPL41	4.85574e-174	0.420858	1	0.982	1.62852e-169	FAP_C3	RPL41
MIDN	3.78322e-172	0.392929	0.398	0.137	1.26882e-167	FAP_C3	MIDN
SAP18	1.909e-169	0.556513	0.936	0.663	6.40242e-165	FAP_C3	SAP18
HLA-E	3.24004e-169	0.558696	0.963	0.774	1.08665e-164	FAP_C3	HLA-E
C11orf961	6.78511e-169	0.924856	0.598	0.292	2.27559e-164	FAP_C3	C11orf96
MYLIP	9.10177e-169	0.438302	0.482	0.192	3.05255e-164	FAP_C3	MYLIP
ARL6IP1	9.9043e-169	0.452578	0.759	0.418	3.3217e-164	FAP_C3	ARL6IP1
ADAMTS11	1.66496e-168	0.442984	0.783	0.425	5.58395e-164	FAP_C3	ADAMTS1
MKNK2	1.92431e-168	0.423398	0.517	0.216	6.45374e-164	FAP_C3	MKNK2
H2AFZ1	1.97052e-164	0.516446	0.824	0.505	6.60872e-160	FAP_C3	H2AFZ
NABP1	2.0626e-164	0.402295	0.498	0.204	6.91756e-160	FAP_C3	NABP1
ZFAS1	2.02585e-159	0.492448	0.899	0.603	6.79431e-155	FAP_C3	ZFAS1
CCNI	4.15587e-159	0.473633	0.97	0.776	1.39379e-154	FAP_C3	CCNI
ID31	2.72087e-155	0.552255	0.633	0.307	9.12527e-151	FAP_C3	ID3
PNRC1	3.05671e-155	0.60745	0.939	0.69	1.02516e-150	FAP_C3	PNRC1
ZFP36L2	7.47107e-155	0.573275	0.98	0.815	2.50565e-150	FAP_C3	ZFP36L2
DDX5	4.86899e-154	0.452704	0.988	0.825	1.63296e-149	FAP_C3	DDX5
NFKBIA	6.24601e-154	0.498598	0.972	0.777	2.09479e-149	FAP_C3	NFKBIA
FTH1	6.63133e-154	0.382	1	0.989	2.22402e-149	FAP_C3	FTH1
RPS13	5.45807e-153	0.397842	0.998	0.928	1.83053e-148	FAP_C3	RPS13
RPS3	2.26695e-151	0.427928	0.997	0.93	7.60289e-147	FAP_C3	RPS3
ID4	3.31165e-151	0.391874	0.317	0.099	1.11066e-146	FAP_C3	ID4
CDKN2AIP	3.35654e-151	0.310341	0.383	0.135	1.12572e-146	FAP_C3	CDKN2AIP
FAM43A	2.07289e-148	0.381789	0.419	0.161	6.95205e-144	FAP_C3	FAM43A
RPS5	2.77264e-142	0.43641	0.988	0.875	9.29887e-138	FAP_C3	RPS5
RPL32	4.65497e-142	0.360376	0.998	0.96	1.56118e-137	FAP_C3	RPL32
CSKMT	1.01158e-140	0.259762	0.336	0.112	3.39264e-136	FAP_C3	CSKMT
FTL	1.31059e-137	0.376704	1	0.992	4.39547e-133	FAP_C3	FTL
RND3	3.16921e-136	0.529972	0.763	0.44	1.06289e-131	FAP_C3	RND3
EEF1D	5.9137e-136	0.411728	0.983	0.824	1.98334e-131	FAP_C3	EEF1D
CYGB1	2.63614e-134	0.453209	0.916	0.637	8.8411e-130	FAP_C3	CYGB
ACTG11	2.57334e-133	0.42109	0.994	0.93	8.63045e-129	FAP_C3	ACTG1
RPL19	1.98948e-132	0.359642	0.998	0.949	6.6723e-128	FAP_C3	RPL19
RPS27A	5.74774e-131	0.365933	0.997	0.957	1.92768e-126	FAP_C3	RPS27A
NEU1	1.64882e-130	0.35666	0.531	0.25	5.52983e-126	FAP_C3	NEU1
CEBPB1	2.78593e-129	0.473198	0.83	0.529	9.34347e-125	FAP_C3	CEBPB
ATF4	1.01455e-128	0.369707	0.788	0.473	3.4026e-124	FAP_C3	ATF4
RPS15	2.12614e-126	0.337284	0.996	0.943	7.13066e-122	FAP_C3	RPS15
PTMA	9.74474e-126	0.410429	0.985	0.861	3.26819e-121	FAP_C3	PTMA
EIF4A2	2.56521e-124	0.426864	0.95	0.726	8.6032e-120	FAP_C3	EIF4A2
ERRFI11	2.62575e-124	0.36479	0.621	0.322	8.80625e-120	FAP_C3	ERRFI1
SNHG9	2.54584e-121	0.34814	0.524	0.248	8.53824e-117	FAP_C3	SNHG9
RPS3A	2.54476e-120	0.367569	0.996	0.935	8.53462e-116	FAP_C3	RPS3A
RPL5	3.42467e-120	0.379676	0.996	0.918	1.14857e-115	FAP_C3	RPL5
CCL2	6.06109e-120	1.06262	0.505	0.258	2.03277e-115	FAP_C3	CCL2
CITED2	6.37347e-119	0.370288	0.629	0.331	2.13754e-114	FAP_C3	CITED2
NPM1	4.28194e-118	0.396225	0.958	0.741	1.43608e-113	FAP_C3	NPM1
TPI1	6.68709e-118	0.381762	0.893	0.613	2.24271e-113	FAP_C3	TPI1
RASD1	2.20266e-117	0.342488	0.542	0.254	7.38727e-113	FAP_C3	RASD1
TUBA1B1	2.47755e-117	0.428516	0.92	0.676	8.30922e-113	FAP_C3	TUBA1B
RPL14	5.63639e-117	0.326668	0.995	0.926	1.89033e-112	FAP_C3	RPL14
RPL30	9.57517e-117	0.326427	0.999	0.958	3.21132e-112	FAP_C3	RPL30
FUS	1.4389e-116	0.421591	0.92	0.685	4.82579e-112	FAP_C3	FUS
ZFAND51	1.62108e-116	0.370796	0.854	0.572	5.43677e-112	FAP_C3	ZFAND5
FKBP5	6.68907e-115	0.380226	0.758	0.459	2.24338e-110	FAP_C3	FKBP5
RPL23	1.03123e-112	0.405602	0.975	0.808	3.45855e-108	FAP_C3	RPL23
FAM53C	8.30252e-112	0.255434	0.356	0.141	2.7845e-107	FAP_C3	FAM53C
RPL3	5.06509e-111	0.350164	0.998	0.945	1.69873e-106	FAP_C3	RPL3
SOX4	7.2641e-111	0.436384	0.494	0.242	2.43624e-106	FAP_C3	SOX4
RPL18	2.41797e-110	0.337828	0.996	0.929	8.1094e-106	FAP_C3	RPL18
RPS14	4.77171e-110	0.31465	0.997	0.947	1.60033e-105	FAP_C3	RPS14
GADD45G	7.86943e-110	0.588552	0.589	0.324	2.63925e-105	FAP_C3	GADD45G
RPL11	9.08597e-110	0.329599	0.999	0.957	3.04725e-105	FAP_C3	RPL11
RPL7A	1.27735e-109	0.350754	0.996	0.938	4.28398e-105	FAP_C3	RPL7A
HES1	3.97938e-109	0.266506	0.361	0.148	1.3346e-104	FAP_C3	HES1
TIPARP1	1.14494e-108	0.38626	0.514	0.254	3.8399e-104	FAP_C3	TIPARP
RPL23A	1.63664e-108	0.393918	0.994	0.902	5.48895e-104	FAP_C3	RPL23A
RPS6	7.19337e-107	0.344213	0.996	0.91	2.41251e-102	FAP_C3	RPS6
RPL35A	2.31066e-106	0.324005	0.997	0.935	7.7495e-102	FAP_C3	RPL35A
DDX3X	2.4499e-106	0.340865	0.723	0.431	8.21646e-102	FAP_C3	DDX3X
RACK1	2.98318e-106	0.345235	0.993	0.9	1.0005e-101	FAP_C3	RACK1
CSRP1	6.78214e-106	0.349117	0.737	0.446	2.2746e-101	FAP_C3	CSRP1
C12orf57	4.22209e-105	0.346593	0.948	0.727	1.41601e-100	FAP_C3	C12orf57
FAU	2.20225e-104	0.297712	0.995	0.928	7.38592e-100	FAP_C3	FAU
RPL10A	5.75759e-104	0.361378	0.989	0.895	1.93098e-99	FAP_C3	RPL10A
CIRBP	2.90198e-103	0.325734	0.981	0.817	9.73266e-99	FAP_C3	CIRBP
RPS23	7.47531e-103	0.308294	0.998	0.961	2.50707e-98	FAP_C3	RPS23
EIF3F	2.47361e-102	0.305806	0.854	0.573	8.29599e-98	FAP_C3	EIF3F
HNRNPA1	9.30762e-102	0.323288	0.915	0.665	3.12159e-97	FAP_C3	HNRNPA1
PABPC1	2.02862e-101	0.252733	0.814	0.522	6.80359e-97	FAP_C3	PABPC1
NACA	2.15165e-100	0.311684	0.995	0.913	7.2162e-96	FAP_C3	NACA
RPS10	4.26656e-100	0.335676	0.983	0.87	1.43092e-95	FAP_C3	RPS10
RPS15A	5.07833e-100	0.302588	0.997	0.943	1.70317e-95	FAP_C3	RPS15A
EIF3H	6.29277e-100	0.254267	0.736	0.444	2.11047e-95	FAP_C3	EIF3H
RPS4X	2.39629e-99	0.326864	0.998	0.925	8.03669e-95	FAP_C3	RPS4X
RPL6	2.69114e-99	0.299909	0.996	0.918	9.02555e-95	FAP_C3	RPL6
RPS24	1.05439e-98	0.288553	0.998	0.953	3.5362e-94	FAP_C3	RPS24
RPLP1	2.27554e-97	0.261202	0.999	0.978	7.6317e-93	FAP_C3	RPLP1
RPS8	2.06395e-96	0.31716	0.996	0.95	6.92209e-92	FAP_C3	RPS8
RPL8	4.74704e-96	0.303894	0.998	0.939	1.59206e-91	FAP_C3	RPL8
RPS25	8.25685e-96	0.283439	0.996	0.922	2.76918e-91	FAP_C3	RPS25
FKBP8	5.34612e-95	0.26124	0.868	0.583	1.79298e-90	FAP_C3	FKBP8
RPS9	8.81407e-95	0.314489	0.996	0.937	2.95606e-90	FAP_C3	RPS9
RPL9	1.00399e-94	0.322925	0.995	0.931	3.36719e-90	FAP_C3	RPL9
MT1X1	8.75275e-94	0.64181	0.774	0.516	2.9355e-89	FAP_C3	MT1X
LARP6	8.75583e-93	0.299501	0.786	0.496	2.93653e-88	FAP_C3	LARP6
RPS7	3.6814e-92	0.278734	0.995	0.916	1.23467e-87	FAP_C3	RPS7
H1FX	4.50393e-91	0.31043	0.797	0.507	1.51053e-86	FAP_C3	H1FX
PRDX6	2.06497e-90	0.320865	0.908	0.677	6.9255e-86	FAP_C3	PRDX6
RPS12	1.42019e-89	0.28599	0.998	0.961	4.76304e-85	FAP_C3	RPS12
RPL34	4.6922e-88	0.278628	0.997	0.954	1.57367e-83	FAP_C3	RPL34
RPL26	5.63439e-88	0.292437	0.996	0.936	1.88966e-83	FAP_C3	RPL26
TPT1	7.16755e-88	0.306928	0.999	0.976	2.40385e-83	FAP_C3	TPT1
RPL24	9.41107e-88	0.292594	0.996	0.916	3.15629e-83	FAP_C3	RPL24
SLC25A3	1.84233e-87	0.28554	0.944	0.711	6.17881e-83	FAP_C3	SLC25A3
RPL21	3.62586e-86	0.297151	0.996	0.927	1.21604e-81	FAP_C3	RPL21
RPL29	4.98672e-86	0.286449	0.996	0.929	1.67245e-81	FAP_C3	RPL29
UBA52	1.15247e-85	0.272216	0.99	0.876	3.86517e-81	FAP_C3	UBA52
RPL17	1.99947e-85	0.268845	0.844	0.583	6.70582e-81	FAP_C3	RPL17
RPSA	4.63029e-85	0.330698	0.98	0.834	1.55291e-80	FAP_C3	RPSA
RPL22L1	8.72235e-84	0.251603	0.635	0.371	2.9253e-79	FAP_C3	RPL22L1
PHLDA1	1.67464e-83	0.277225	0.336	0.148	5.61642e-79	FAP_C3	PHLDA1
PQLC2L1	1.72515e-83	0.260344	0.682	0.399	5.78581e-79	FAP_C3	PQLC2L
RPL15	1.85505e-83	0.294516	0.998	0.927	6.22147e-79	FAP_C3	RPL15
RPS27	1.92133e-83	0.268362	1	0.975	6.44374e-79	FAP_C3	RPS27
SNHG7	2.694e-83	0.255878	0.803	0.526	9.03513e-79	FAP_C3	SNHG7
RPL22	2.88011e-83	0.260178	0.993	0.898	9.6593e-79	FAP_C3	RPL22
RPL13	1.15721e-81	0.269059	0.999	0.979	3.88104e-77	FAP_C3	RPL13
SRSF2	3.72951e-81	0.265837	0.811	0.548	1.2508e-76	FAP_C3	SRSF2
RBBP6	1.86131e-80	0.25869	0.56	0.318	6.24246e-76	FAP_C3	RBBP6
RPS4Y1	1.42847e-79	0.285221	0.908	0.679	4.79081e-75	FAP_C3	RPS4Y1
RPL18A	1.84011e-79	0.275772	0.998	0.941	6.17135e-75	FAP_C3	RPL18A
SOD2	6.48782e-76	0.376778	0.631	0.384	2.17589e-71	FAP_C3	SOD2
ZC3HAV1	1.36205e-75	0.251371	0.456	0.243	4.56805e-71	FAP_C3	ZC3HAV1
CAMK2N11	2.45577e-72	0.255421	0.615	0.364	8.23617e-68	FAP_C3	CAMK2N1
BTF3	3.89285e-70	0.261055	0.981	0.837	1.30558e-65	FAP_C3	BTF3
DYNLL11	3.25371e-69	0.266935	0.98	0.834	1.09123e-64	FAP_C3	DYNLL1
MT1E1	9.19982e-69	0.589462	0.871	0.659	3.08543e-64	FAP_C3	MT1E
RPS21	1.45381e-68	0.253913	0.986	0.87	4.8758e-64	FAP_C3	RPS21
RPL37A	3.11229e-68	0.257201	0.995	0.917	1.0438e-63	FAP_C3	RPL37A
EEF1B2	5.21752e-68	0.265009	0.943	0.754	1.74985e-63	FAP_C3	EEF1B2
MT1M1	3.04355e-67	0.633399	0.775	0.531	1.02075e-62	FAP_C3	MT1M
DPT	7.91541e-67	0.333375	0.973	0.818	2.65467e-62	FAP_C3	DPT
KCNQ1OT11	1.11595e-66	0.325011	0.607	0.376	3.74269e-62	FAP_C3	KCNQ1OT1
FMO21	3.06291e-66	0.345186	0.923	0.682	1.02724e-61	FAP_C3	FMO2
HSPB6	4.14064e-66	0.292208	0.843	0.594	1.38869e-61	FAP_C3	HSPB6
YBX31	8.46807e-63	0.25375	0.899	0.673	2.84002e-58	FAP_C3	YBX3
IGFBP4	1.14685e-60	0.287347	0.99	0.909	3.8463e-56	FAP_C3	IGFBP4
IGF11	2.51244e-59	0.275821	0.954	0.763	8.42621e-55	FAP_C3	IGF1
RPS19	2.37334e-58	0.278521	0.997	0.933	7.95972e-54	FAP_C3	RPS19
TSC22D3	2.90301e-56	0.31727	0.963	0.805	9.73612e-52	FAP_C3	TSC22D3
PLIN2	2.94107e-56	0.299517	0.822	0.586	9.86376e-52	FAP_C3	PLIN2
RPS11	3.62991e-56	0.255124	0.991	0.887	1.2174e-51	FAP_C3	RPS11
TUBA1A1	1.09961e-54	0.298518	0.805	0.596	3.68786e-50	FAP_C3	TUBA1A
ARID5B	3.40715e-54	0.252805	0.907	0.691	1.14269e-49	FAP_C3	ARID5B
PLTP1	2.61937e-51	0.26612	0.988	0.885	8.78486e-47	FAP_C3	PLTP
RPS16	3.36354e-51	0.269669	0.99	0.889	1.12806e-46	FAP_C3	RPS16
ADIRF	1.77442e-49	0.261059	0.832	0.623	5.95104e-45	FAP_C3	ADIRF
NNMT1	6.01828e-45	0.449446	0.867	0.669	2.01841e-40	FAP_C3	NNMT
TCIM	1.1787e-42	0.380815	0.531	0.351	3.95313e-38	FAP_C3	TCIM
DEPP11	1.77289e-30	0.308309	0.63	0.461	5.94591e-26	FAP_C3	DEPP1
MT2A1	3.46317e-23	0.468008	0.96	0.86	1.16148e-18	FAP_C3	MT2A
ARPC3	2.41004e-76	0.251257	0.295	0.714	8.08281e-72	FAP_C4	ARPC3
ARHGDIB	7.12698e-74	0.273139	0.212	0.545	2.39025e-69	FAP_C4	ARHGDIB
ARPC21	1.55093e-68	0.260449	0.306	0.713	5.20151e-64	FAP_C4	ARPC2
DDX17	1.0271e-64	0.265213	0.416	0.889	3.4447e-60	FAP_C4	DDX17
NDUFA3	1.55868e-64	0.32575	0.22	0.537	5.22749e-60	FAP_C4	NDUFA3
PPP1CB	3.16671e-62	0.302495	0.209	0.513	1.06205e-57	FAP_C4	PPP1CB
ACTR2	9.41435e-61	0.311161	0.168	0.435	3.15738e-56	FAP_C4	ACTR2
CFL11	2.10981e-57	0.259862	0.388	0.819	7.07587e-53	FAP_C4	CFL1
CD44	2.92457e-57	0.258666	0.188	0.458	9.80841e-53	FAP_C4	CD44
SLC25A5	3.21339e-57	0.308978	0.145	0.384	1.07771e-52	FAP_C4	SLC25A5
NEAT11	2.30133e-56	0.295823	0.537	0.958	7.71821e-52	FAP_C4	NEAT1
MT-ND3	5.10599e-55	0.510642	0.976	0.998	1.71245e-50	FAP_C4	MT-ND3
HNRNPA11	7.21787e-55	0.291316	0.366	0.765	2.42073e-50	FAP_C4	HNRNPA1
S100A9	1.71394e-54	2.95126	0.27	0.16	5.74822e-50	FAP_C4	S100A9
MYL12A1	1.33872e-53	0.280482	0.388	0.816	4.48979e-49	FAP_C4	MYL12A
CCNL2	1.16146e-52	0.261084	0.153	0.385	3.89531e-48	FAP_C4	CCNL2
PFN11	2.34663e-52	0.410344	0.345	0.735	7.87014e-48	FAP_C4	PFN1
MSN	8.07882e-52	0.328286	0.167	0.409	2.70948e-47	FAP_C4	MSN
B2M1	1.24382e-51	0.600068	0.924	0.994	4.17151e-47	FAP_C4	B2M
CTNNB1	2.51721e-51	0.30639	0.167	0.409	8.44222e-47	FAP_C4	CTNNB1
ATP5ME	3.65122e-51	0.279329	0.373	0.777	1.22455e-46	FAP_C4	ATP5ME
ARPC1B1	3.80349e-49	0.366194	0.213	0.484	1.27561e-44	FAP_C4	ARPC1B
EPAS1	1.46299e-48	0.335111	0.2	0.457	4.90658e-44	FAP_C4	EPAS1
SOD21	1.8125e-48	0.299353	0.202	0.463	6.07876e-44	FAP_C4	SOD2
C9orf16	2.69117e-47	0.267846	0.146	0.362	9.02566e-43	FAP_C4	C9orf16
HSPG2	7.22493e-47	0.265209	0.391	0.792	2.4231e-42	FAP_C4	HSPG2
SLC9A3R2	7.29464e-47	0.345585	0.136	0.341	2.44648e-42	FAP_C4	SLC9A3R2
OGT	1.26758e-45	0.281514	0.164	0.383	4.25119e-41	FAP_C4	OGT
TYMP	3.53307e-45	0.323039	0.219	0.475	1.18492e-40	FAP_C4	TYMP
RBM5	7.96427e-45	0.298301	0.181	0.411	2.67106e-40	FAP_C4	RBM5
BGN1	1.11755e-44	0.343464	0.233	0.501	3.74804e-40	FAP_C4	BGN
KMT2C	3.51189e-44	0.257028	0.163	0.381	1.17782e-39	FAP_C4	KMT2C
MT-CO3	2.08582e-43	0.527082	0.955	0.998	6.99541e-39	FAP_C4	MT-CO3
ADAM33	2.32787e-41	0.361607	0.192	0.425	7.80721e-37	FAP_C4	ADAM33
RPL36A	4.43174e-41	0.336246	0.379	0.763	1.48632e-36	FAP_C4	RPL36A
MT-ATP8	5.1557e-41	0.320588	0.155	0.358	1.72912e-36	FAP_C4	MT-ATP8
ACTN4	5.43403e-41	0.301437	0.176	0.393	1.82246e-36	FAP_C4	ACTN4
WNK1	5.0246e-39	0.264033	0.129	0.31	1.68515e-34	FAP_C4	WNK1
PABPC11	7.4851e-39	0.438899	0.299	0.617	2.51035e-34	FAP_C4	PABPC1
IL321	5.76619e-38	0.400336	0.195	0.418	1.93387e-33	FAP_C4	IL32
MYH10	1.54355e-37	0.385791	0.138	0.319	5.17675e-33	FAP_C4	MYH10
MT-ND1	7.46963e-37	0.525755	0.896	0.994	2.50517e-32	FAP_C4	MT-ND1
MT-CO1	1.06969e-36	0.537821	0.892	0.995	3.58754e-32	FAP_C4	MT-CO1
2023-09-09	8.55329e-36	0.273284	0.115	0.277	2.8686e-31	FAP_C4	2023-09-09
MT-CO2	1.63398e-35	0.503392	0.938	0.998	5.48004e-31	FAP_C4	MT-CO2
UTRN1	2.92061e-35	0.295005	0.134	0.306	9.79513e-31	FAP_C4	UTRN
FLNA	9.38712e-35	0.445307	0.301	0.602	3.14825e-30	FAP_C4	FLNA
IFI271	5.88084e-33	0.300541	0.213	0.424	1.97232e-28	FAP_C4	IFI27
LNPEP	3.46282e-31	0.266145	0.118	0.269	1.16136e-26	FAP_C4	LNPEP
MYH9	1.94949e-30	0.485983	0.194	0.394	6.53819e-26	FAP_C4	MYH9
IGHG4	2.79501e-30	0.530252	0.152	0.324	9.37392e-26	FAP_C4	IGHG4
RPL4	4.33675e-30	0.361587	0.43	0.814	1.45446e-25	FAP_C4	RPL4
HNRNPH1	8.25641e-28	0.542293	0.348	0.67	2.76903e-23	FAP_C4	HNRNPH1
A2M1	6.41644e-27	0.404419	0.257	0.478	2.15195e-22	FAP_C4	A2M
MT-ATP6	1.70281e-25	0.465452	0.954	0.998	5.71089e-21	FAP_C4	MT-ATP6
IGLC2	4.47431e-24	0.905557	0.131	0.269	1.50059e-19	FAP_C4	IGLC2
OST4	2.56959e-23	0.268773	0.48	0.864	8.61788e-19	FAP_C4	OST4
IFITM2	5.30325e-23	0.476372	0.443	0.828	1.7786e-18	FAP_C4	IFITM2
SH3BGRL31	1.86067e-22	0.453873	0.389	0.716	6.24031e-18	FAP_C4	SH3BGRL3
SMCHD1	2.14637e-22	0.429965	0.179	0.341	7.19848e-18	FAP_C4	SMCHD1
GAPDH1	1.05704e-21	0.323388	0.503	0.89	3.54512e-17	FAP_C4	GAPDH
MT-ND2	1.43277e-21	0.457825	0.859	0.994	4.80524e-17	FAP_C4	MT-ND2
RNF149	2.00715e-20	0.390669	0.127	0.251	6.73159e-16	FAP_C4	RNF149
FABP4	3.24737e-19	1.91174	0.358	0.344	1.0891e-14	FAP_C4	FABP4
HLA-DPB1	6.75678e-19	0.80455	0.153	0.29	2.26609e-14	FAP_C4	HLA-DPB1
HLA-DPA1	2.00003e-18	0.656574	0.164	0.304	6.7077e-14	FAP_C4	HLA-DPA1
MT-CYB	2.18047e-17	0.376329	0.945	0.997	7.31287e-13	FAP_C4	MT-CYB
TMSB4X1	7.16355e-15	0.506289	0.905	0.989	2.40251e-10	FAP_C4	TMSB4X
SRGN	1.81703e-14	2.11297	0.313	0.309	6.09397e-10	FAP_C4	SRGN
RPS28	9.52782e-14	0.402879	0.858	0.985	3.19544e-09	FAP_C4	RPS28
RPL27	1.78075e-13	0.286844	0.557	0.923	5.97227e-09	FAP_C4	RPL27
MT-ND4	3.47562e-13	0.350667	0.914	0.997	1.16565e-08	FAP_C4	MT-ND4
AHNAK1	6.23804e-13	0.353557	0.555	0.902	2.09211e-08	FAP_C4	AHNAK
CD551	3.90167e-12	0.414542	0.166	0.275	1.30854e-07	FAP_C4	CD55
TMSB101	4.68293e-11	0.549023	0.823	0.974	1.57056e-06	FAP_C4	TMSB10
RPL39	2.2252e-10	0.444195	0.798	0.973	7.46286e-06	FAP_C4	RPL39
RPL28	1.88307e-09	0.365489	0.84	0.982	6.31545e-05	FAP_C4	RPL28
HLA-C	5.09782e-09	0.326208	0.539	0.885	0.000170971	FAP_C4	HLA-C
MT-ND4L	6.71463e-09	0.509536	0.48	0.79	0.000225195	FAP_C4	MT-ND4L
NAMPT	7.40408e-07	1.06391	0.243	0.386	0.0248318	FAP_C4	NAMPT
FSTL11	2.04215e-06	0.270912	0.603	0.913	0.0684897	FAP_C4	FSTL1
FTH11	7.82002e-05	0.317851	0.951	0.997	1	FAP_C4	FTH1
RPL321	0.000352845	0.292447	0.862	0.984	1	FAP_C4	RPL32
SPARC1	0.000502527	0.437168	0.584	0.893	1	FAP_C4	SPARC
RPL31	0.00167115	0.263924	0.795	0.981	1	FAP_C4	RPL3
RPS241	0.00187743	0.330552	0.834	0.982	1	FAP_C4	RPS24
RPS271	0.00471675	0.291567	0.895	0.994	1	FAP_C4	RPS27
ANGPTL7	0	5.26953	0.656	0.037	0	FAP_C5	ANGPTL7
NRP2	0	2.95673	0.739	0.032	0	FAP_C5	NRP2
CLDN1	0	2.33921	0.573	0.003	0	FAP_C5	CLDN1
MIA	0	2.2776	0.325	0.002	0	FAP_C5	MIA
TENM2	0	2.12741	0.605	0.006	0	FAP_C5	TENM2
FOXS1	0	1.93998	0.42	0.005	0	FAP_C5	FOXS1
P2RY14	0	1.59341	0.414	0.004	0	FAP_C5	P2RY14
WFDC1	0	1.4113	0.363	0.001	0	FAP_C5	WFDC1
PODNL1	9.36207e-297	1.28089	0.357	0.01	3.13985e-292	FAP_C5	PODNL1
COL21A1	1.24833e-248	1.90662	0.51	0.028	4.18665e-244	FAP_C5	COL21A1
FOXD1	2.11093e-235	1.79011	0.478	0.026	7.07964e-231	FAP_C5	FOXD1
THBS4	4.73049e-225	2.10019	0.427	0.021	1.58651e-220	FAP_C5	THBS4
CNTN1	1.55391e-167	1.24488	0.363	0.021	5.21152e-163	FAP_C5	CNTN1
PTCH1	6.15996e-134	2.44922	0.599	0.081	2.06593e-129	FAP_C5	PTCH1
ENTPD2	1.17822e-133	1.90479	0.439	0.041	3.95151e-129	FAP_C5	ENTPD2
COL9A3	3.31456e-125	1.76325	0.42	0.039	1.11164e-120	FAP_C5	COL9A3
SLC22A3	3.41476e-112	1.52584	0.28	0.019	1.14524e-107	FAP_C5	SLC22A3
FZD2	1.96229e-102	1.68736	0.478	0.065	6.58112e-98	FAP_C5	FZD2
TM4SF1	8.70103e-97	2.02215	0.535	0.085	2.91815e-92	FAP_C5	TM4SF1
KANK4	7.28304e-95	1.19344	0.325	0.031	2.44259e-90	FAP_C5	KANK4
SFRP41	5.71139e-86	2.16969	0.618	0.128	1.91549e-81	FAP_C5	SFRP4
DKK3	2.3574e-80	1.56124	0.522	0.094	7.90625e-76	FAP_C5	DKK3
PTCH2	1.82698e-73	1.26012	0.331	0.041	6.12733e-69	FAP_C5	PTCH2
C2orf40	9.45591e-72	2.7823	0.79	0.297	3.17132e-67	FAP_C5	C2orf40
MEOX21	1.18521e-70	2.1607	0.637	0.172	3.97495e-66	FAP_C5	MEOX2
CYP1B11	3.53847e-70	2.39142	0.815	0.34	1.18673e-65	FAP_C5	CYP1B1
KLF5	3.54062e-70	1.26476	0.287	0.032	1.18745e-65	FAP_C5	KLF5
FGFBP2	1.17004e-68	2.25466	0.611	0.154	3.92408e-64	FAP_C5	FGFBP2
EZR	2.76374e-67	1.66304	0.503	0.106	9.26902e-63	FAP_C5	EZR
APOD	7.81173e-59	2.84381	0.962	0.947	2.6199e-54	FAP_C5	APOD
SLC12A2	3.2675e-56	1.46028	0.363	0.064	1.09585e-51	FAP_C5	SLC12A2
TGFBI	1.15783e-54	1.4927	0.408	0.081	3.88314e-50	FAP_C5	TGFBI
MRAS	4.06485e-54	1.81311	0.548	0.161	1.36327e-49	FAP_C5	MRAS
ETV1	8.3286e-53	1.50711	0.465	0.111	2.79324e-48	FAP_C5	ETV1
PHLDA11	8.15744e-52	1.81431	0.58	0.174	2.73584e-47	FAP_C5	PHLDA1
CRISPLD1	5.79165e-46	1.27892	0.357	0.073	1.9424e-41	FAP_C5	CRISPLD1
NR2F21	1.52711e-45	1.85608	0.815	0.561	5.12161e-41	FAP_C5	NR2F2
PAK3	2.28794e-41	1.07373	0.28	0.049	7.67329e-37	FAP_C5	PAK3
PERP	1.48781e-37	1.0163	0.306	0.063	4.98983e-33	FAP_C5	PERP
CFH1	2.51165e-34	1.59755	0.898	0.855	8.42357e-30	FAP_C5	CFH
MTSS1	2.93188e-34	1.13366	0.312	0.072	9.83293e-30	FAP_C5	MTSS1
FBXO32	8.75068e-28	1.03611	0.287	0.072	2.9348e-23	FAP_C5	FBXO32
EGFR	3.01433e-25	1.36552	0.72	0.543	1.01095e-20	FAP_C5	EGFR
SCN7A1	1.08169e-23	1.03499	0.72	0.446	3.62779e-19	FAP_C5	SCN7A
IFI272	3.38882e-23	1.2972	0.662	0.39	1.13654e-18	FAP_C5	IFI27
COL28A1	6.98041e-23	1.20259	0.338	0.11	2.34109e-18	FAP_C5	COL28A1
H3F3B1	1.01043e-22	0.761489	0.924	0.917	3.38877e-18	FAP_C5	H3F3B
AMD11	2.74248e-21	1.36526	0.522	0.295	9.19772e-17	FAP_C5	AMD1
MALAT11	3.03846e-21	0.659387	0.987	0.971	1.01904e-16	FAP_C5	MALAT1
FSCN1	6.07008e-21	1.09995	0.357	0.134	2.03578e-16	FAP_C5	FSCN1
PRKCA	7.81077e-21	1.02419	0.382	0.152	2.61958e-16	FAP_C5	PRKCA
TXN1	4.45867e-20	1.25076	0.732	0.678	1.49535e-15	FAP_C5	TXN
BST2	6.57018e-20	1.23417	0.49	0.232	2.20351e-15	FAP_C5	BST2
AC009041.2	1.00429e-19	1.15951	0.325	0.117	3.3682e-15	FAP_C5	AC009041.2
RASSF22	2.25266e-18	1.14165	0.363	0.151	7.55497e-14	FAP_C5	RASSF2
PEAR1	8.01737e-17	1.02451	0.28	0.099	2.68887e-12	FAP_C5	PEAR1
PTMA1	1.26913e-16	0.701278	0.885	0.881	4.2564e-12	FAP_C5	PTMA
PDGFRL2	1.75693e-16	1.04298	0.701	0.572	5.8924e-12	FAP_C5	PDGFRL
CALM2	8.80413e-16	0.79561	0.803	0.848	2.95273e-11	FAP_C5	CALM2
SYNE2	1.1235e-15	1.07567	0.338	0.14	3.76799e-11	FAP_C5	SYNE2
PI162	1.67829e-15	1.01981	0.637	0.408	5.62864e-11	FAP_C5	PI16
IGFBP71	9.05126e-15	0.608609	0.975	0.976	3.03561e-10	FAP_C5	IGFBP7
TCF4	9.39261e-15	1.0632	0.745	0.773	3.15009e-10	FAP_C5	TCF4
ADIRF1	1.63188e-14	1.48281	0.758	0.657	5.473e-10	FAP_C5	ADIRF
COX6C1	2.22455e-14	0.938488	0.777	0.783	7.46068e-10	FAP_C5	COX6C
ARHGAP10	3.82592e-14	1.0888	0.535	0.379	1.28314e-09	FAP_C5	ARHGAP10
NGFR	3.78338e-13	1.14929	0.268	0.106	1.26887e-08	FAP_C5	NGFR
A2M2	9.91731e-13	1.02221	0.611	0.444	3.32607e-08	FAP_C5	A2M
NR2F1	1.30997e-12	1.0541	0.35	0.173	4.39337e-08	FAP_C5	NR2F1
ABCA81	1.81874e-12	0.677219	0.879	0.911	6.0997e-08	FAP_C5	ABCA8
FN12	1.90413e-12	1.01641	0.847	0.858	6.38608e-08	FAP_C5	FN1
CRISPLD21	4.36727e-12	1.03194	0.65	0.575	1.4647e-07	FAP_C5	CRISPLD2
LGALS11	4.69519e-12	0.58131	0.917	0.937	1.57467e-07	FAP_C5	LGALS1
UACA	5.29018e-12	1.15489	0.535	0.384	1.77422e-07	FAP_C5	UACA
MYL12B1	9.67892e-12	0.712819	0.803	0.837	3.24612e-07	FAP_C5	MYL12B
PEAK1	1.39008e-11	0.794988	0.293	0.134	4.66205e-07	FAP_C5	PEAK1
PTGDS1	2.29329e-11	1.11986	0.904	0.925	7.69122e-07	FAP_C5	PTGDS
ENDOD1	2.71086e-11	0.808518	0.287	0.13	9.09167e-07	FAP_C5	ENDOD1
OSR21	2.85634e-11	1.13985	0.376	0.211	9.5796e-07	FAP_C5	OSR2
SON	8.63193e-11	0.81356	0.809	0.832	2.89498e-06	FAP_C5	SON
PTMS	1.00056e-10	0.832916	0.732	0.734	3.35567e-06	FAP_C5	PTMS
HNRNPA2B1	2.2995e-10	0.643166	0.828	0.84	7.71206e-06	FAP_C5	HNRNPA2B1
EBF2	3.16101e-10	0.950555	0.503	0.369	1.06014e-05	FAP_C5	EBF2
CNN3	3.70274e-10	0.849775	0.65	0.633	1.24182e-05	FAP_C5	CNN3
PLEKHA4	5.01685e-10	0.941754	0.268	0.126	1.68255e-05	FAP_C5	PLEKHA4
CAVIN11	6.02826e-10	0.741913	0.739	0.728	2.02176e-05	FAP_C5	CAVIN1
TIAM1	9.11094e-10	0.806968	0.261	0.123	3.05563e-05	FAP_C5	TIAM1
OLFML2B2	1.38785e-09	1.06892	0.35	0.196	4.65457e-05	FAP_C5	OLFML2B
CSRP11	2.10973e-09	1.19798	0.573	0.493	7.0756e-05	FAP_C5	CSRP1
KLF6	4.02955e-09	0.921066	0.573	0.501	0.000135143	FAP_C5	KLF6
ABCA10	7.49286e-09	0.876909	0.688	0.654	0.000251296	FAP_C5	ABCA10
DDIT4	8.12738e-09	1.1558	0.694	0.694	0.000272576	FAP_C5	DDIT4
PDS5B	1.04058e-08	0.908037	0.357	0.223	0.000348988	FAP_C5	PDS5B
NR2F2-AS1	2.07947e-08	0.80742	0.268	0.136	0.000697414	FAP_C5	NR2F2-AS1
ACTN41	2.19555e-08	0.951356	0.465	0.36	0.000736344	FAP_C5	ACTN4
CDH191	3.01452e-08	0.78928	0.675	0.589	0.00101101	FAP_C5	CDH19
FRZB	6.26696e-08	0.568441	0.318	0.172	0.00210181	FAP_C5	FRZB
SERINC5	2.28263e-07	0.660486	0.287	0.164	0.00765548	FAP_C5	SERINC5
LUC7L3	2.72138e-07	0.673702	0.726	0.744	0.00912698	FAP_C5	LUC7L3
OMD2	3.20566e-07	0.799295	0.49	0.389	0.0107511	FAP_C5	OMD
ELOB	3.50885e-07	0.564635	0.707	0.763	0.011768	FAP_C5	ELOB
BEX3	6.20605e-07	0.527514	0.675	0.681	0.0208139	FAP_C5	BEX3
DDX171	6.5132e-07	0.704122	0.79	0.82	0.021844	FAP_C5	DDX17
TAGLN3	7.45456e-07	1.29858	0.548	0.471	0.0250011	FAP_C5	TAGLN
LPCAT2	8.12042e-07	0.640123	0.312	0.193	0.0272343	FAP_C5	LPCAT2
MYO6	1.34673e-06	0.813837	0.268	0.156	0.0451667	FAP_C5	MYO6
SCRG1	1.92216e-06	0.71977	0.306	0.191	0.0644654	FAP_C5	SCRG1
FLRT22	1.92339e-06	1.05372	0.484	0.397	0.0645068	FAP_C5	FLRT2
PNISR	3.62626e-06	0.540492	0.815	0.827	0.121618	FAP_C5	PNISR
SRRM2	5.07538e-06	0.681026	0.752	0.818	0.170218	FAP_C5	SRRM2
TJP1	7.82175e-06	0.880141	0.338	0.243	0.262326	FAP_C5	TJP1
SPTBN1	8.00415e-06	0.40918	0.822	0.852	0.268443	FAP_C5	SPTBN1
CALD1	1.08152e-05	0.3605	0.879	0.91	0.362719	FAP_C5	CALD1
PLEKHH2	1.21705e-05	0.764429	0.268	0.166	0.408175	FAP_C5	PLEKHH2
ZBTB20	1.3081e-05	0.607985	0.745	0.788	0.438709	FAP_C5	ZBTB20
ZFYVE16	1.59499e-05	0.750445	0.363	0.273	0.534926	FAP_C5	ZFYVE16
AFDN	1.78272e-05	0.936156	0.376	0.284	0.597889	FAP_C5	AFDN
N4BP2L2	2.39294e-05	0.539257	0.726	0.754	0.802546	FAP_C5	N4BP2L2
SLC4A7	2.84192e-05	0.66748	0.274	0.176	0.953122	FAP_C5	SLC4A7
RND31	3.0784e-05	0.918514	0.541	0.493	1	FAP_C5	RND3
COL4A3BP	3.63087e-05	0.707083	0.363	0.284	1	FAP_C5	COL4A3BP
SLC44A1	3.81973e-05	0.670592	0.439	0.382	1	FAP_C5	SLC44A1
HNRNPA3	4.41349e-05	0.673983	0.586	0.601	1	FAP_C5	HNRNPA3
HNRNPA12	5.56709e-05	0.454055	0.656	0.707	1	FAP_C5	HNRNPA1
SPATS2L	6.16202e-05	0.76947	0.427	0.377	1	FAP_C5	SPATS2L
STXBP3	9.23682e-05	0.586819	0.287	0.201	1	FAP_C5	STXBP3
TPM41	9.38938e-05	0.757265	0.535	0.525	1	FAP_C5	TPM4
MATN21	0.000101261	0.702279	0.611	0.611	1	FAP_C5	MATN2
TRIO1	0.000102626	0.694729	0.35	0.267	1	FAP_C5	TRIO
MYL61	0.000110255	0.363668	0.892	0.904	1	FAP_C5	MYL6
GOLIM4	0.000113731	0.708941	0.548	0.549	1	FAP_C5	GOLIM4
ARGLU1	0.000119984	0.607005	0.675	0.744	1	FAP_C5	ARGLU1
1991-09-01	0.000143354	0.827001	0.325	0.253	1	FAP_C5	2023-09-09
SOX9	0.000160539	0.772846	0.382	0.318	1	FAP_C5	SOX9
PDLIM4	0.000172034	0.579956	0.261	0.176	1	FAP_C5	PDLIM4
ZDHHC21	0.000177555	0.658516	0.255	0.171	1	FAP_C5	ZDHHC21
COL8A1	0.000231293	0.666747	0.274	0.19	1	FAP_C5	COL8A1
PKDCC	0.000258478	0.673887	0.529	0.514	1	FAP_C5	PKDCC
MAGED2	0.000293795	0.500352	0.567	0.586	1	FAP_C5	MAGED2
TBCB	0.000295065	0.533949	0.446	0.419	1	FAP_C5	TBCB
MBNL11	0.000307574	0.626938	0.554	0.583	1	FAP_C5	MBNL1
INTU	0.000369197	0.752859	0.274	0.191	1	FAP_C5	INTU
NDRG1	0.000482795	0.690502	0.516	0.528	1	FAP_C5	NDRG1
CLUAP1	0.00057745	0.451326	0.287	0.209	1	FAP_C5	CLUAP1
PDLIM71	0.000627205	0.59597	0.325	0.261	1	FAP_C5	PDLIM7
BAMBI	0.000647714	0.574015	0.28	0.198	1	FAP_C5	BAMBI
ZRANB2	0.0007351	0.714687	0.592	0.629	1	FAP_C5	ZRANB2
BHMT2	0.000749785	0.649991	0.331	0.264	1	FAP_C5	BHMT2
CHD3	0.000770761	0.668882	0.312	0.239	1	FAP_C5	CHD3
NCOR2	0.000818912	0.696208	0.376	0.323	1	FAP_C5	NCOR2
MKLN1	0.000819139	0.687492	0.357	0.301	1	FAP_C5	MKLN1
NCL	0.000886192	0.457911	0.631	0.682	1	FAP_C5	NCL
GLT8D2	0.000935684	0.638152	0.503	0.536	1	FAP_C5	GLT8D2
CSTB	0.00109925	0.464249	0.669	0.754	1	FAP_C5	CSTB
VAMP2	0.00110938	0.548229	0.586	0.63	1	FAP_C5	VAMP2
TCF25	0.00113306	0.515673	0.611	0.657	1	FAP_C5	TCF25
LUM1	0.00114832	0.337346	0.917	0.964	1	FAP_C5	LUM
SLF2	0.00138462	0.576061	0.293	0.225	1	FAP_C5	SLF2
VIT	0.00157522	0.487228	0.624	0.66	1	FAP_C5	VIT
RUNX1T11	0.00164942	0.772707	0.484	0.481	1	FAP_C5	RUNX1T1
RNF24	0.00169582	0.676938	0.382	0.338	1	FAP_C5	RNF24
PRMT1	0.00173102	0.551887	0.459	0.467	1	FAP_C5	PRMT1
EPN2	0.00179408	0.697825	0.35	0.299	1	FAP_C5	EPN2
ECE1	0.00181558	0.603622	0.318	0.265	1	FAP_C5	ECE1
RBM25	0.00197054	0.524059	0.554	0.594	1	FAP_C5	RBM25
NUCKS1	0.00224025	0.358637	0.752	0.827	1	FAP_C5	NUCKS1
HNRNPDL	0.00225636	0.4726	0.592	0.651	1	FAP_C5	HNRNPDL
NSD3	0.0023093	0.616946	0.484	0.504	1	FAP_C5	NSD3
SMARCA1	0.00254502	0.771081	0.382	0.355	1	FAP_C5	SMARCA1
CPED1	0.00259421	0.643023	0.331	0.285	1	FAP_C5	CPED1
ODF2L	0.00262638	0.593944	0.401	0.381	1	FAP_C5	ODF2L
SCCPDH	0.00276429	0.459345	0.287	0.229	1	FAP_C5	SCCPDH
NORAD	0.00279806	0.494738	0.58	0.633	1	FAP_C5	NORAD
MPRIP	0.00294592	0.593812	0.274	0.214	1	FAP_C5	MPRIP
LTBP41	0.00303156	0.369002	0.924	0.898	1	FAP_C5	LTBP4
CHD9	0.00321596	0.454978	0.561	0.619	1	FAP_C5	CHD9
LMNA	0.00338348	0.340825	0.694	0.759	1	FAP_C5	LMNA
HMGB1	0.0033995	0.299969	0.79	0.871	1	FAP_C5	HMGB1
CALCOCO2	0.0036796	0.544453	0.446	0.442	1	FAP_C5	CALCOCO2
JAG11	0.0036992	0.731109	0.331	0.283	1	FAP_C5	JAG1
VPS36	0.00381837	0.676563	0.414	0.413	1	FAP_C5	VPS36
BTG22	0.00487886	0.589397	0.535	0.524	1	FAP_C5	BTG2
MAP1B1	0.00554546	0.606305	0.541	0.578	1	FAP_C5	MAP1B
TTLL7	0.00600456	0.682773	0.255	0.201	1	FAP_C5	TTLL7
ID32	0.00695647	0.723277	0.401	0.36	1	FAP_C5	ID3
JAM3	0.00715597	0.525739	0.287	0.241	1	FAP_C5	JAM3
SESN3	0.0074845	0.586481	0.261	0.209	1	FAP_C5	SESN3
OGFRL1	0.00784689	0.368146	0.153	0.278	1	FAP_C5	OGFRL1
POLR2I	0.00789033	0.527349	0.414	0.424	1	FAP_C5	POLR2I
HCFC1R11	0.00853879	0.588794	0.35	0.322	1	FAP_C5	HCFC1R1
MARCKS1	0.00909566	0.303403	0.707	0.794	1	FAP_C5	MARCKS
CREB3L2	0.00915239	0.853676	0.35	0.326	1	FAP_C5	CREB3L2
SNED1	0.00932501	0.742509	0.344	0.312	1	FAP_C5	SNED1
RBMX	0.00967925	0.472806	0.541	0.596	1	FAP_C5	RBMX
IGHG41	0.00988998	0.434753	0.344	0.299	1	FAP_C5	IGHG4
NRXN1	0	5.27891	0.955	0.003	0	FAP_C6	NRXN1
MPZ	0	4.12147	0.712	0.006	0	FAP_C6	MPZ
ERBB3	0	3.49263	0.636	0.012	0	FAP_C6	ERBB3
L1CAM	0	3.42508	0.576	0.002	0	FAP_C6	L1CAM
XKR4	0	3.2806	0.561	0	0	FAP_C6	XKR4
AATK	0	3.25326	0.545	0.002	0	FAP_C6	AATK
NRXN3	0	2.81804	0.47	0.005	0	FAP_C6	NRXN3
SCN9A	0	2.71584	0.455	0.007	0	FAP_C6	SCN9A
TTYH1	0	2.67328	0.409	0.004	0	FAP_C6	TTYH1
GRIK3	0	2.2736	0.288	0.001	0	FAP_C6	GRIK3
SLITRK5	0	2.20755	0.303	0.002	0	FAP_C6	SLITRK5
FOXD3	0	1.91531	0.273	0	0	FAP_C6	FOXD3
S100B	2.31263e-289	4.81045	0.894	0.037	7.75608e-285	FAP_C6	S100B
CADM2	9.77899e-254	2.56934	0.364	0.006	3.27968e-249	FAP_C6	CADM2
GPM6B	1.40464e-235	4.78287	0.833	0.04	4.71087e-231	FAP_C6	GPM6B
SBSPON	2.88848e-218	2.33897	0.364	0.007	9.68739e-214	FAP_C6	SBSPON
ITGB4	1.35036e-208	2.86914	0.5	0.014	4.52883e-204	FAP_C6	ITGB4
GFRA3	3.81743e-191	2.20348	0.288	0.005	1.28029e-186	FAP_C6	GFRA3
PLLP	3.57765e-173	2.1014	0.318	0.007	1.19987e-168	FAP_C6	PLLP
ITGA6	3.05228e-172	2.82295	0.53	0.02	1.02368e-167	FAP_C6	ITGA6
CADM1	6.42469e-154	2.64318	0.409	0.013	2.15471e-149	FAP_C6	CADM1
ITGB8	2.96887e-130	3.57378	0.576	0.034	9.95701e-126	FAP_C6	ITGB8
ATP1A2	5.0007e-122	2.22738	0.288	0.008	1.67714e-117	FAP_C6	ATP1A2
SORCS1	4.31908e-119	2.7018	0.364	0.014	1.44853e-114	FAP_C6	SORCS1
RELN	2.30796e-114	2.69558	0.348	0.013	7.74043e-110	FAP_C6	RELN
PLP11	1.64983e-103	4.13435	0.788	0.087	5.5332e-99	FAP_C6	PLP1
CMTM5	1.40419e-97	2.23357	0.303	0.012	4.70938e-93	FAP_C6	CMTM5
NRN1	1.25965e-91	2.15814	0.288	0.011	4.2246e-87	FAP_C6	NRN1
ANK3	3.79043e-74	3.40104	0.621	0.072	1.27123e-69	FAP_C6	ANK3
MAL	3.69933e-73	2.65563	0.47	0.04	1.24068e-68	FAP_C6	MAL
SNCA	1.65027e-71	1.97165	0.273	0.013	5.53468e-67	FAP_C6	SNCA
MCAM	2.7358e-55	2.04743	0.258	0.015	9.17531e-51	FAP_C6	MCAM
TUBB2B	5.87417e-49	1.84146	0.258	0.017	1.97008e-44	FAP_C6	TUBB2B
LGI4	7.3308e-46	3.80976	0.742	0.186	2.4586e-41	FAP_C6	LGI4
NCAM1	1.25977e-45	2.8091	0.515	0.078	4.22501e-41	FAP_C6	NCAM1
SEMA3B1	7.69073e-36	3.83224	0.758	0.261	2.57932e-31	FAP_C6	SEMA3B
SPP1	4.63893e-33	1.8457	0.273	0.028	1.5558e-28	FAP_C6	SPP1
GPR155	7.26155e-33	2.47736	0.394	0.061	2.43538e-28	FAP_C6	GPR155
SCN7A2	8.89786e-27	3.05441	0.803	0.447	2.98416e-22	FAP_C6	SCN7A
STMN1	9.23677e-27	1.84921	0.303	0.043	3.09783e-22	FAP_C6	STMN1
SEMA6D	1.09402e-25	2.03863	0.288	0.04	3.66913e-21	FAP_C6	SEMA6D
RETREG1	1.89174e-25	1.88352	0.288	0.041	6.34451e-21	FAP_C6	RETREG1
AHR	3.27561e-25	2.78723	0.5	0.129	1.09857e-20	FAP_C6	AHR
MICALL2	3.47279e-25	2.49855	0.424	0.091	1.1647e-20	FAP_C6	MICALL2
GAS2L3	5.5885e-24	2.01227	0.303	0.048	1.87427e-19	FAP_C6	GAS2L3
COL28A11	1.33676e-23	2.53302	0.455	0.111	4.48322e-19	FAP_C6	COL28A1
NRP21	2.84359e-23	1.85116	0.273	0.039	9.53683e-19	FAP_C6	NRP2
CD91	3.25376e-22	3.154	0.652	0.281	1.09125e-17	FAP_C6	CD9
CRYAB	4.18745e-22	3.04221	0.788	0.568	1.40439e-17	FAP_C6	CRYAB
ALCAM	1.21783e-21	1.86989	0.273	0.043	4.08437e-17	FAP_C6	ALCAM
COL9A31	2.71566e-21	1.76476	0.273	0.043	9.10779e-17	FAP_C6	COL9A3
FXYD1	6.43312e-20	2.23343	0.848	0.853	2.15754e-15	FAP_C6	FXYD1
CDH192	2.19885e-19	2.40152	0.788	0.589	7.37452e-15	FAP_C6	CDH19
DST1	2.4244e-18	2.71466	0.803	0.7	8.13096e-14	FAP_C6	DST
VWA1	5.52173e-18	3.20948	0.606	0.286	1.85188e-13	FAP_C6	VWA1
CLU1	2.92222e-16	1.56775	0.864	0.716	9.80054e-12	FAP_C6	CLU
GATM	3.56673e-15	1.76834	0.258	0.052	1.19621e-10	FAP_C6	GATM
WSB11	3.92803e-15	2.33207	0.788	0.787	1.31738e-10	FAP_C6	WSB1
SYT11	5.02691e-15	1.88505	0.273	0.059	1.68593e-10	FAP_C6	SYT11
PMP221	7.76116e-15	1.69838	0.803	0.872	2.60294e-10	FAP_C6	PMP22
RGCC	2.62928e-14	2.00386	0.303	0.074	8.81806e-10	FAP_C6	RGCC
MT-ND31	3.04022e-14	0.807718	0.985	0.995	1.01963e-09	FAP_C6	MT-ND3
MT-ND11	4.98968e-13	1.00505	0.924	0.98	1.67344e-08	FAP_C6	MT-ND1
CTNNAL1	2.89013e-12	2.17424	0.379	0.133	9.69293e-08	FAP_C6	CTNNAL1
HSPA12A	3.15325e-12	2.24638	0.394	0.145	1.05754e-07	FAP_C6	HSPA12A
ITGA1	3.6529e-12	1.721	0.273	0.07	1.22511e-07	FAP_C6	ITGA1
MT-ND21	3.82575e-12	1.02151	0.97	0.974	1.28308e-07	FAP_C6	MT-ND2
C2orf88	4.10942e-12	1.98537	0.258	0.063	1.37822e-07	FAP_C6	C2orf88
CHL1	6.31286e-12	2.73667	0.561	0.332	2.11721e-07	FAP_C6	CHL1
MARCKS2	1.55931e-11	1.56408	0.758	0.793	5.2296e-07	FAP_C6	MARCKS
HSPG21	2.89558e-11	2.29077	0.727	0.734	9.71118e-07	FAP_C6	HSPG2
MALAT12	3.79537e-10	0.562886	0.97	0.972	1.27289e-05	FAP_C6	MALAT1
MT-ATP61	7.12644e-10	0.854805	0.985	0.992	2.39007e-05	FAP_C6	MT-ATP6
METRN	2.37351e-09	2.14639	0.5	0.3	7.96027e-05	FAP_C6	METRN
FADS3	3.88349e-09	2.09809	0.394	0.181	0.000130244	FAP_C6	FADS3
S100A101	1.25185e-08	0.88692	0.848	0.909	0.000419846	FAP_C6	S100A10
TSC22D4	1.27121e-08	2.15486	0.424	0.221	0.000426337	FAP_C6	TSC22D4
ADGRB3	1.64553e-08	1.70312	0.258	0.084	0.000551879	FAP_C6	ADGRB3
NDRG2	1.82085e-08	2.5928	0.53	0.378	0.000610676	FAP_C6	NDRG2
ABCA2	1.87278e-08	1.95177	0.273	0.094	0.000628092	FAP_C6	ABCA2
MT2A2	2.84322e-08	0.746773	0.833	0.877	0.00095356	FAP_C6	MT2A
ENDOD11	5.41645e-08	2.0234	0.318	0.131	0.00181657	FAP_C6	ENDOD1
OLFML2A1	7.74459e-08	1.56146	0.273	0.099	0.00259738	FAP_C6	OLFML2A
MT-CYB1	1.5101e-07	0.648269	0.939	0.99	0.00506458	FAP_C6	MT-CYB
STARD13	2.48706e-07	1.66126	0.258	0.094	0.0083411	FAP_C6	STARD13
SIPA1L2	2.93384e-07	1.91453	0.273	0.105	0.00983953	FAP_C6	SIPA1L2
SPARC2	6.22146e-07	1.32325	0.742	0.849	0.0208655	FAP_C6	SPARC
SELENOS1	6.69363e-07	0.3457	0.197	0.651	0.0224491	FAP_C6	SELENOS
VPS28	7.46794e-07	0.261974	0.197	0.655	0.025046	FAP_C6	VPS28
PDLIM41	9.2297e-07	2.03561	0.348	0.177	0.0309546	FAP_C6	PDLIM4
RDH101	1.0314e-06	1.65839	0.318	0.148	0.0345909	FAP_C6	RDH10
DDX172	1.84504e-06	1.69752	0.682	0.821	0.061879	FAP_C6	DDX17
VAPA	1.94724e-06	0.331512	0.182	0.616	0.0653065	FAP_C6	VAPA
ZEB2	2.46153e-06	1.87836	0.576	0.56	0.0825549	FAP_C6	ZEB2
NDUFC2	2.52113e-06	0.333326	0.227	0.711	0.0845538	FAP_C6	NDUFC2
GDI2	3.01366e-06	0.250071	0.121	0.488	0.101072	FAP_C6	GDI2
SRRM1	3.30143e-06	0.298271	0.182	0.606	0.110723	FAP_C6	SRRM1
UBE2I	5.78817e-06	0.539346	0.167	0.569	0.194124	FAP_C6	UBE2I
KLF61	8.7815e-06	2.03764	0.545	0.502	0.294514	FAP_C6	KLF6
NDUFS7	8.97259e-06	0.308212	0.121	0.468	0.300923	FAP_C6	NDUFS7
MT-ND41	1.02488e-05	0.592698	0.955	0.985	0.343725	FAP_C6	MT-ND4
LIMA12	1.52597e-05	0.349994	0.227	0.669	0.51178	FAP_C6	LIMA1
FKBP10	1.57645e-05	0.446642	0.106	0.428	0.528711	FAP_C6	FKBP10
SPTBN11	1.69455e-05	1.01762	0.697	0.852	0.568317	FAP_C6	SPTBN1
MESD	1.78311e-05	0.491511	0.182	0.576	0.59802	FAP_C6	MESD
NRBP2	2.08878e-05	1.8473	0.348	0.202	0.700535	FAP_C6	NRBP2
PAPOLA	2.13834e-05	0.33813	0.121	0.451	0.717155	FAP_C6	PAPOLA
ARID1B	2.24527e-05	0.301062	0.136	0.473	0.753019	FAP_C6	ARID1B
ASH1L	2.76548e-05	0.521756	0.136	0.475	0.927486	FAP_C6	ASH1L
SOX6	3.20902e-05	1.97799	0.288	0.146	1	FAP_C6	SOX6
COL5A11	3.32251e-05	0.512918	0.136	0.471	1	FAP_C6	COL5A1
ATP5PD	3.56218e-05	0.372591	0.197	0.595	1	FAP_C6	ATP5PD
SAMHD11	3.91968e-05	1.91311	0.561	0.577	1	FAP_C6	SAMHD1
SCAF11	3.9809e-05	0.452169	0.197	0.572	1	FAP_C6	SCAF11
CTTN	4.03935e-05	0.265449	0.152	0.496	1	FAP_C6	CTTN
ARL6IP4	4.67932e-05	0.334763	0.258	0.691	1	FAP_C6	ARL6IP4
SEC31A	5.01556e-05	0.252444	0.197	0.582	1	FAP_C6	SEC31A
ACSL31	5.20115e-05	0.304147	0.061	0.317	1	FAP_C6	ACSL3
H2AFV	5.49024e-05	0.338113	0.121	0.428	1	FAP_C6	H2AFV
FUS1	5.54405e-05	0.30005	0.273	0.727	1	FAP_C6	FUS
SYPL1	5.70936e-05	0.32488	0.167	0.516	1	FAP_C6	SYPL1
SAT11	6.31885e-05	1.29365	0.652	0.768	1	FAP_C6	SAT1
VIM1	6.81936e-05	0.471135	0.985	0.989	1	FAP_C6	VIM
PRNP1	6.95331e-05	1.48012	0.606	0.718	1	FAP_C6	PRNP
C1orf43	7.03918e-05	0.379863	0.121	0.427	1	FAP_C6	C1orf43
KRTCAP2	7.60706e-05	0.320621	0.242	0.659	1	FAP_C6	KRTCAP2
RAB14	7.60713e-05	0.570465	0.182	0.539	1	FAP_C6	RAB14
PHB	8.499e-05	0.406277	0.136	0.452	1	FAP_C6	PHB
ZNHIT1	8.85068e-05	0.288014	0.182	0.54	1	FAP_C6	ZNHIT1
ZHX1	8.89197e-05	0.361727	0.045	0.278	1	FAP_C6	ZHX1
ANAPC16	8.90629e-05	0.303384	0.212	0.589	1	FAP_C6	ANAPC16
PSMB2	9.59865e-05	0.271162	0.152	0.474	1	FAP_C6	PSMB2
CBX3	9.86085e-05	0.427337	0.136	0.449	1	FAP_C6	CBX3
PPIL4	0.000100866	0.250443	0.091	0.356	1	FAP_C6	PPIL4
SYNE21	0.000112199	1.74322	0.273	0.142	1	FAP_C6	SYNE2
RNF130	0.000112899	0.338463	0.136	0.439	1	FAP_C6	RNF130
STAU1	0.00011331	0.278555	0.106	0.384	1	FAP_C6	STAU1
ATF41	0.000114381	0.368399	0.182	0.527	1	FAP_C6	ATF4
VPS361	0.00011666	0.366654	0.121	0.414	1	FAP_C6	VPS36
MAF1	0.000121048	0.350238	0.136	0.444	1	FAP_C6	MAF1
NDUFC1	0.000122256	0.257114	0.212	0.593	1	FAP_C6	NDUFC1
PPFIBP1	0.000124053	0.377971	0.136	0.437	1	FAP_C6	PPFIBP1
EMP31	0.000126738	0.276647	0.258	0.679	1	FAP_C6	EMP3
RBMS11	0.000135788	0.414735	0.212	0.579	1	FAP_C6	RBMS1
TCEAL4	0.00013719	0.386558	0.227	0.614	1	FAP_C6	TCEAL4
MT-CO31	0.000138118	0.480391	0.955	0.992	1	FAP_C6	MT-CO3
WTAP	0.000138233	0.264112	0.091	0.354	1	FAP_C6	WTAP
TERF1	0.000139128	0.295868	0.061	0.298	1	FAP_C6	TERF1
COX171	0.000139847	0.308377	0.121	0.407	1	FAP_C6	COX17
HM13	0.000140955	0.260891	0.167	0.495	1	FAP_C6	HM13
SNHG8	0.000142401	0.408501	0.152	0.468	1	FAP_C6	SNHG8
PNN	0.000145602	0.305258	0.197	0.553	1	FAP_C6	PNN
FAM3C	0.000150968	0.344301	0.152	0.464	1	FAP_C6	FAM3C
CCDC59	0.000155061	0.318677	0.091	0.352	1	FAP_C6	CCDC59
COPB1	0.000157712	0.371224	0.121	0.406	1	FAP_C6	COPB1
CIR1	0.000158108	0.492116	0.152	0.467	1	FAP_C6	CIR1
LRP10	0.000159936	0.515417	0.182	0.524	1	FAP_C6	LRP10
HSD17B12	0.000160533	0.33818	0.136	0.435	1	FAP_C6	HSD17B12
MEGF9	0.000163652	1.72666	0.258	0.132	1	FAP_C6	MEGF9
TLN1	0.000172067	0.334327	0.212	0.577	1	FAP_C6	TLN1
SRSF6	0.000183734	0.392853	0.136	0.43	1	FAP_C6	SRSF6
NAA20	0.000185224	0.330798	0.091	0.348	1	FAP_C6	NAA20
PTTG1IP	0.000187211	0.282	0.167	0.488	1	FAP_C6	PTTG1IP
TMEM43	0.000189088	0.255824	0.152	0.462	1	FAP_C6	TMEM43
KHDRBS1	0.000189821	0.301178	0.167	0.486	1	FAP_C6	KHDRBS1
MCRIP1	0.000195395	0.629553	0.136	0.434	1	FAP_C6	MCRIP1
C6orf62	0.000214299	0.333855	0.106	0.373	1	FAP_C6	C6orf62
SEC61A1	0.00023539	0.325757	0.106	0.37	1	FAP_C6	SEC61A1
PTOV1	0.000241545	0.311704	0.061	0.286	1	FAP_C6	PTOV1
ORMDL1	0.000248044	0.398751	0.167	0.484	1	FAP_C6	ORMDL1
FYN1	0.000265462	0.313108	0.167	0.48	1	FAP_C6	FYN
TMEM205	0.000268929	0.525062	0.136	0.427	1	FAP_C6	TMEM205
MDH2	0.000273822	0.288109	0.136	0.423	1	FAP_C6	MDH2
HNRNPA31	0.000281569	0.275563	0.227	0.602	1	FAP_C6	HNRNPA3
JMJD1C1	0.000282563	0.502501	0.152	0.455	1	FAP_C6	JMJD1C
MVP	0.000283973	0.317272	0.106	0.367	1	FAP_C6	MVP
FGFR1OP2	0.000294478	0.289441	0.136	0.419	1	FAP_C6	FGFR1OP2
KDSR	0.000299592	0.367019	0.167	0.477	1	FAP_C6	KDSR
PCBP1	0.000300656	0.489989	0.227	0.609	1	FAP_C6	PCBP1
CREBBP	0.000305634	0.466787	0.061	0.281	1	FAP_C6	CREBBP
TCP1	0.000310204	0.378511	0.091	0.335	1	FAP_C6	TCP1
DEGS1	0.000310361	0.2977	0.121	0.391	1	FAP_C6	DEGS1
MBP1	0.000316324	0.31509	0.121	0.387	1	FAP_C6	MBP
TMEM176B1	0.000321701	1.4493	0.606	0.74	1	FAP_C6	TMEM176B
BCLAF1	0.000323371	0.257102	0.167	0.473	1	FAP_C6	BCLAF1
MLXIP	0.000334183	0.339422	0.091	0.335	1	FAP_C6	MLXIP
SPPL2A	0.000335696	0.314786	0.152	0.442	1	FAP_C6	SPPL2A
AHSA1	0.000338392	0.270022	0.076	0.307	1	FAP_C6	AHSA1
ITGB1BP11	0.000339323	0.348155	0.197	0.537	1	FAP_C6	ITGB1BP1
CCND2	0.000341754	0.300851	0.136	0.42	1	FAP_C6	CCND2
TMEM9B	0.000350818	0.458701	0.091	0.335	1	FAP_C6	TMEM9B
RRAS1	0.00035742	0.279823	0.212	0.556	1	FAP_C6	RRAS
SUCLG1	0.00036181	0.38778	0.136	0.417	1	FAP_C6	SUCLG1
ZBTB38	0.000364286	0.393265	0.136	0.415	1	FAP_C6	ZBTB38
NRBP1	0.000375929	0.266806	0.106	0.358	1	FAP_C6	NRBP1
AIDA	0.000376309	0.279453	0.091	0.33	1	FAP_C6	AIDA
MPLKIP	0.000379847	0.312496	0.076	0.305	1	FAP_C6	MPLKIP
TM2D3	0.000383503	0.414279	0.106	0.358	1	FAP_C6	TM2D3
HNRNPD	0.000389228	0.32325	0.182	0.502	1	FAP_C6	HNRNPD
PLPP1	0.000407771	0.401006	0.242	0.615	1	FAP_C6	PLPP1
PPM1G	0.000419231	0.280301	0.091	0.328	1	FAP_C6	PPM1G
AFF4	0.000429956	0.589129	0.106	0.358	1	FAP_C6	AFF4
RER1	0.000435639	0.457929	0.227	0.589	1	FAP_C6	RER1
RTF1	0.00044038	0.54504	0.167	0.471	1	FAP_C6	RTF1
CNP	0.00044891	1.85449	0.303	0.188	1	FAP_C6	CNP
TPM42	0.00045195	0.358882	0.197	0.527	1	FAP_C6	TPM4
KRR1	0.000455494	0.284455	0.121	0.382	1	FAP_C6	KRR1
RANBP1	0.000458232	0.456714	0.167	0.47	1	FAP_C6	RANBP1
NDUFA5	0.000462655	0.46419	0.167	0.47	1	FAP_C6	NDUFA5
ACAA1	0.000466976	0.291328	0.076	0.3	1	FAP_C6	ACAA1
CASP4	0.000467502	0.283954	0.091	0.328	1	FAP_C6	CASP4
PPP1CA	0.000472146	0.25739	0.061	0.272	1	FAP_C6	PPP1CA
CCT3	0.000475695	0.272506	0.136	0.409	1	FAP_C6	CCT3
TM2D1	0.000486599	0.343101	0.182	0.491	1	FAP_C6	TM2D1
STK25	0.00049345	0.363021	0.076	0.298	1	FAP_C6	STK25
PALM1	0.000508485	0.330865	0.091	0.324	1	FAP_C6	PALM
ATP5F1B	0.000510605	0.390534	0.212	0.553	1	FAP_C6	ATP5F1B
CD1511	0.000527053	0.302503	0.273	0.662	1	FAP_C6	CD151
SP100	0.000527518	0.582804	0.121	0.379	1	FAP_C6	SP100
ISOC2	0.000530519	0.256115	0.091	0.325	1	FAP_C6	ISOC2
TNRC6A	0.000530616	0.306597	0.136	0.407	1	FAP_C6	TNRC6A
CSNK2B	0.000545945	0.256703	0.152	0.434	1	FAP_C6	CSNK2B
RARRES21	0.000549256	0.813944	0.682	0.828	1	FAP_C6	RARRES2
RHEB	0.000553125	0.377222	0.197	0.528	1	FAP_C6	RHEB
PHF3	0.000553531	0.411338	0.167	0.465	1	FAP_C6	PHF3
NTM1	0.000566975	1.66792	0.394	0.3	1	FAP_C6	NTM
CNOT4	0.000572308	0.446076	0.121	0.377	1	FAP_C6	CNOT4
ATRX	0.000573912	0.332709	0.212	0.547	1	FAP_C6	ATRX
CHMP2B	0.000585102	0.363815	0.121	0.377	1	FAP_C6	CHMP2B
CAP11	0.000594699	0.503729	0.167	0.46	1	FAP_C6	CAP1
PCM1	0.000606659	0.444311	0.182	0.487	1	FAP_C6	PCM1
KTN1	0.00061524	0.599569	0.197	0.527	1	FAP_C6	KTN1
YIPF3	0.000630094	0.467751	0.182	0.495	1	FAP_C6	YIPF3
RBBP4	0.000631239	0.37055	0.121	0.378	1	FAP_C6	RBBP4
CCS	0.000651272	0.528477	0.212	0.551	1	FAP_C6	CCS
PSMC2	0.000656028	0.475407	0.076	0.293	1	FAP_C6	PSMC2
IL11RA	0.000670173	0.477285	0.121	0.373	1	FAP_C6	IL11RA
WASL	0.000676846	0.272624	0.121	0.373	1	FAP_C6	WASL
SRRM21	0.000677843	0.320419	0.348	0.82	1	FAP_C6	SRRM2
UBE2H	0.000682892	0.316426	0.121	0.375	1	FAP_C6	UBE2H
NBN	0.000688993	0.255497	0.076	0.291	1	FAP_C6	NBN
PDLIM72	0.00070087	0.275925	0.061	0.263	1	FAP_C6	PDLIM7
CAPZB	0.00072248	0.288081	0.227	0.565	1	FAP_C6	CAPZB
FAM92A	0.000724936	0.271581	0.061	0.261	1	FAP_C6	FAM92A
GRINA	0.000726748	0.570157	0.152	0.429	1	FAP_C6	GRINA
ARL14EP	0.000742303	0.333295	0.061	0.262	1	FAP_C6	ARL14EP
PRPF8	0.000763999	0.41298	0.136	0.401	1	FAP_C6	PRPF8
TAX1BP1	0.000771013	0.516301	0.152	0.431	1	FAP_C6	TAX1BP1
UBL5	0.000796331	0.361709	0.318	0.769	1	FAP_C6	UBL5
ATP2B1	0.000802492	0.299863	0.076	0.288	1	FAP_C6	ATP2B1
ROCK1	0.000813943	0.308564	0.136	0.395	1	FAP_C6	ROCK1
ZNF358	0.000813977	0.255882	0.061	0.26	1	FAP_C6	ZNF358
MRPL21	0.000815802	0.364139	0.076	0.287	1	FAP_C6	MRPL21
USP8	0.00081749	0.327575	0.106	0.342	1	FAP_C6	USP8
EIF3I	0.000833866	0.362318	0.197	0.515	1	FAP_C6	EIF3I
SCOC	0.000869413	0.285367	0.106	0.342	1	FAP_C6	SCOC
ERGIC2	0.000879011	0.440535	0.136	0.396	1	FAP_C6	ERGIC2
OXR1	0.000902196	0.398475	0.091	0.311	1	FAP_C6	OXR1
CBR1	0.000904797	0.346076	0.182	0.487	1	FAP_C6	CBR1
DDB1	0.000925038	0.327538	0.091	0.31	1	FAP_C6	DDB1
MRPL55	0.000935493	0.357827	0.106	0.34	1	FAP_C6	MRPL55
ZNF32	0.000944479	0.331282	0.061	0.256	1	FAP_C6	ZNF32
SECISBP2L	0.00095306	1.97708	0.333	0.235	1	FAP_C6	SECISBP2L
TAPBP	0.000955238	0.433556	0.167	0.449	1	FAP_C6	TAPBP
SENP6	0.000956277	0.294315	0.136	0.391	1	FAP_C6	SENP6
ANKRD12	0.000957983	0.694443	0.227	0.569	1	FAP_C6	ANKRD12
SMAD5	0.000985429	0.385696	0.152	0.423	1	FAP_C6	SMAD5
ACTN42	0.000997743	0.333727	0.121	0.363	1	FAP_C6	ACTN4
PKN2	0.00100871	0.367736	0.152	0.424	1	FAP_C6	PKN2
NAP1L4	0.0010113	0.360109	0.106	0.336	1	FAP_C6	NAP1L4
SLC22A17	0.00101359	1.70526	0.318	0.216	1	FAP_C6	SLC22A17
ARPC51	0.00101509	0.410481	0.227	0.568	1	FAP_C6	ARPC5
LGALS12	0.00104009	0.533813	0.833	0.938	1	FAP_C6	LGALS1
TAF1D	0.00110671	0.548815	0.197	0.509	1	FAP_C6	TAF1D
SH3D19	0.00112536	0.513246	0.197	0.498	1	FAP_C6	SH3D19
NDUFB7	0.0011403	0.302591	0.273	0.665	1	FAP_C6	NDUFB7
EWSR1	0.00114722	0.700085	0.106	0.335	1	FAP_C6	EWSR1
RXRA	0.00116886	0.296791	0.076	0.279	1	FAP_C6	RXRA
IDS	0.00118316	0.668847	0.167	0.449	1	FAP_C6	IDS
CALCOCO1	0.00119848	0.280886	0.106	0.332	1	FAP_C6	CALCOCO1
DCTN2	0.00120053	0.294903	0.167	0.45	1	FAP_C6	DCTN2
HIBCH	0.00121792	0.285717	0.076	0.278	1	FAP_C6	HIBCH
IRF2BP22	0.00122941	0.43104	0.197	0.496	1	FAP_C6	IRF2BP2
MRPL27	0.00124919	0.492308	0.121	0.362	1	FAP_C6	MRPL27
ARSA	0.00125697	0.36713	0.076	0.276	1	FAP_C6	ARSA
ADI11	0.00126319	0.389448	0.212	0.533	1	FAP_C6	ADI1
RBX1	0.00127761	0.303847	0.242	0.594	1	FAP_C6	RBX1
RBM42	0.00129104	0.326476	0.076	0.277	1	FAP_C6	RBM42
UFL1	0.00130326	0.28495	0.121	0.36	1	FAP_C6	UFL1
KIFAP3	0.00131337	0.470696	0.091	0.305	1	FAP_C6	KIFAP3
ZSCAN16-AS1	0.00134136	0.288823	0.076	0.276	1	FAP_C6	ZSCAN16-AS1
PCDH9	0.00136741	1.82624	0.5	0.531	1	FAP_C6	PCDH9
WASF2	0.00138678	0.258894	0.318	0.724	1	FAP_C6	WASF2
ZNF292	0.00141741	0.378163	0.136	0.382	1	FAP_C6	ZNF292
CALM21	0.00143078	0.925398	0.652	0.848	1	FAP_C6	CALM2
C6orf89	0.00144522	0.523502	0.121	0.358	1	FAP_C6	C6orf89
CALCOCO21	0.001468	0.336639	0.167	0.444	1	FAP_C6	CALCOCO2
TUBA1A2	0.00146804	1.62365	0.545	0.631	1	FAP_C6	TUBA1A
ARGLU11	0.00148469	0.419683	0.333	0.745	1	FAP_C6	ARGLU1
BTF3L4	0.00148857	0.372338	0.121	0.357	1	FAP_C6	BTF3L4
GLO1	0.00154019	0.621273	0.136	0.384	1	FAP_C6	GLO1
IFNGR2	0.00154563	0.31675	0.106	0.328	1	FAP_C6	IFNGR2
DYNC1LI2	0.00155288	0.364213	0.136	0.381	1	FAP_C6	DYNC1LI2
CLSTN1	0.00157333	0.360453	0.152	0.41	1	FAP_C6	CLSTN1
UBTF	0.00158202	0.324834	0.106	0.327	1	FAP_C6	UBTF
NUB1	0.00164027	0.290782	0.091	0.299	1	FAP_C6	NUB1
PWP1	0.00164394	0.544393	0.076	0.27	1	FAP_C6	PWP1
TTC14	0.00167989	0.39884	0.167	0.44	1	FAP_C6	TTC14
SNX5	0.00168558	0.320266	0.106	0.325	1	FAP_C6	SNX5
MIA3	0.00170902	0.39855	0.136	0.375	1	FAP_C6	MIA3
NASP	0.00172326	0.478371	0.121	0.351	1	FAP_C6	NASP
OGT1	0.00176009	0.55615	0.121	0.352	1	FAP_C6	OGT
COPS2	0.00177962	0.560096	0.121	0.352	1	FAP_C6	COPS2
YIPF4	0.00179134	0.617402	0.167	0.439	1	FAP_C6	YIPF4
TSPO	0.00180228	0.628906	0.273	0.66	1	FAP_C6	TSPO
NDUFA31	0.00181466	0.463793	0.197	0.492	1	FAP_C6	NDUFA3
DDX42	0.00183226	0.261191	0.106	0.322	1	FAP_C6	DDX42
CBX5	0.00184428	0.566694	0.136	0.377	1	FAP_C6	CBX5
HAX1	0.00187982	0.363847	0.152	0.406	1	FAP_C6	HAX1
ZNF207	0.00188924	0.687558	0.167	0.438	1	FAP_C6	ZNF207
ATP6AP1	0.00191029	0.56478	0.121	0.352	1	FAP_C6	ATP6AP1
UBE2A	0.00191854	0.353897	0.091	0.295	1	FAP_C6	UBE2A
SRI	0.0019406	0.408379	0.303	0.711	1	FAP_C6	SRI
RSRP1	0.00195562	0.422606	0.288	0.669	1	FAP_C6	RSRP1
C5orf15	0.00195948	0.317985	0.136	0.378	1	FAP_C6	C5orf15
MRPL4	0.00197887	0.534461	0.076	0.266	1	FAP_C6	MRPL4
SEL1L	0.00200378	0.277785	0.121	0.344	1	FAP_C6	SEL1L
XRRA1	0.00200402	0.376823	0.091	0.294	1	FAP_C6	XRRA1
PRPF40A	0.00202861	0.434333	0.136	0.374	1	FAP_C6	PRPF40A
JADE1	0.00211159	0.379254	0.106	0.316	1	FAP_C6	JADE1
TSG101	0.00211897	0.250345	0.091	0.291	1	FAP_C6	TSG101
RB1CC1	0.00214605	0.392432	0.106	0.32	1	FAP_C6	RB1CC1
PDHB	0.00216476	0.334909	0.076	0.265	1	FAP_C6	PDHB
TMOD2	0.00216528	1.78098	0.409	0.363	1	FAP_C6	TMOD2
UBXN6	0.00217399	0.284745	0.076	0.262	1	FAP_C6	UBXN6
IFRD11	0.00219571	0.314821	0.091	0.292	1	FAP_C6	IFRD1
SPTAN11	0.00220183	0.364433	0.227	0.538	1	FAP_C6	SPTAN1
RSBN1L	0.00221497	0.287372	0.152	0.399	1	FAP_C6	RSBN1L
NUMA1	0.00221772	0.636888	0.167	0.432	1	FAP_C6	NUMA1
DNPH1	0.00222642	0.424132	0.121	0.347	1	FAP_C6	DNPH1
VPS4B	0.00225084	0.440061	0.121	0.347	1	FAP_C6	VPS4B
CANX	0.00226573	0.470115	0.273	0.652	1	FAP_C6	CANX
ZRANB21	0.00227239	0.610681	0.273	0.63	1	FAP_C6	ZRANB2
CLIC4	0.00229025	1.83812	0.409	0.367	1	FAP_C6	CLIC4
AC068888.1	0.00229116	0.411763	0.076	0.264	1	FAP_C6	AC068888.1
STAT6	0.00231313	0.302469	0.091	0.29	1	FAP_C6	STAT6
ANTXR2	0.00232772	0.26793	0.167	0.425	1	FAP_C6	ANTXR2
SUMF2	0.0023984	0.307994	0.121	0.342	1	FAP_C6	SUMF2
ZNF638	0.00250124	0.515755	0.167	0.427	1	FAP_C6	ZNF638
UBE2N	0.00250526	0.587424	0.091	0.289	1	FAP_C6	UBE2N
LMF2	0.00254625	0.463674	0.136	0.369	1	FAP_C6	LMF2
MEF2A	0.00258545	0.257224	0.076	0.259	1	FAP_C6	MEF2A
RYK	0.00268231	0.337887	0.076	0.26	1	FAP_C6	RYK
PSMB7	0.00271141	0.293749	0.152	0.396	1	FAP_C6	PSMB7
PLEKHA3	0.00273651	0.27626	0.091	0.286	1	FAP_C6	PLEKHA3
IFNAR1	0.00275059	0.396046	0.152	0.394	1	FAP_C6	IFNAR1
SRSF1	0.00277538	0.37109	0.121	0.341	1	FAP_C6	SRSF1
NCOR1	0.00280596	0.590595	0.152	0.397	1	FAP_C6	NCOR1
RNMT	0.00281502	0.652768	0.136	0.369	1	FAP_C6	RNMT
RBL2	0.00282964	0.35284	0.076	0.258	1	FAP_C6	RBL2
BRD21	0.00287717	0.250565	0.167	0.418	1	FAP_C6	BRD2
CHD91	0.00289504	0.390274	0.273	0.62	1	FAP_C6	CHD9
ZCCHC24	0.00292998	0.284605	0.136	0.363	1	FAP_C6	ZCCHC24
GPAA1	0.00301211	0.550109	0.182	0.454	1	FAP_C6	GPAA1
LONP2	0.0030255	0.45213	0.091	0.282	1	FAP_C6	LONP2
PHF20	0.0030333	0.285105	0.091	0.283	1	FAP_C6	PHF20
VGLL3	0.00303949	1.75726	0.333	0.252	1	FAP_C6	VGLL3
CCT2	0.00304741	0.512248	0.121	0.337	1	FAP_C6	CCT2
HOOK3	0.00305354	0.767182	0.152	0.396	1	FAP_C6	HOOK3
GALNT2	0.0030811	0.261431	0.076	0.256	1	FAP_C6	GALNT2
GFRA11	0.00309278	0.604766	0.121	0.337	1	FAP_C6	GFRA1
THOC2	0.00311548	0.427436	0.121	0.338	1	FAP_C6	THOC2
COX20	0.00312841	0.769512	0.091	0.284	1	FAP_C6	COX20
2023-09-02	0.00313979	0.676949	0.273	0.621	1	FAP_C6	2023-09-02
PHF14	0.00316005	0.347754	0.152	0.39	1	FAP_C6	PHF14
EPM2AIP1	0.00319685	0.298918	0.076	0.255	1	FAP_C6	EPM2AIP1
C8orf33	0.00321053	0.518412	0.076	0.255	1	FAP_C6	C8orf33
PRPF6	0.00321936	0.352193	0.121	0.336	1	FAP_C6	PRPF6
ATP5PB	0.00328288	0.462235	0.136	0.363	1	FAP_C6	ATP5PB
MT-CO21	0.00329189	0.586453	0.909	0.989	1	FAP_C6	MT-CO2
ACADM	0.00329793	0.308658	0.076	0.255	1	FAP_C6	ACADM
MT-CO11	0.0033205	0.56845	0.909	0.98	1	FAP_C6	MT-CO1
SLTM	0.00333597	0.539888	0.136	0.364	1	FAP_C6	SLTM
WBP4	0.00334203	0.464783	0.091	0.282	1	FAP_C6	WBP4
CGGBP1	0.00336213	0.559672	0.121	0.337	1	FAP_C6	CGGBP1
SMARCB1	0.00336652	0.312531	0.076	0.254	1	FAP_C6	SMARCB1
MLH3	0.00336654	0.457659	0.091	0.281	1	FAP_C6	MLH3
SGCE	0.00338113	0.295894	0.303	0.701	1	FAP_C6	SGCE
CAVIN31	0.0033985	0.431279	0.288	0.658	1	FAP_C6	CAVIN3
RERE	0.00343015	0.326735	0.121	0.332	1	FAP_C6	RERE
SRP54	0.00344059	0.315635	0.076	0.254	1	FAP_C6	SRP54
TBL1XR1	0.00344212	0.80822	0.182	0.45	1	FAP_C6	TBL1XR1
CUEDC2	0.00348665	0.368123	0.136	0.362	1	FAP_C6	CUEDC2
CREBZF	0.00349137	0.351232	0.121	0.334	1	FAP_C6	CREBZF
ZNF322	0.00350081	0.39112	0.076	0.253	1	FAP_C6	ZNF322
TMEM14A	0.00351223	0.365678	0.076	0.253	1	FAP_C6	TMEM14A
PTPRA1	0.00353181	0.54966	0.258	0.593	1	FAP_C6	PTPRA
HNRNPL	0.00353767	0.371862	0.076	0.253	1	FAP_C6	HNRNPL
MAP1B2	0.0035865	0.334408	0.258	0.579	1	FAP_C6	MAP1B
GNB21	0.00361798	0.695495	0.212	0.501	1	FAP_C6	GNB2
SSNA1	0.00362953	0.545985	0.121	0.334	1	FAP_C6	SSNA1
ZNF511	0.00364412	0.263038	0.076	0.251	1	FAP_C6	ZNF511
ZC3HAV11	0.00364481	0.518259	0.091	0.279	1	FAP_C6	ZC3HAV1
SERPINB6	0.00365609	0.698005	0.182	0.447	1	FAP_C6	SERPINB6
TP53I13	0.00367372	0.452245	0.152	0.386	1	FAP_C6	TP53I13
MAN1A2	0.00369982	0.378464	0.121	0.332	1	FAP_C6	MAN1A2
SNRPC	0.00373123	0.266688	0.091	0.279	1	FAP_C6	SNRPC
HSD17B4	0.00374937	0.43107	0.106	0.306	1	FAP_C6	HSD17B4
FEZ2	0.00378994	0.261122	0.106	0.304	1	FAP_C6	FEZ2
LUC7L	0.00380543	0.54887	0.091	0.276	1	FAP_C6	LUC7L
SLC38A10	0.00385123	0.3428	0.121	0.33	1	FAP_C6	SLC38A10
TK2	0.00385607	0.351724	0.091	0.276	1	FAP_C6	TK2
CAND1	0.0039037	0.503882	0.091	0.278	1	FAP_C6	CAND1
RBBP61	0.00391828	0.369768	0.136	0.359	1	FAP_C6	RBBP6
SRSF10	0.00391983	0.681532	0.197	0.477	1	FAP_C6	SRSF10
IGLC21	0.00394723	0.575145	0.076	0.25	1	FAP_C6	IGLC2
SHARPIN	0.0040092	0.680491	0.091	0.277	1	FAP_C6	SHARPIN
RUFY3	0.00402595	0.393725	0.121	0.33	1	FAP_C6	RUFY3
SAV1	0.00404771	0.293997	0.121	0.329	1	FAP_C6	SAV1
MAF	0.0040752	0.414662	0.121	0.329	1	FAP_C6	MAF
N4BP2L21	0.00412275	1.22493	0.576	0.755	1	FAP_C6	N4BP2L2
NDUFAB1	0.00412276	0.723219	0.212	0.509	1	FAP_C6	NDUFAB1
NCOA1	0.00412769	0.473589	0.167	0.412	1	FAP_C6	NCOA1
NIFK	0.00413006	0.416464	0.106	0.302	1	FAP_C6	NIFK
CSNK2A1	0.00429229	0.338579	0.121	0.327	1	FAP_C6	CSNK2A1
CREB3L21	0.00430102	0.474395	0.121	0.327	1	FAP_C6	CREB3L2
ZFAND52	0.00437381	0.544782	0.273	0.62	1	FAP_C6	ZFAND5
HNRNPH3	0.00442461	0.635135	0.212	0.505	1	FAP_C6	HNRNPH3
SLC44A11	0.00445216	0.458356	0.152	0.384	1	FAP_C6	SLC44A1
KIDINS220	0.00455156	0.949213	0.197	0.476	1	FAP_C6	KIDINS220
AHI11	0.00461341	0.40888	0.182	0.438	1	FAP_C6	AHI1
KMT2A	0.00464239	0.428828	0.182	0.441	1	FAP_C6	KMT2A
SRP72	0.00466728	0.40547	0.152	0.379	1	FAP_C6	SRP72
FAM96B	0.00475137	0.418765	0.242	0.56	1	FAP_C6	FAM96B
PPP1R12A	0.00480147	0.256359	0.167	0.407	1	FAP_C6	PPP1R12A
FGL21	0.00481131	0.382146	0.136	0.352	1	FAP_C6	FGL2
HMGB2	0.00488476	0.479971	0.136	0.351	1	FAP_C6	HMGB2
HSPA5	0.00489722	0.423322	0.318	0.708	1	FAP_C6	HSPA5
STT3B	0.00491448	0.302309	0.106	0.298	1	FAP_C6	STT3B
ZMYND11	0.00494304	0.413068	0.091	0.272	1	FAP_C6	ZMYND11
HGSNAT	0.00507441	0.451118	0.121	0.322	1	FAP_C6	HGSNAT
SNRPD1	0.00508329	0.326921	0.152	0.379	1	FAP_C6	SNRPD1
PTMA2	0.00509066	0.734156	0.667	0.883	1	FAP_C6	PTMA
RBM26	0.0051483	0.552725	0.121	0.325	1	FAP_C6	RBM26
MATN22	0.00522532	1.5083	0.515	0.612	1	FAP_C6	MATN2
ANXA21	0.00531066	0.653265	0.682	0.884	1	FAP_C6	ANXA2
BRD7	0.00533565	0.343905	0.136	0.349	1	FAP_C6	BRD7
CTDSPL	0.00535562	0.578363	0.106	0.297	1	FAP_C6	CTDSPL
DDX18	0.0053909	0.530339	0.227	0.519	1	FAP_C6	DDX18
HMGN3	0.00539132	0.446441	0.258	0.577	1	FAP_C6	HMGN3
KMT2C1	0.00546658	0.512491	0.136	0.35	1	FAP_C6	KMT2C
ARPP19	0.00552096	0.497996	0.106	0.296	1	FAP_C6	ARPP19
SYNGR1	0.00564321	0.420076	0.152	0.378	1	FAP_C6	SYNGR1
PRPF4B	0.00565865	0.677974	0.197	0.464	1	FAP_C6	PRPF4B
FGD5-AS1	0.00574911	0.412621	0.152	0.375	1	FAP_C6	FGD5-AS1
MTIF3	0.00581917	0.503888	0.121	0.322	1	FAP_C6	MTIF3
BSG	0.00583219	0.35927	0.348	0.761	1	FAP_C6	BSG
SNRPN	0.00584161	0.554729	0.182	0.433	1	FAP_C6	SNRPN
ZNF91	0.00591176	0.527836	0.091	0.267	1	FAP_C6	ZNF91
LAMP1	0.00597568	0.376119	0.333	0.733	1	FAP_C6	LAMP1
CCDC47	0.00600206	0.743501	0.167	0.406	1	FAP_C6	CCDC47
TOX4	0.00604925	0.412106	0.106	0.29	1	FAP_C6	TOX4
RNPS1	0.00605962	0.316844	0.136	0.345	1	FAP_C6	RNPS1
SUGP2	0.00619024	0.486222	0.091	0.266	1	FAP_C6	SUGP2
TRIM28	0.00623395	0.674555	0.106	0.293	1	FAP_C6	TRIM28
H3F3B2	0.00641275	0.588244	0.742	0.918	1	FAP_C6	H3F3B
CCT7	0.00649325	0.588682	0.182	0.43	1	FAP_C6	CCT7
CEBPZ	0.00654102	0.253205	0.106	0.29	1	FAP_C6	CEBPZ
ARPC1A	0.00671886	0.378093	0.167	0.398	1	FAP_C6	ARPC1A
CCDC12	0.00694111	0.317769	0.091	0.263	1	FAP_C6	CCDC12
SREK1IP1	0.00711324	0.571783	0.121	0.317	1	FAP_C6	SREK1IP1
FAM133B	0.00714236	0.716363	0.197	0.456	1	FAP_C6	FAM133B
SMC5	0.00732962	0.421742	0.106	0.286	1	FAP_C6	SMC5
SLK	0.00740939	0.529928	0.091	0.261	1	FAP_C6	SLK
SF3B1	0.00749829	0.777799	0.273	0.617	1	FAP_C6	SF3B1
PHF20L1	0.00757629	0.685454	0.121	0.316	1	FAP_C6	PHF20L1
ABCA1	0.00758789	0.713071	0.152	0.369	1	FAP_C6	ABCA1
MXD4	0.00763214	0.551052	0.212	0.487	1	FAP_C6	MXD4
NRDC	0.00773887	0.45203	0.136	0.339	1	FAP_C6	NRDC
C5orf24	0.00774803	0.365019	0.121	0.312	1	FAP_C6	C5orf24
DUT	0.0077868	0.669516	0.258	0.576	1	FAP_C6	DUT
EBLN3P	0.00780538	0.308068	0.106	0.285	1	FAP_C6	EBLN3P
FAM177A1	0.00789758	0.529373	0.121	0.313	1	FAP_C6	FAM177A1
ARHGDIA	0.00791638	0.549012	0.197	0.451	1	FAP_C6	ARHGDIA
POLK	0.00793348	0.458288	0.091	0.26	1	FAP_C6	POLK
MUC20-OT1	0.00798604	0.656223	0.167	0.395	1	FAP_C6	MUC20-OT1
LMBRD1	0.00815384	0.476997	0.136	0.34	1	FAP_C6	LMBRD1
HADHB	0.00817946	0.620013	0.167	0.398	1	FAP_C6	HADHB
AGO2	0.00818018	0.258027	0.091	0.257	1	FAP_C6	AGO2
MPHOSPH10	0.0082085	0.573978	0.106	0.286	1	FAP_C6	MPHOSPH10
MRPS7	0.00821417	0.475034	0.121	0.311	1	FAP_C6	MRPS7
PARVA	0.00824047	0.548314	0.106	0.285	1	FAP_C6	PARVA
DYNLT3	0.00853477	0.468187	0.091	0.258	1	FAP_C6	DYNLT3
ABCF1	0.00854919	0.389742	0.091	0.258	1	FAP_C6	ABCF1
PDCD6IP	0.00860658	0.647551	0.136	0.339	1	FAP_C6	PDCD6IP
DDX3X1	0.00870059	0.537095	0.212	0.481	1	FAP_C6	DDX3X
QKI	0.00871839	1.81586	0.485	0.579	1	FAP_C6	QKI
USP48	0.00879197	0.521165	0.106	0.284	1	FAP_C6	USP48
NDUFA13	0.00889147	0.38056	0.318	0.707	1	FAP_C6	NDUFA13
ARL8B	0.0088919	0.282533	0.106	0.283	1	FAP_C6	ARL8B
MOCS2	0.00904782	0.258719	0.121	0.308	1	FAP_C6	MOCS2
ANK2	0.00906774	0.483204	0.106	0.282	1	FAP_C6	ANK2
EZH1	0.00907328	0.380568	0.091	0.256	1	FAP_C6	EZH1
SDHA	0.00915453	0.37387	0.106	0.283	1	FAP_C6	SDHA
SGCB	0.00928411	0.746311	0.182	0.418	1	FAP_C6	SGCB
SOD1	0.00942557	0.333842	0.379	0.814	1	FAP_C6	SOD1
AUP1	0.00945279	0.482537	0.136	0.334	1	FAP_C6	AUP1
SCAMP2	0.00949417	0.589874	0.121	0.309	1	FAP_C6	SCAMP2
ARL6IP11	0.00952667	0.685371	0.212	0.476	1	FAP_C6	ARL6IP1
SNX61	0.00953464	0.534453	0.227	0.51	1	FAP_C6	SNX6
CYFIP1	0.00999613	0.345488	0.091	0.253	1	FAP_C6	CYFIP1
